# Supplementary material for: Bacterial profiling of White Plague Disease across corals and oceans indicates a conserved and distinct disease microbiome
Source: Mol Ecol. 2014 Jan 29;23(4):965–74. doi: 10.1111/mec.12638 (PMC4285310; doi:10.1111/mec.12638)
Supplement: Table S1 — HybScores for all present OTUs (n = 11 256) of PhyloChip™ microarrays from Orbicella faveolata HH, DD and Orbicella franksi HH, DD. [file mec0023-0965-SD1.xlsx]

## Sheet: WPD.PR.at1.annot.2of3.11256OTUs
OTU	kingdom	phylum	class	order	family	genus	species	representative_gene	01 Orbicella faveolata HH	02 Orbicella faveolata HH	03 Orbicella faveolata HH	01 Orbicella faveolata DD	02 Orbicella faveolata DD	03 Orbicella faveolata DD	01 Orbicella franksii HH	02 Orbicella franksii HH	03 Orbicella franksii HH	01 Orbicella franksii DD	02 Orbicella franksii DD	03 Orbicella franksii DD
2	k__Bacteria	p__Proteobacteria	c__Gammaproteobacteria	o__Pseudomonadales	f__Pseudomonadaceae	g__Pseudomonas	s__unclassified	AM111035.1 gg_id:140925 Pseudomonas sp. str. 7039	8543	8147	6727	8728	9799	9901	7736	7868	7660	9463	10744	10989
8	k__Bacteria	p__Proteobacteria	c__Gammaproteobacteria	o__Pseudomonadales	f__Pseudomonadaceae	g__Pseudomonas	s__unclassified	EU540490.1 gg_id:280406 profile human microbiota antecubital fossa (inner elbow) skin clone nbt116d09	11562	10568	11341	11460	12276	11874	11125	11075	10823	11471	12367	12169
10	k__Bacteria	p__Proteobacteria	c__Gammaproteobacteria	o__Oceanospirillales	f__Alteromonadaceae	g__BD2-13	s__unclassified	GU061307.1 gg_id:582472 Evaluation culturing methods cultivate previously Yel Sea intertidal beach seawater 20 m depth clone 20m-62	10824	10640	9656	10979	11482	11925	10359	9138	9250	11546	12196	12052
15	k__Bacteria	p__Proteobacteria	c__Gammaproteobacteria	o__Alteromonadales	f__Alteromonadaceae	g__Glaciecola	s__unclassified	AY697880.1 gg_id:104267 Antarctica clone F2C28	10253	10620	8876	10181	11089	11203	10140	8919	10071	10798	11436	10869
19	k__Bacteria	p__Proteobacteria	c__Gammaproteobacteria	o__Pseudomonadales	f__Pseudomonadaceae	g__Pseudomonas	s__unclassified	FJ892762.1 gg_id:553469 Matriptase-deficient mice exhibit ichthyotic selective shift skin microbiota HM1; ear punch biopsy C57BL/6J (St14 hypo/-) mouse (2 months) clone nbt13b02	11080	10450	10308	11197	11443	11812	10681	9902	9913	11119	12225	11925
20	k__Bacteria	p__Proteobacteria	c__Gammaproteobacteria	o__Pseudomonadales	f__Pseudomonadaceae	g__Pseudomonas	s__Pseudomonas mandelii	AM933501.1 gg_id:321988 Pseudomonas mandelii FB8	9418	9324	8802	9796	10948	11690	9735	9205	9531	11772	12279	11651
23	k__Bacteria	p__Proteobacteria	c__Gammaproteobacteria	o__Pseudomonadales	f__Pseudomonadaceae	g__Pseudomonas	s__unclassified	DQ095880.1 gg_id:132553 Pseudomonas monteilii str. R15	6887	7991	8380	9996	9654	9825	7987	7811	8158	9174	10779	10117
24	k__Bacteria	p__Proteobacteria	c__Gammaproteobacteria	o__Alteromonadales	f__Pseudoalteromonadaceae	g__Pseudoalteromonas	s__unclassified	AF354597.1 gg_id:19398 marine clone Arctic96B-17	9310	8465	7630	9816	10587	11722	8904	7956	8278	10359	12495	11538
37	k__Bacteria	p__Proteobacteria	c__Gammaproteobacteria	o__Pseudomonadales	f__Pseudomonadaceae	g__Pseudomonas	s__Pseudomonas libanensis	AY071916.1 gg_id:49007 Pseudomonas marginalis str. BJW1	9995	10003	9646	10269	10535	10458	8880	10213	9821	10013	11327	10532
38	k__Bacteria	p__Proteobacteria	c__Gammaproteobacteria	o__Chromatiales	f__Chromatiaceae	g__unclassified	s__unclassified	EU652571.1 gg_id:279434 Seasonal variation microbial Yel Sea sediment clone A8S-46	9774	9407	7647	8828	11716	11535	10200	7567	9033	12052	12393	11886
40	k__Bacteria	p__Proteobacteria	c__Gammaproteobacteria	o__Oceanospirillales	f__Halomonadaceae	g__unclassified	s__unclassified	EU305727.1 gg_id:340031 Pseudomonas sp. str. TBZ33	10791	10111	9694	10946	11285	11659	10503	10236	10171	10879	12234	12337
42	k__Bacteria	p__Proteobacteria	c__Gammaproteobacteria	o__Pseudomonadales	f__Pseudomonadaceae	g__Pseudomonas	s__unclassified	AY308050.1 gg_id:88404 Pseudomonas putida str. AZ22R1	10123	9173	9477	10486	11196	12088	10379	9705	9744	10993	11805	11870
45	k__Bacteria	p__Proteobacteria	c__Gammaproteobacteria	o__Oceanospirillales	f__Oceanospirillaceae	g__UMB6E	s__proteobacterium symbiont of Osedax frankpressi	AY577900.1 gg_id:105462 roots new deep sea polychaete (Osedax frankpressi gen n. sp. novum) clone BoneC3H1	10015	9091	8476	9037	11219	11912	9466	9493	9406	11121	12531	11266
51	k__Bacteria	p__Proteobacteria	c__Gammaproteobacteria	o__Pseudomonadales	f__Pseudomonadaceae	g__Pseudomonas	s__unclassified	FJ893512.1 gg_id:572521 Matriptase-deficient mice exhibit ichthyotic selective shift skin microbiota WT2; ear punch biopsy C57BL/6J mouse (2 months) clone nbt21d01	9263	8880	8459	10045	10808	10411	8543	8568	9110	10072	11199	11228
62	k__Bacteria	p__Proteobacteria	c__Gammaproteobacteria	o__Pseudomonadales	f__Pseudomonadaceae	g__Pseudomonas	s__unclassified	DQ282185.1 gg_id:144955 Pseudomonas fluorescens str. PGN-1	9337	9032	7789	10214	11104	11080	9291	8099	8544	10567	11303	11101
63	k__Bacteria	p__Proteobacteria	c__Gammaproteobacteria	o__Pseudomonadales	f__Pseudomonadaceae	g__Pseudomonas	s__unclassified	EU538158.1 gg_id:285771 profile human microbiota antecubital fossa (inner elbow) skin clone nbt81a05	8633	9972	9642	11267	11160	10202	9966	9310	9712	9910	10609	10969
65	k__Bacteria	p__Proteobacteria	c__Gammaproteobacteria	o__Pseudomonadales	f__Pseudomonadaceae	g__Pseudomonas	s__unclassified	EU537643.1 gg_id:285279 profile human microbiota antecubital fossa (inner elbow) skin clone nbt74h03	10416	11289	10041	11646	11383	11730	10837	10113	10518	10411	11840	11342
70	k__Bacteria	p__Proteobacteria	c__Gammaproteobacteria	o__Pseudomonadales	f__Pseudomonadaceae	g__Pseudomonas	s__unclassified	EU538393.1 gg_id:282501 profile human microbiota antecubital fossa (inner elbow) skin clone nbt88f02	12547	12133	12220	12051	12607	12472	12344	12251	12246	12364	12902	12809
71	k__Bacteria	p__Proteobacteria	c__Gammaproteobacteria	o__Pseudomonadales	f__Pseudomonadaceae	g__Pseudomonas	s__unclassified	EF062805.1 gg_id:202317 Pseudomonas sp. str. MY1410	12007	11766	11181	12144	12336	12343	12260	11400	11724	12508	13004	12858
76	k__Bacteria	p__Proteobacteria	c__Gammaproteobacteria	o__Pseudomonadales	f__Pseudomonadaceae	g__Pseudomonas	s__unclassified	FJ892791.1 gg_id:574101 Matriptase-deficient mice exhibit ichthyotic selective shift skin microbiota HM1; ear punch biopsy C57BL/6J (St14 hypo/-) mouse (2 months) clone nbt13e09	11339	10524	10744	11521	11992	12289	10010	10342	10798	11577	12515	12555
78	k__Bacteria	p__Proteobacteria	c__Gammaproteobacteria	o__Pseudomonadales	f__Pseudomonadaceae	g__Pseudomonas	s__Pseudomonas umsongensis	FJ426279.1 gg_id:369265 Pseudomonas fluorescens str. CB306	8530	9785	8409	10359	10367	9411	10004	8170	8850	10451	10651	10413
81	k__Bacteria	p__Proteobacteria	c__Gammaproteobacteria	o__Oceanospirillales	f__OM60	g__Congregibacter	s__unclassified	EF632658.1 gg_id:236929 Unique microbial contrasting aquatic altitude Andean Altiplano (northern Chile) sediment clone Asc-s-2	7909	7174	6188	6521	10297	10489	9108	7551	7678	9653	11108	9357
83	k__Bacteria	p__Proteobacteria	c__Gammaproteobacteria	o__Pseudomonadales	f__Pseudomonadaceae	g__Pseudomonas	s__unclassified	EU540292.1 gg_id:283763 profile human microbiota antecubital fossa (inner elbow) skin clone nbt114b08	10869	10732	10637	11757	11719	11515	10533	10521	10698	10918	12090	11927
88	k__Bacteria	p__Proteobacteria	c__Gammaproteobacteria	o__Alteromonadales	f__Pseudoalteromonadaceae	g__Pseudoalteromonas	s__unclassified	AM111074.1 gg_id:140761 Pseudoalteromonas sp. str. 8039	12000	11767	10963	12131	12304	13273	11899	11393	11788	12344	13287	13075
97	k__Bacteria	p__Proteobacteria	c__Gammaproteobacteria	o__Pseudomonadales	f__Pseudomonadaceae	g__Pseudomonas	s__unclassified	EU179737.1 gg_id:244818 Pseudomonas putida str. MG-Y2	6472	6703	5747	5946	7623	8045	7525	6071	6918	8384	9738	9654
100	k__Bacteria	p__Proteobacteria	c__Gammaproteobacteria	o__Chromatiales	f__Chromatiaceae	g__unclassified	s__unclassified	AB294924.1 gg_id:225518 -dependent and analyses hydrothermal system off Taketomi Island Japan microbial mat shal submarine hot spring clone pItb-vmat-3	10692	9502	7677	9710	11694	10840	9056	7962	8966	9697	11501	10509
105	k__Bacteria	p__Proteobacteria	c__Gammaproteobacteria	o__Pseudomonadales	f__Pseudomonadaceae	g__Pseudomonas	s__Pseudomonas koreensis	EU730928.1 gg_id:354416 Pseudomonas fluorescens str. 166	8963	8970	8029	10007	9911	9464	9442	7602	8338	10051	10739	10468
107	k__Bacteria	p__Proteobacteria	c__Gammaproteobacteria	o__Oceanospirillales	f__Alcanivoracaceae	g__Alcanivorax	s__unclassified	EU621895.1 gg_id:278807 Alcanivorax sp. str. LY2	9562	9305	8589	10201	10964	10408	8659	8627	9487	10762	10851	10401
108	k__Bacteria	p__Proteobacteria	c__Gammaproteobacteria	o__Pseudomonadales	f__Pseudomonadaceae	g__Pseudomonas	s__unclassified	AF313466.1 gg_id:35880 Pseudomonas veronii	9421	9801	8564	10166	11014	11724	10100	9136	9453	10988	11933	11166
111	k__Bacteria	p__Proteobacteria	c__Gammaproteobacteria	o__Oceanospirillales	f__Oceanospirillaceae	g__Marinobacterium	s__unclassified	AB006765.1 gg_id:8206 Marinobacterium jannaschii str. IFO15466	11481	11328	11599	11968	12156	12028	11640	10827	11490	11089	12547	11490
112	k__Bacteria	p__Proteobacteria	c__Gammaproteobacteria	o__Pseudomonadales	f__Pseudomonadaceae	g__Pseudomonas	s__unclassified	EU540208.1 gg_id:281422 profile human microbiota antecubital fossa (inner elbow) skin clone nbt247c03	10674	9737	9240	10474	11073	11352	9294	9102	9601	11079	11912	11860
116	k__Bacteria	p__Proteobacteria	c__Gammaproteobacteria	o__Pseudomonadales	f__Pseudomonadaceae	g__Pseudomonas	s__unclassified	EU538183.1 gg_id:283248 profile human microbiota antecubital fossa (inner elbow) skin clone nbt81g06	10288	10666	9940	11215	11103	11530	10582	9672	10104	10381	11617	11727
118	k__Bacteria	p__Proteobacteria	c__Gammaproteobacteria	o__Pseudomonadales	f__Pseudomonadaceae	g__Pseudomonas	s__unclassified	EU539367.1 gg_id:286796 profile human microbiota antecubital fossa (inner elbow) skin clone nbt237f01	9810	9844	9917	11128	11449	10652	9528	9313	9857	10407	11387	11762
122	k__Bacteria	p__Proteobacteria	c__Gammaproteobacteria	o__Pseudomonadales	f__Pseudomonadaceae	g__Pseudomonas	s__unclassified	DQ257632.1 gg_id:147233 Pseudomonas putida str. MTCC 5110	10254	10316	10833	11221	10966	10294	10667	10755	10510	10022	10821	11178
123	k__Bacteria	p__Proteobacteria	c__Gammaproteobacteria	o__Chromatiales	f__Chromatiaceae	g__unclassified	s__unclassified	FM877665.1 gg_id:362822 Microbial several mining wastes Bulgaria vicinity uranium mine Sliven clone Sliv-109	9416	9305	8788	10310	10361	10278	9720	8951	9543	10884	11081	10971
125	k__Bacteria	p__Proteobacteria	c__Gammaproteobacteria	o__Alteromonadales	f__Pseudoalteromonadaceae	g__Pseudoalteromonas	s__unclassified	EF551372.1 gg_id:220500 Pseudoalteromonas sp. str. BSw20508	10739	10485	8817	11163	10869	11594	11013	9510	10627	10517	12064	11362
126	k__Bacteria	p__Proteobacteria	c__Gammaproteobacteria	o__Pseudomonadales	f__Pseudomonadaceae	g__Pseudomonas	s__unclassified	FJ950670.1 gg_id:426126 Pseudomonas fluorescens str. d112	10825	10912	10232	10888	11368	12045	11256	10592	10573	11033	12134	10984
129	k__Bacteria	p__Proteobacteria	c__Gammaproteobacteria	o__Pseudomonadales	f__Pseudomonadaceae	g__Pseudomonas	s__unclassified	EU540318.1 gg_id:280568 profile human microbiota antecubital fossa (inner elbow) skin clone nbt113b12	9815	9901	9518	10590	10707	10634	8727	9920	9853	8975	10997	10603
134	k__Bacteria	p__Proteobacteria	c__Gammaproteobacteria	o__Pseudomonadales	f__Pseudomonadaceae	g__Pseudomonas	s__unclassified	EU536058.1 gg_id:282327 profile human microbiota antecubital fossa (inner elbow) skin clone nbt08a03	9615	8737	6773	7173	10067	11063	8672	7500	8247	10107	11595	11375
135	k__Bacteria	p__Proteobacteria	c__Gammaproteobacteria	o__Chromatiales	f__Chromatiaceae	g__unclassified	s__unclassified	FJ545527.1 gg_id:533202 Diveristy Seawater and Sediment Northern North Yel Sea seawater clone W1-36	10505	9972	9307	9899	11517	10885	9638	9378	9961	11335	11821	11939
136	k__Bacteria	p__Proteobacteria	c__Gammaproteobacteria	o__Pseudomonadales	f__Pseudomonadaceae	g__Pseudomonas	s__Pseudomonas koreensis	AF468451.1 gg_id:79193 Pseudomonas koreensis str. Ps 1-2	8931	8158	7146	9529	9924	9384	8805	5947	7660	10465	10777	10903
140	k__Bacteria	p__Proteobacteria	c__Gammaproteobacteria	o__Pseudomonadales	f__Pseudomonadaceae	g__Pseudomonas	s__Pseudomonas veronii	AY081814.1 gg_id:68487 Pseudomonas veronii str. CA-4	8994	9492	7399	9742	10468	10963	9684	7215	8241	11131	11704	10809
143	k__Bacteria	p__Proteobacteria	c__Gammaproteobacteria	o__Oceanospirillales	f__OM60	g__unclassified	s__unclassified	GU061619.1 gg_id:578346 and function microbial mesoscale eddy perturbations South China Sea clone CE2-DCM-86	12409	10833	11590	12352	12752	12327	11815	12447	12434	12114	12665	12561
147	k__Bacteria	p__Proteobacteria	c__Gammaproteobacteria	o__Chromatiales	f__Chromatiaceae	g__unclassified	s__unclassified	AM040135.1 gg_id:145316 sandy sediments clone Sylt 39	9624	7776	7280	8457	11098	10764	8741	7589	8597	8747	11200	10650
148	k__Bacteria	p__Proteobacteria	c__Gammaproteobacteria	o__Alteromonadales	f__Pseudoalteromonadaceae	g__Pseudoalteromonas	s__unclassified	AF007286.1 gg_id:8968 Pseudoalteromonas peptidolytica str. F12-50-A1	11937	11479	11151	12006	12444	12366	11831	11578	11804	12374	12806	12707
150	k__Bacteria	p__Proteobacteria	c__Gammaproteobacteria	o__Oceanospirillales	f__OM60	g__unclassified	s__unclassified	EU244006.1 gg_id:357193 16SrRNA probes river Leine sediment clone sls1121	7865	7834	8023	8961	11409	9486	8950	7034	8048	10536	10684	9796
152	k__Bacteria	p__Proteobacteria	c__Gammaproteobacteria	o__Oceanospirillales	f__Alteromonadaceae	g__Marinobacter	s__unclassified	FJ196021.1 gg_id:351303 Marinobacter sp. str. ZS3-32	8257	7372	6770	8278	9728	10282	8362	6974	8198	9296	10909	9694
155	k__Bacteria	p__Proteobacteria	c__Gammaproteobacteria	o__Chromatiales	f__Chromatiaceae	g__unclassified	s__unclassified	FM877664.1 gg_id:367915 Microbial several mining wastes Bulgaria vicinity uranium mine Sliven clone Sliv-80	11201	9849	9845	10893	11962	11763	10239	10383	10005	11859	12326	12455
157	k__Bacteria	p__Proteobacteria	c__Gammaproteobacteria	o__Pseudomonadales	f__Pseudomonadaceae	g__Pseudomonas	s__unclassified	EU434397.1 gg_id:276367 Pseudomonas fluorescens str. a311	9269	9223	8471	9536	10529	11339	9671	9176	9456	10978	11786	11159
158	k__Bacteria	p__Proteobacteria	c__Gammaproteobacteria	o__Pseudomonadales	f__Pseudomonadaceae	g__Pseudomonas	s__unclassified	EU538358.1 gg_id:280546 profile human microbiota antecubital fossa (inner elbow) skin clone nbt87a03	12260	11975	12085	11964	12715	12613	12143	12048	11980	12225	12578	12630
159	k__Bacteria	p__Proteobacteria	c__Gammaproteobacteria	o__Chromatiales	f__Ectothiorhodospiraceae	g__unclassified	s__unclassified	FM209168.1 gg_id:543583 Dynamics during identified and SSU libraries pilot-scale bioremediation process hydrocarbon-contaminated soil clone delph2C9	11476	10458	10931	11272	11651	11898	11271	10861	10964	11831	12162	12256
160	k__Bacteria	p__Proteobacteria	c__Gammaproteobacteria	o__Pseudomonadales	f__Pseudomonadaceae	g__Pseudomonas	s__unclassified	EU647701.1 gg_id:276918 Pseudomonas mandelii str. REG46	9827	8651	8659	9639	10717	11161	9557	8575	8918	9871	11311	11646
161	k__Bacteria	p__Proteobacteria	c__Gammaproteobacteria	o__Chromatiales	f__Chromatiaceae	g__unclassified	s__unclassified	DQ833482.1 gg_id:164256 detected analyses depth sediment Guanting Reservoir clone 35-8	9651	6693	5663	7973	9526	10100	6669	6522	6241	10134	11305	10687
163	k__Bacteria	p__Proteobacteria	c__Gammaproteobacteria	o__Pseudomonadales	f__Pseudomonadaceae	g__Pseudomonas	s__unclassified	FM955865.1 gg_id:554111 Pseudomonas sp. str. Asd M4-6	10947	9551	9581	10464	11582	11447	9731	9723	9245	11931	12314	12358
167	k__Bacteria	p__Proteobacteria	c__Gammaproteobacteria	o__Pseudomonadales	f__Pseudomonadaceae	g__Pseudomonas	s__unclassified	DQ177468.1 gg_id:140357 Pseudomonas sp. str. Tibet-IIA21	7990	8559	7812	9122	10282	10419	8987	7280	8252	9436	10658	9474
168	k__Bacteria	p__Proteobacteria	c__Gammaproteobacteria	o__Pseudomonadales	f__Pseudomonadaceae	g__Pseudomonas	s__unclassified	EU538386.1 gg_id:279796 profile human microbiota antecubital fossa (inner elbow) skin clone nbt87h04	11555	11391	10691	11785	12030	12166	12265	10552	10981	11355	12498	12040
171	k__Bacteria	p__Proteobacteria	c__Gammaproteobacteria	o__Pseudomonadales	f__Pseudomonadaceae	g__Pseudomonas	s__unclassified	EU540114.1 gg_id:280008 profile human microbiota antecubital fossa (inner elbow) skin clone nbt245f04	8145	9644	9735	11318	10749	7952	9337	9138	9698	9973	10156	11359
172	k__Bacteria	p__Proteobacteria	c__Gammaproteobacteria	o__Pseudomonadales	f__Pseudomonadaceae	g__Pseudomonas	s__unclassified	FJ893186.1 gg_id:533616 Matriptase-deficient mice exhibit ichthyotic selective shift skin microbiota HM3; ear punch biopsy C57BL/6J (St14 hypo/-) mouse (2 months) clone nbt18c05	10495	10882	10530	11809	11666	10393	10518	10717	10715	10616	11320	11778
173	k__Bacteria	p__Proteobacteria	c__Gammaproteobacteria	o__Chromatiales	f__Chromatiaceae	g__unclassified	s__unclassified	EU617752.1 gg_id:341837 Seasonal variation microbial Yel Sea sediment clone C13S-45	6998	7112	4445	6668	9469	8514	5644	5092	5911	9937	10312	10439
175	k__Bacteria	p__Proteobacteria	c__Gammaproteobacteria	o__Pseudomonadales	f__Pseudomonadaceae	g__Azomonas	s__Azomonas macrocytogenes	AB175654.1 gg_id:173614 Azomonas macrocytogenes str. IAM 15003	11844	9970	9863	10470	12271	12298	10601	10051	10044	12388	13122	12377
176	k__Bacteria	p__Proteobacteria	c__Gammaproteobacteria	o__Oceanospirillales	f__Saccharospirillaceae	g__Reinekea	s__Reinekea blandensis	DQ403810.1 gg_id:154488 Reinekia blandensis str. MED 297	10613	10358	10063	10845	11418	11956	11015	10704	11157	10747	12431	11488
179	k__Bacteria	p__Proteobacteria	c__Gammaproteobacteria	o__Pseudomonadales	f__Moraxellaceae	g__Perlucidibaca	s__unclassified	AY212663.1 gg_id:99626 water 20 m downstream manure clone 216ds20	9391	9502	9521	10084	10911	10808	10078	9794	9741	10566	11551	10926
180	k__Bacteria	p__Proteobacteria	c__Gammaproteobacteria	o__Pseudomonadales	f__Pseudomonadaceae	g__Pseudomonas	s__Pseudomonas oleovorans	EU047553.1 gg_id:236258 Pseudomonas oleovorans str. TMPSB5	9322	8455	8010	9725	9828	10539	9619	8698	8851	10593	10792	10893
182	k__Bacteria	p__Proteobacteria	c__Gammaproteobacteria	o__Pseudomonadales	f__Pseudomonadaceae	g__Pseudomonas	s__unclassified	FJ894373.1 gg_id:558838 Matriptase-deficient mice exhibit ichthyotic selective shift skin microbiota B2E; ear punch biopsy C57BL/6J mouse (4 weeks) clone nbt129b07	10231	9028	8737	9820	11148	11555	9540	8388	8910	11076	12048	11802
185	k__Bacteria	p__Proteobacteria	c__Gammaproteobacteria	o__Pseudomonadales	f__Pseudomonadaceae	g__Pseudomonas	s__unclassified	FJ950635.1 gg_id:419521 Pseudomonas putida str. c315	6764	7657	5002	5879	9101	8823	7914	6062	6093	8298	9907	8804
186	k__Bacteria	p__Proteobacteria	c__Gammaproteobacteria	o__Oceanospirillales	f__HTCC2188	g__unclassified	s__unclassified	GU061024.1 gg_id:543804 Evaluation culturing methods cultivate previously Yel Sea intertidal beach clone SF293	10519	10346	8802	9745	11317	11469	9515	8693	9530	11710	11987	11792
189	k__Bacteria	p__Proteobacteria	c__Gammaproteobacteria	o__Chromatiales	f__Chromatiaceae	g__unclassified	s__unclassified	DQ070809.1 gg_id:149398 Prokaryotic Structures Seafloor Basalts Varying Age and Juan de Fuca Ridge basalt glass 9N latitude East Pacific Rise clone 9NBGBact_73	11816	12132	11450	12226	12297	11943	8678	11470	12120	11976	12323	12568
195	k__Bacteria	p__Proteobacteria	c__Gammaproteobacteria	o__Pseudomonadales	f__Pseudomonadaceae	g__Pseudomonas	s__unclassified	NZ_ACXS01000064.1 gg_id:516354 Pseudomonas syringae pv. aesculi str. NCPPB3681	7893	8763	7723	9407	9967	9911	9008	8206	8716	8896	10810	9324
196	k__Bacteria	p__Proteobacteria	c__Gammaproteobacteria	o__Pseudomonadales	f__Pseudomonadaceae	g__Pseudomonas	s__unclassified	AY622256.1 gg_id:103728 subsurface soil clone B-AU68	7837	7934	5547	7554	9764	8918	7660	6676	7209	9076	10546	9015
200	k__Bacteria	p__Proteobacteria	c__Gammaproteobacteria	o__Pseudomonadales	f__Pseudomonadaceae	g__Pseudomonas	s__unclassified	Z76652.1 gg_id:8784 Pseudomonas agarici str. LMG 2112T ()	8698	7329	6507	7915	10113	9616	8131	7603	7989	8972	10308	9497
203	k__Bacteria	p__Proteobacteria	c__Gammaproteobacteria	o__Oceanospirillales	f__Alteromonadaceae	g__Marinobacter	s__unclassified	FJ675429.1 gg_id:526155 Synecology primary and secondary habitats Escherichia coli O157:H7 feedlot surface MARC beef cattle feedlot; top 3 cm behind feedbunk west pen 301; was negative STEC O157 clone LL141-8D20	9369	8079	8906	9994	9794	9906	9851	9561	9278	9798	11250	10111
206	k__Bacteria	p__Proteobacteria	c__Gammaproteobacteria	o__Pseudomonadales	f__Pseudomonadaceae	g__Pseudomonas	s__unclassified	EU538170.1 gg_id:281603 profile human microbiota antecubital fossa (inner elbow) skin clone nbt81c12	10007	10051	9423	10607	11178	11202	10462	9046	9560	10567	11462	11365
210	k__Bacteria	p__Proteobacteria	c__Gammaproteobacteria	o__Pseudomonadales	f__Pseudomonadaceae	g__Pseudomonas	s__unclassified	EU538028.1 gg_id:279841 profile human microbiota antecubital fossa (inner elbow) skin clone nbt225b04	9982	8828	8610	9584	10742	10654	9522	8101	8466	10606	11428	11283
218	k__Bacteria	p__Proteobacteria	c__Gammaproteobacteria	o__Pseudomonadales	f__Pseudomonadaceae	g__Pseudomonas	s__unclassified	FJ893603.1 gg_id:553179 Matriptase-deficient mice exhibit ichthyotic selective shift skin microbiota WT3; ear punch biopsy C57BL/6J mouse (2 months) clone nbt23b05	9307	9455	9392	10593	10699	9831	8957	10016	9774	9804	10925	10714
220	k__Bacteria	p__Proteobacteria	c__Gammaproteobacteria	o__Pseudomonadales	f__Pseudomonadaceae	g__Pseudomonas	s__Pseudomonas veronii	AY512620.1 gg_id:102881 Pseudomonas veronii str. A1YC2-5	9529	8287	7046	8763	10702	11521	9315	7549	8101	10976	11911	11293
224	k__Bacteria	p__Proteobacteria	c__Gammaproteobacteria	o__Oceanospirillales	f__OM60	g__unclassified	s__unclassified	EU050825.1 gg_id:251646 libraries sediment Kings Bay Svalbard Arctic clone SS1_B_07_55	10553	10682	10528	11552	11630	11766	11042	10466	10589	11125	12307	11590
226	k__Bacteria	p__Proteobacteria	c__Gammaproteobacteria	o__Alteromonadales	f__Alteromonadaceae	g__unclassified	s__unclassified	EU287412.1 gg_id:256595 Pacific arctic surface sediment clone S26-112	9868	9838	9098	9886	12281	11236	9443	9772	9396	10722	11675	11123
230	k__Bacteria	p__Proteobacteria	c__Gammaproteobacteria	o__Chromatiales	f__Chromatiaceae	g__unclassified	s__unclassified	GQ866093.1 gg_id:553108 Seasonal changes Norway lobster (Nephrops norvegicus) gut clone F1-2	9716	8855	8361	9794	10556	10748	9324	8640	8900	11493	12109	11302
231	k__Bacteria	p__Proteobacteria	c__Gammaproteobacteria	o__Oceanospirillales	f__OM60	g__Congregibacter	s__unclassified	EU707308.1 gg_id:354827 sulfur oxidizing Wadden Sea sediments Janssand intertidal sandy sediment 0 3 cm depth JSS S04 clone 554	10359	7386	8266	8612	11912	11859	9336	8717	7580	11183	12179	11499
232	k__Bacteria	p__Proteobacteria	c__Gammaproteobacteria	o__Methylococcales	f__Methylococcaceae	g__Methylomonas	s__Methylomonas rubra	AF150807.1 gg_id:8055 Methylomonas rubra	11839	11199	11769	11722	12130	11931	11471	11517	11335	11782	12470	12057
233	k__Bacteria	p__Proteobacteria	c__Gammaproteobacteria	o__Chromatiales	f__Chromatiaceae	g__unclassified	s__unclassified	DQ394927.1 gg_id:155515 harbor sediment clone VHS-B3-4	11861	11064	10459	11402	12492	12150	11013	10482	11589	12128	12965	12914
234	k__Bacteria	p__Proteobacteria	c__Gammaproteobacteria	o__Oceanospirillales	f__OM60	g__Congregibacter	s__unclassified	EF632657.1 gg_id:235343 Unique microbial contrasting aquatic altitude Andean Altiplano (northern Chile) sediment clone Asc-s-45	10707	8066	8051	9719	11813	11745	9594	8398	8018	11222	12320	11881
235	k__Bacteria	p__Proteobacteria	c__Gammaproteobacteria	o__Pseudomonadales	f__Pseudomonadaceae	g__Pseudomonas	s__Pseudomonas oryzihabitans	EU977738.1 gg_id:569323 Pseudomonas oryzihabitans str. 1P03PA	10368	10264	9920	11261	11307	10800	10562	9982	10623	11541	11973	11643
238	k__Bacteria	p__Proteobacteria	c__Gammaproteobacteria	o__Pseudomonadales	f__Pseudomonadaceae	g__Azorhizophilus	s__unclassified	AB175655.1 gg_id:168352 Azotobacter armeniacus str. DSM 2284	9930	8771	9405	10335	10962	11195	9356	8810	9501	10683	12125	11263
239	k__Bacteria	p__Proteobacteria	c__Gammaproteobacteria	o__Pseudomonadales	f__Pseudomonadaceae	g__Pseudomonas	s__Pseudomonas mandelii	EU111739.2 gg_id:547460 Pseudomonas migulae str. CT28	9222	8990	8579	9848	10641	10980	9801	8700	9211	11185	11909	11592
243	k__Bacteria	p__Proteobacteria	c__Gammaproteobacteria	o__Oceanospirillales	f__OM60	g__Congregibacter	s__unclassified	EU707317.1 gg_id:350845 sulfur oxidizing Wadden Sea sediments Janssand intertidal sandy sediment middle flat clone WS365JS0307	11988	11465	10616	11723	12816	12545	11808	11154	11232	12258	13083	12620
247	k__Bacteria	p__Proteobacteria	c__Gammaproteobacteria	o__Chromatiales	f__Chromatiaceae	g__unclassified	s__unclassified	AM997582.1 gg_id:542870 and biogeography deep-sea surface sediments South Ocean Atlantic Ocean:South-Atlantic OceanCape Basin clone Ucd15583	8202	8951	7295	7589	9840	10044	8010	6463	7021	10540	11281	11721
249	k__Bacteria	p__Proteobacteria	c__Gammaproteobacteria	o__Methylococcales	f__Methylococcaceae	g__unclassified	s__unclassified	AM936083.1 gg_id:539835 Dynamics during identified and SSU libraries pilot-scale bioremediation process hydrocarbon-contaminated soil clone CMPE11	10237	8205	7875	8914	11267	11426	7602	8526	8125	12289	12261	12163
250	k__Bacteria	p__Proteobacteria	c__Gammaproteobacteria	o__Alteromonadales	f__Idiomarinaceae	g__Idiomarina	s__unclassified	NR_029115.1 gg_id:557590 Idiomarina fontislapidosi str. F23; LMG 22169	10582	9404	9572	10324	10597	10929	9224	7939	8968	10252	11472	9412
253	k__Bacteria	p__Proteobacteria	c__Gammaproteobacteria	o__Chromatiales	f__Chromatiaceae	g__unclassified	s__unclassified	FJ745203.1 gg_id:553528 Transporter genes expressed coastal response dissolved organic carbon surface water UGA Marine Institute clone SHWN_night2_16S_390	11198	11332	9891	11518	12310	10999	11500	10533	11220	10265	11769	11361
255	k__Bacteria	p__Proteobacteria	c__Gammaproteobacteria	o__Alteromonadales	f__Pseudoalteromonadaceae	g__Pseudoalteromonas	s__unclassified	DQ005900.1 gg_id:130450 Pseudoalteromonas rubra str. C312	10624	11168	10299	11673	11645	12182	11665	9528	11176	10341	12646	11291
261	k__Bacteria	p__Proteobacteria	c__Gammaproteobacteria	o__Pseudomonadales	f__Pseudomonadaceae	g__Pseudomonas	s__unclassified	AY303306.1 gg_id:135272 Pseudomonas sp. str. ps4-49	11442	10978	11618	11973	11805	11533	11509	11754	11538	11349	11635	12032
271	k__Bacteria	p__Proteobacteria	c__Gammaproteobacteria	o__Alteromonadales	f__Pseudoalteromonadaceae	g__unclassified	s__unclassified	FJ403097.1 gg_id:359108 Disease- changes healthy and diseased colonies Caribbean coral Montastrea faveolata Alteromonadales clone MD2.48	9361	5914	4616	7163	8590	12321	8143	5934	7211	8714	12431	8192
274	k__Bacteria	p__Proteobacteria	c__Gammaproteobacteria	o__Pseudomonadales	f__Pseudomonadaceae	g__Pseudomonas	s__unclassified	EF194769.1 gg_id:202303 Pseudomonas plecoglossicida str. AT10	8976	8263	8330	9036	9338	9599	8924	8697	8626	9252	10083	10068
280	k__Bacteria	p__Proteobacteria	c__Gammaproteobacteria	o__Oceanospirillales	f__OM60	g__unclassified	s__unclassified	AB294961.1 gg_id:219188 -dependent and analyses hydrothermal system off Taketomi Island Japan microbial mat shal submarine hot spring clone pItb-vmat-60	8998	6740	4949	8851	11366	10620	8741	5789	7847	10790	11736	11468
281	k__Bacteria	p__Proteobacteria	c__Gammaproteobacteria	o__Oceanospirillales	f__Alteromonadaceae	g__Microbulbifer	s__Microbulbifer agarilyticus	AB304799.1 gg_id:255218 Microbulbifer agarolyticus str. JAMM 0654	11071	11474	9717	10681	12119	11204	10487	10124	10236	11248	11919	11825
283	k__Bacteria	p__Proteobacteria	c__Gammaproteobacteria	o__Chromatiales	f__Chromatiaceae	g__unclassified	s__unclassified	EU491349.1 gg_id:260349 Abundance and microbial life ocean crust seafloor lavas Hawai'i South Point X3 clone P0X3b5B09	9692	8793	8856	9347	9887	9791	9367	8755	8973	9947	10043	10698
287	k__Bacteria	p__Proteobacteria	c__Gammaproteobacteria	o__Pseudomonadales	f__Pseudomonadaceae	g__Pseudomonas	s__unclassified	EU540148.1 gg_id:283193 profile human microbiota antecubital fossa (inner elbow) skin clone nbt246b06	7333	9250	9393	10981	10684	8207	9491	8872	9447	9069	10339	9323
289	k__Bacteria	p__Proteobacteria	c__Gammaproteobacteria	o__Chromatiales	f__Ectothiorhodospiraceae	g__Ectothiorhodospira	s__unclassified	AM902494.1 gg_id:571311 Ectothiorhodospira imhoffii str. JA319	8979	6375	6314	8099	9979	11024	7397	6545	6671	10654	11849	11477
293	k__Bacteria	p__Proteobacteria	c__Gammaproteobacteria	o__Chromatiales	f__Chromatiaceae	g__unclassified	s__unclassified	FJ264656.1 gg_id:346479 Manganese and Iron Dependent Anaerobic Oxidation Methane methane seep sediment clone OrigSedB16	8126	7342	6569	8313	10878	9844	8775	6998	7740	9622	10929	10262
294	k__Bacteria	p__Proteobacteria	c__Gammaproteobacteria	o__Alteromonadales	f__Pseudoalteromonadaceae	g__Pseudoalteromonas	s__unclassified	NC_007481.1 gg_id:140750 Pseudoalteromonas haloplanktis str. TAC125	9467	8707	8362	9721	10131	10971	9969	8871	9421	9157	11127	9437
300	k__Bacteria	p__Proteobacteria	c__Gammaproteobacteria	o__Oceanospirillales	f__OM60	g__unclassified	s__unclassified	EU707310.1 gg_id:320148 sulfur oxidizing Wadden Sea sediments Janssand sediment -490cm clone JS9_43	11169	10937	10576	11778	12219	11972	11107	10398	11069	11797	12684	12072
301	k__Bacteria	p__Proteobacteria	c__Gammaproteobacteria	o__Pseudomonadales	f__Pseudomonadaceae	g__Pseudomonas	s__Pseudomonas stutzeri	AB176955.1 gg_id:104939 Pseudomonas stutzeri str. KMM 235	7966	9424	8989	9528	10797	9152	9136	7386	8589	8300	10815	9717
304	k__Bacteria	p__Proteobacteria	c__Gammaproteobacteria	o__Pseudomonadales	f__Pseudomonadaceae	g__Pseudomonas	s__unclassified	EU537190.1 gg_id:286488 profile human microbiota antecubital fossa (inner elbow) skin clone nbt68b06	10736	10607	11063	11607	11580	10857	10654	10609	10732	11214	11501	11964
305	k__Bacteria	p__Proteobacteria	c__Gammaproteobacteria	o__Oceanospirillales	f__OM60	g__Congregibacter	s__unclassified	EU161717.1 gg_id:255918 Haliea rubra str. CM41_15a	10320	10238	9462	10513	12508	11578	10322	8264	9391	10682	12212	11235
306	k__Bacteria	p__Proteobacteria	c__Gammaproteobacteria	o__Oceanospirillales	f__Alcanivoracaceae	g__Alcanivorax	s__Alcanivorax dieselolei	AB176073.1 gg_id:195877 Microbial Hydrothermal System Suiyo Seamount on Izu-Ogasawara Arc vent area water clone SSmCB10-15	11354	10878	10807	11648	11746	11892	10895	11215	10870	11849	12446	12338
309	k__Bacteria	p__Proteobacteria	c__Gammaproteobacteria	o__Pseudomonadales	f__Pseudomonadaceae	g__Azotobacter	s__unclassified	AB429526.1 gg_id:333725 Azotobacter beijerinckii str. C4	10060	10381	9558	11242	11507	11256	10593	9981	10262	10763	12039	11589
312	k__Bacteria	p__Proteobacteria	c__Gammaproteobacteria	o__Oceanospirillales	f__Alteromonadaceae	g__Teredinibacter	s__unclassified	EF061962.1 gg_id:194319 Xiamen China mangrove sediment clone XME54	10908	8412	8181	9221	11232	10173	8811	6794	7983	9519	11127	10089
313	k__Bacteria	p__Proteobacteria	c__Gammaproteobacteria	o__Alteromonadales	f__Alteromonadaceae	g__unclassified	s__unclassified	AB526336.1 gg_id:573848 Alteromonas sp. str. JAM-GA13	7346	6076	5823	8334	10245	11725	8472	8254	6902	9475	12007	10011
315	k__Bacteria	p__Proteobacteria	c__Gammaproteobacteria	o__Chromatiales	f__Ectothiorhodospiraceae	g__unclassified	s__unclassified	EF157075.1 gg_id:255083 Microbial natural asphalts rancho la brea heavy oil seeps Rancho La Brea tar pits clone 91-110	11342	9221	9666	10547	11587	11487	10033	9690	10117	12137	12185	12497
317	k__Bacteria	p__Proteobacteria	c__Gammaproteobacteria	o__Chromatiales	f__Chromatiaceae	g__unclassified	s__unclassified	EU734910.1 gg_id:313480 assemblages sediment station DBSE Northern Bering Sea clone 001A1	9750	8110	8602	9228	10391	10441	9797	9045	8016	10761	11275	11047
322	k__Bacteria	p__Proteobacteria	c__Gammaproteobacteria	o__Pseudomonadales	f__Pseudomonadaceae	g__Pseudomonas	s__Pseudomonas syringae group genomosp. 3	AB001449.1 gg_id:52123 Pseudomonas syringae pv. tagetis str. MAFF 302271 pv.	8206	8549	7393	9723	9864	9647	9001	7542	8247	9612	10940	9837
323	k__Bacteria	p__Proteobacteria	c__Gammaproteobacteria	o__Pseudomonadales	f__Pseudomonadaceae	g__Pseudomonas	s__unclassified	EU008575.1 gg_id:257715 Pseudomonas putida str. PS13	9909	10046	9893	11215	10943	10309	10136	10050	10472	10289	11302	11018
326	k__Bacteria	p__Proteobacteria	c__Gammaproteobacteria	o__Pseudomonadales	f__Pseudomonadaceae	g__Pseudomonas	s__unclassified	EU539155.1 gg_id:285112 profile human microbiota antecubital fossa (inner elbow) skin clone nbt101a08	9636	9863	9719	11275	11097	10051	9605	9413	9798	10560	11347	11671
328	k__Bacteria	p__Proteobacteria	c__Gammaproteobacteria	o__Pseudomonadales	f__Pseudomonadaceae	g__Pseudomonas	s__unclassified	FJ893413.1 gg_id:547116 Matriptase-deficient mice exhibit ichthyotic selective shift skin microbiota WT1; ear punch biopsy C57BL/6J mouse (2 months) clone nbt19a04	10418	11136	8826	10538	11956	9132	9598	9927	10928	9979	10400	10573
333	k__Bacteria	p__Proteobacteria	c__Gammaproteobacteria	o__Oceanospirillales	f__OM60	g__unclassified	s__unclassified	GQ347899.1 gg_id:555942 Metagenome versatile chemolithoautotroph expanding oceanic dead zones Saanich Inlet 10 m depth clone SGSO673	11450	11184	11026	11596	11476	11480	11467	11218	11197	11471	11696	11725
334	k__Bacteria	p__Proteobacteria	c__Gammaproteobacteria	o__Oceanospirillales	f__OM60	g__unclassified	s__unclassified	AM259790.1 gg_id:216671 Spatial sponge- Mediterranean Tethya aurantium sponge endosome clone TAI-8-20	9858	8700	9302	10321	11397	11166	9183	9326	9266	10571	11679	11371
335	k__Bacteria	p__Proteobacteria	c__Gammaproteobacteria	o__Chromatiales	f__Chromatiaceae	g__unclassified	s__unclassified	GQ249599.1 gg_id:509542 Microbial anaerobic sediments Bay Cadiz (Spain) marine sediment: 12-14 cm layer clone D57	11322	10922	10025	11497	12197	11924	11016	10015	11010	11904	12776	12388
347	k__Bacteria	p__Proteobacteria	c__Gammaproteobacteria	o__Pseudomonadales	f__Pseudomonadaceae	g__Pseudomonas	s__unclassified	GQ149776.1 gg_id:565857 Burkholderia cepacia str. BCC933	9458	9378	9456	10258	10148	10350	9840	9949	9810	10078	10975	10584
349	k__Bacteria	p__Proteobacteria	c__Gammaproteobacteria	o__Oceanospirillales	f__125ds10	g__unclassified	s__unclassified	EU104176.1 gg_id:311244 Evidence Comamonadaceae determinants settling performance activated sludge clone N1512_03	11824	10931	10827	11678	12195	11856	10521	9902	10588	11614	12716	12499
354	k__Bacteria	p__Proteobacteria	c__Gammaproteobacteria	o__Pseudomonadales	f__Pseudomonadaceae	g__Pseudomonas	s__unclassified	EU534823.1 gg_id:283071 profile human skin microbiota ear punch biopsy female C57BL/6J mouse clone nbt211e07	9917	10599	9716	11091	11107	11432	10380	9446	10357	10343	11788	11363
356	k__Bacteria	p__Proteobacteria	c__Gammaproteobacteria	o__Alteromonadales	f__Pseudoalteromonadaceae	g__Pseudoalteromonas	s__unclassified	EF551371.1 gg_id:221998 Pseudoalteromonas sp. str. BSw20507	11875	11296	11118	11626	11826	12274	11263	10825	11298	11217	12186	11832
358	k__Bacteria	p__Proteobacteria	c__Gammaproteobacteria	o__Pseudomonadales	f__Pseudomonadaceae	g__Pseudomonas	s__Pseudomonas umsongensis	AM419155.2 gg_id:271957 Pseudomonas clemancea str. PR221	7700	8109	7859	9540	9822	9275	9410	7900	8077	8777	9778	9090
359	k__Bacteria	p__Proteobacteria	c__Gammaproteobacteria	o__Alteromonadales	f__Pseudoalteromonadaceae	g__Pseudoalteromonas	s__unclassified	AM111034.1 gg_id:140870 Pseudoalteromonas sp. str. 7038	9053	6780	5501	8011	9363	11550	7548	4512	7440	11144	12062	9796
362	k__Bacteria	p__Proteobacteria	c__Gammaproteobacteria	o__Pseudomonadales	f__Pseudomonadaceae	g__Pseudomonas	s__unclassified	EU535554.1 gg_id:282463 profile human microbiota antecubital fossa (inner elbow) skin clone nbt27b09	11433	10626	11397	11761	12082	11888	10790	10912	10976	11361	12471	12233
363	k__Bacteria	p__Proteobacteria	c__Gammaproteobacteria	o__Pseudomonadales	f__Pseudomonadaceae	g__Pseudomonas	s__Pseudomonas umsongensis	GU391518.1 gg_id:539900 Pseudomonas jessenii str. Gd2F	9226	6955	6332	8338	10091	9111	8361	7052	7879	9702	11223	11003
365	k__Bacteria	p__Proteobacteria	c__Gammaproteobacteria	o__Oceanospirillales	f__Halomonadaceae	g__unclassified	s__unclassified	AB021383.1 gg_id:8811 Pseudomonas halophila str. DSM 3050T	10108	9816	9111	10347	11658	11836	9731	8780	9591	11298	12268	11994
366	k__Bacteria	p__Proteobacteria	c__Gammaproteobacteria	o__Oceanospirillales	f__Oceanospirillaceae	g__Marinomonas	s__unclassified	AY730245.1 gg_id:101261 Marinomonas sp. M6-20A	8982	9018	8848	10091	10139	10692	9612	7942	8719	9657	11389	10479
368	k__Bacteria	p__Proteobacteria	c__Gammaproteobacteria	o__Pseudomonadales	f__Pseudomonadaceae	g__Pseudomonas	s__unclassified	EU169149.1 gg_id:245779 Pseudomonas tolaasii str. B37	10372	9470	9597	10573	10931	11015	9676	9973	9998	11051	12066	11728
369	k__Bacteria	p__Proteobacteria	c__Gammaproteobacteria	o__Alteromonadales	f__Colwelliaceae	g__Colwellia	s__Colwellia psychrerythraea	FN397812.1 gg_id:392867 geomicrobiological investigation sediments Gulf Cadiz GeoB 9072-1 anoxic sub-surface breccia Capt Arutyunov mud volcano clone CpA BacA8	12095	12124	10892	12331	12255	12741	12417	11645	11796	12250	13040	13087
372	k__Bacteria	p__Proteobacteria	c__Gammaproteobacteria	o__Oceanospirillales	f__Oceanospirillaceae	g__Marinomonas	s__unclassified	AF321017.2 gg_id:30213 Marinomonas sp. GOBB3-320	10568	9706	11276	11432	11978	12019	11424	10663	11125	11244	12399	11396
373	k__Bacteria	p__Proteobacteria	c__Gammaproteobacteria	o__Chromatiales	f__Chromatiaceae	g__unclassified	s__unclassified	AF223299.1 gg_id:31454 marine sediment clone B2M60	11658	11262	11150	11922	11806	11871	11590	11240	11143	11539	12217	12236
377	k__Bacteria	p__Proteobacteria	c__Gammaproteobacteria	o__Pseudomonadales	f__Pseudomonadaceae	g__Pseudomonas	s__unclassified	FM955874.1 gg_id:549837 Pseudomonas sp. str. Asd M6-6	8668	7043	5043	7140	9617	9379	7415	6104	7719	9452	10700	10545
390	k__Bacteria	p__Proteobacteria	c__Gammaproteobacteria	o__Oceanospirillales	f__Alteromonadaceae	g__Marinobacter	s__Marinobacter mobilis	GQ214550.1 gg_id:556839 Marinobacter mobilis str. B17	8797	6812	6898	8667	9912	10122	7355	7577	8021	9430	10984	9584
396	k__Bacteria	p__Proteobacteria	c__Gammaproteobacteria	o__Pseudomonadales	f__Pseudomonadaceae	g__Pseudomonas	s__unclassified	EU538383.1 gg_id:284088 profile human microbiota antecubital fossa (inner elbow) skin clone nbt87b06	11761	11652	11567	11450	12218	12218	11814	11513	11484	12055	12752	12423
397	k__Bacteria	p__Proteobacteria	c__Gammaproteobacteria	o__Pseudomonadales	f__Pseudomonadaceae	g__Pseudomonas	s__unclassified	EU082809.1 gg_id:245977 Pseudomonas sp. str. MY0506	10356	10433	9791	11074	11696	11452	10252	10017	10624	11134	12117	11463
398	k__Bacteria	p__Proteobacteria	c__Gammaproteobacteria	o__Oceanospirillales	f__OM60	g__unclassified	s__unclassified	GQ249557.1 gg_id:555216 Microbial anaerobic sediments Bay Cadiz (Spain) marine sediment: 12-14 cm layer clone D15	8941	6178	6025	7767	11758	10854	7890	6447	7184	11291	11735	12313
403	k__Bacteria	p__Proteobacteria	c__Gammaproteobacteria	o__Pseudomonadales	f__Pseudomonadaceae	g__Pseudomonas	s__unclassified	EU539418.1 gg_id:285673 profile human microbiota antecubital fossa (inner elbow) skin clone nbt238e05	10370	10236	10254	11508	11775	11394	9950	9710	10234	10814	11925	12044
409	k__Bacteria	p__Proteobacteria	c__Gammaproteobacteria	o__Chromatiales	f__Chromatiaceae	g__unclassified	s__unclassified	FJ358866.1 gg_id:580890 and redox-stratified sediments marine reef sandy sediment clone OX79	9770	8749	8712	9558	10488	10994	8531	8152	8717	11393	11949	11342
413	k__Bacteria	p__Proteobacteria	c__Gammaproteobacteria	o__Pseudomonadales	f__Pseudomonadaceae	g__Pseudomonas	s__unclassified	EU536369.1 gg_id:285992 profile human microbiota antecubital fossa (inner elbow) skin clone nbt62e06	11280	11579	10728	12316	12630	12437	12392	10908	11691	12196	12642	12960
415	k__Bacteria	p__Proteobacteria	c__Gammaproteobacteria	o__Oceanospirillales	f__OM60	g__unclassified	s__unclassified	EU544829.1 gg_id:273948 free-living particle- aggregate- archaeal and Laptev Sea 1.0-60 um size fraction ( suspended particles) Arctic seawater clone NABOS_SSPbact24	10262	10929	10234	11087	10994	9823	11135	10264	10962	9577	10506	10533
422	k__Bacteria	p__Proteobacteria	c__Gammaproteobacteria	o__Chromatiales	f__Chromatiaceae	g__unclassified	s__unclassified	GQ246364.1 gg_id:593033 Temporal and spatial China North Yel Sea sediments clone Cm1-27	8747	7262	8115	8473	9228	9230	7892	8045	8417	9394	9754	10714
424	k__Bacteria	p__Proteobacteria	c__Gammaproteobacteria	o__Pseudomonadales	f__Pseudomonadaceae	g__Pseudomonas	s__unclassified	EU536306.1 gg_id:283773 profile human microbiota antecubital fossa (inner elbow) skin clone nbt62c10	10521	9881	9825	10805	11675	11527	10085	10112	9776	10721	11789	11854
425	k__Bacteria	p__Proteobacteria	c__Gammaproteobacteria	o__Chromatiales	f__Ectothiorhodospiraceae	g__Thioalkalivibrio	s__unclassified	AF126545.1 gg_id:73895 Thialkalivibrio denitrificans	9799	9513	10061	10377	10974	11338	10419	9810	9871	11088	11690	11319
426	k__Bacteria	p__Proteobacteria	c__Gammaproteobacteria	o__Alteromonadales	f__Alteromonadaceae	g__Glaciecola	s__unclassified	AJ488501.1 gg_id:65357 Glaciecola mesophila str. KMM 241	9514	9776	8346	9889	11061	11409	9286	8391	9176	10249	11269	10680
427	k__Bacteria	p__Proteobacteria	c__Gammaproteobacteria	o__Oceanospirillales	f__Saccharospirillaceae	g__Saccharospirillum	s__unclassified	EF177670.1 gg_id:175318 Saccharospirillum sp. str. Y25	11317	12160	8894	10656	12342	11835	10487	10311	11217	11166	11832	11336
428	k__Bacteria	p__Proteobacteria	c__Gammaproteobacteria	o__Alteromonadales	f__Idiomarinaceae	g__Idiomarina	s__unclassified	DQ235566.1 gg_id:142194 biofilm water pipeline biofilms steel pipelines Gulf Mexico clone 20	9732	10134	9442	10308	10681	11306	9792	9544	9554	10571	11913	10906
432	k__Bacteria	p__Proteobacteria	c__Gammaproteobacteria	o__Pseudomonadales	f__Pseudomonadaceae	g__Pseudomonas	s__unclassified	EU214613.1 gg_id:328976 Pseudomonas fluorescens yb126	10800	10587	10647	11549	11846	11521	10290	10544	10839	11302	12141	11826
433	k__Bacteria	p__Proteobacteria	c__Gammaproteobacteria	o__Pseudomonadales	f__Pseudomonadaceae	g__Pseudomonas	s__unclassified	EU734169.1 gg_id:461530 Pseudomonas plecoglossicida	11275	11463	11202	11709	12029	11915	11515	10981	11313	11994	12556	12580
434	k__Bacteria	p__Proteobacteria	c__Gammaproteobacteria	o__Pseudomonadales	f__Pseudomonadaceae	g__Pseudomonas	s__unclassified	AM410631.1 gg_id:177686 Pseudomonas fluorescens str. 9zhy	9033	8319	7229	9617	10028	9579	8877	6088	7883	10225	10830	10907
435	k__Bacteria	p__Proteobacteria	c__Gammaproteobacteria	o__Methylococcales	f__Methylococcaceae	g__Methylobacter	s__unclassified	EU528230.1 gg_id:286126 Seasonal Dynamics Mudflat Mouth Major Kentucky Lake Reservoir Tributary sediment clone 3.5.8	11527	10789	9827	10813	12475	12327	10662	9518	10663	11950	12863	12550
436	k__Bacteria	p__Proteobacteria	c__Gammaproteobacteria	o__Pseudomonadales	f__Pseudomonadaceae	g__Azorhizophilus	s__unclassified	AB175656.1 gg_id:173793 Azotobacter salinestris str. ATCC 49674	9204	6606	6549	8736	10193	9669	7308	7062	7485	10171	10722	10739
437	k__Bacteria	p__Proteobacteria	c__Gammaproteobacteria	o__Alteromonadales	f__Pseudoalteromonadaceae	g__Pseudoalteromonas	s__unclassified	AY682201.1 gg_id:107552 Pseudoalteromonas chazhmella str. R10SW10	9300	9315	8722	9652	10116	11213	10534	8615	9731	10331	11255	10582
438	k__Bacteria	p__Proteobacteria	c__Gammaproteobacteria	o__Alteromonadales	f__Pseudoalteromonadaceae	g__Pseudoalteromonas	s__Pseudoalteromonas issachenkonii	AF316144.1 gg_id:52879 Pseudoalteromonas issachenkonii str. KMM 3549; F13	10089	9388	8858	10399	10302	11040	10531	9194	9912	9711	11184	9997
439	k__Bacteria	p__Proteobacteria	c__Gammaproteobacteria	o__Pseudomonadales	f__Pseudomonadaceae	g__Pseudomonas	s__unclassified	EU537179.1 gg_id:284941 profile human microbiota antecubital fossa (inner elbow) skin clone nbt68a03	9632	10636	10131	11781	12045	11327	10342	9667	10294	11040	11733	11851
440	k__Bacteria	p__Proteobacteria	c__Gammaproteobacteria	o__Pseudomonadales	f__Pseudomonadaceae	g__Pseudomonas	s__unclassified	FJ892842.1 gg_id:559778 Matriptase-deficient mice exhibit ichthyotic selective shift skin microbiota HM1; ear punch biopsy C57BL/6J (St14 hypo/-) mouse (2 months) clone nbt14c02	11489	11402	10872	11941	11848	11973	11899	10613	11030	11480	12046	12406
451	k__Bacteria	p__Proteobacteria	c__Gammaproteobacteria	o__Chromatiales	f__Chromatiaceae	g__unclassified	s__unclassified	AB530192.1 gg_id:549648 Monitoring Suez and Tokyo bays based on analyses marine sediment clone Suez..Bac.24	10740	10535	9709	11440	11861	10970	10609	9734	11235	11353	12244	11836
453	k__Bacteria	p__Proteobacteria	c__Gammaproteobacteria	o__Oceanospirillales	f__Alteromonadaceae	g__Cellvibrio	s__unclassified	AJ289161.1 gg_id:52677 Cellvibrio sp. str. R-4001	10067	7720	8079	8924	10464	10049	9016	8056	7475	10379	10926	11007
461	k__Bacteria	p__Proteobacteria	c__Gammaproteobacteria	o__Oceanospirillales	f__Oceanospirillaceae	g__unclassified	s__unclassified	GQ131677.1 gg_id:376032 Neptuniibacter sp. str. antisso-13	8715	8943	8563	9738	9925	11916	9391	8544	8425	10637	12054	11111
465	k__Bacteria	p__Proteobacteria	c__Gammaproteobacteria	o__Oceanospirillales	f__Halomonadaceae	g__unclassified	s__unclassified	AY987840.1 gg_id:128215 Microbial Salterns Maras salterns clone 2B4	5635	7532	8630	8875	8954	11556	8085	6504	8448	8264	10315	8743
468	k__Bacteria	p__Proteobacteria	c__Gammaproteobacteria	o__Oceanospirillales	f__Alteromonadaceae	g__Marinobacter	s__unclassified	AY690675.1 gg_id:99388 Marinobacter sp. str. GC101	9675	7768	7959	9062	10565	10949	9403	9039	9117	9986	11228	10930
469	k__Bacteria	p__Proteobacteria	c__Gammaproteobacteria	o__Oceanospirillales	f__Alcanivoracaceae	g__unclassified	s__unclassified	AY622252.1 gg_id:103157 subsurface soil clone B-AF45	8189	8249	8129	9247	9553	10650	9169	7761	7962	8788	11388	9869
472	k__Bacteria	p__Proteobacteria	c__Gammaproteobacteria	o__Oceanospirillales	f__Oceanospirillaceae	g__unclassified	s__unclassified	AY549002.2 gg_id:101490 marine bone clone sacC13A2	10764	11076	9670	10694	11352	11401	10646	9582	10485	11721	12386	12314
475	k__Bacteria	p__Proteobacteria	c__Gammaproteobacteria	o__Pseudomonadales	f__Pseudomonadaceae	g__Pseudomonas	s__unclassified	FJ894073.1 gg_id:534048 Matriptase-deficient mice exhibit ichthyotic selective shift skin microbiota B1E; ear punch biopsy C57BL/6J mouse (8 weeks) clone nbt175g08	8473	8903	8725	10134	10114	10406	8977	8617	8661	9318	11326	10556
476	k__Bacteria	p__Proteobacteria	c__Gammaproteobacteria	o__Oceanospirillales	f__Alteromonadaceae	g__unclassified	s__unclassified	EU050817.1 gg_id:237439 libraries sediment Kings Bay Svalbard Arctic clone SS1_B_05_77	9473	8766	8257	9960	11431	10683	8774	8506	9077	10394	11396	11246
477	k__Bacteria	p__Proteobacteria	c__Gammaproteobacteria	o__Pseudomonadales	f__Pseudomonadaceae	g__Pseudomonas	s__unclassified	EU540285.1 gg_id:282167 profile human microbiota antecubital fossa (inner elbow) skin clone nbt113h06	11583	11060	11010	12046	12235	12023	11188	11217	11555	11164	12212	12087
479	k__Bacteria	p__Proteobacteria	c__Gammaproteobacteria	o__Pseudomonadales	f__Moraxellaceae	g__Perlucidibaca	s__unclassified	DQ458033.1 gg_id:158925 acid mine drainage clone DX63	7814	6388	6859	9013	9641	9970	8274	8010	8086	10427	10918	11743
487	k__Bacteria	p__Proteobacteria	c__Gammaproteobacteria	o__Oceanospirillales	f__OM60	g__unclassified	s__unclassified	FJ203170.1 gg_id:333574 and White Plague Disease-Induced Changes Caribbean Coral Montastraea faveolata diseased tissue clone SHFG575	7975	8616	7047	8980	8604	10148	8251	7087	7797	9486	10403	10585
488	k__Bacteria	p__Proteobacteria	c__Gammaproteobacteria	o__Pseudomonadales	f__Pseudomonadaceae	g__Pseudomonas	s__unclassified	GU185861.1 gg_id:577433 Pseudomonas koreensis str. PBRs7	8248	8522	8083	9512	10086	10378	9067	8507	9003	8919	10598	9764
490	k__Bacteria	p__Proteobacteria	c__Gammaproteobacteria	o__Alteromonadales	f__Idiomarinaceae	g__unclassified	s__unclassified	FJ152984.1 gg_id:347471 Changes ly soil (Mexico) flooding alkaline saline soils former lake Texcoco clone TX4CB_115	8374	8769	8674	8993	10350	10825	9203	7952	8516	10032	11753	10484
503	k__Bacteria	p__Proteobacteria	c__Gammaproteobacteria	o__Pseudomonadales	f__Pseudomonadaceae	g__Pseudomonas	s__unclassified	GU391485.1 gg_id:537184 Pseudomonas sp. str. Pd1T	9236	10129	8837	10714	11142	11247	10645	8315	9107	11052	11713	11306
505	k__Bacteria	p__Proteobacteria	c__Gammaproteobacteria	o__Alteromonadales	f__Idiomarinaceae	g__Idiomarina	s__unclassified	AY526862.1 gg_id:102489 Idiomarina ramblicola str. R22	9309	9227	8556	9362	10936	10748	10474	9690	9760	10553	11446	11413
507	k__Bacteria	p__Proteobacteria	c__Gammaproteobacteria	o__Pseudomonadales	f__Pseudomonadaceae	g__Pseudomonas	s__unclassified	FJ894574.1 gg_id:555704 Matriptase-deficient mice exhibit ichthyotic selective shift skin microbiota B2E; ear punch biopsy C57BL/6J mouse (8 weeks) clone nbt182h02	11377	11006	10863	11676	11790	11527	11156	11148	11129	11234	11956	12005
508	k__Bacteria	p__Proteobacteria	c__Gammaproteobacteria	o__Pseudomonadales	f__Pseudomonadaceae	g__Pseudomonas	s__unclassified	EU536488.1 gg_id:285516 profile human microbiota antecubital fossa (inner elbow) skin clone nbt214f08	10560	10640	10533	11578	11990	11695	11151	10613	11076	11032	11651	12127
510	k__Bacteria	p__Proteobacteria	c__Gammaproteobacteria	o__Alteromonadales	f__Colwelliaceae	g__Colwellia	s__unclassified	EU491896.1 gg_id:259552 Abundance and microbial life ocean crust deep seawater East Pacific Rise clone EPR4055-N3-Bc15	9907	10137	8305	9357	10673	11692	9342	9363	8973	10121	11369	10173
511	k__Bacteria	p__Proteobacteria	c__Gammaproteobacteria	o__Oceanospirillales	f__Alcanivoracaceae	g__unclassified	s__unclassified	GQ259322.1 gg_id:579351 Microbial activities coastal marine sediments and water column Svalbard surface sediment clone sediment_surface34	9926	9369	9107	10773	11119	11872	10330	9696	9274	10653	12124	11171
521	k__Bacteria	p__Proteobacteria	c__Gammaproteobacteria	o__Pseudomonadales	f__Pseudomonadaceae	g__Pseudomonas	s__unclassified	EU538750.1 gg_id:281718 profile human microbiota antecubital fossa (inner elbow) skin clone nbt236a07	11520	11059	10817	11767	12563	12512	10974	11011	11306	11984	12518	12393
522	k__Bacteria	p__Proteobacteria	c__Gammaproteobacteria	o__Pseudomonadales	f__Pseudomonadaceae	g__Pseudomonas	s__unclassified	X99541.1 gg_id:8521 Pseudomonas anguilliseptica str. 1123/5	9729	8535	7046	9500	10640	10829	8678	7545	8166	11109	11734	11928
530	k__Bacteria	p__Proteobacteria	c__Gammaproteobacteria	o__Pseudomonadales	f__Pseudomonadaceae	g__Pseudomonas	s__unclassified	DQ117553.1 gg_id:138228 structure (Citrullus vulgaris SCHARD.) -based approaches and terminal fragment length polymorphism (t-RFLP) rhizosphere soil watermelon	9407	11136	10302	11648	11298	10419	11397	10575	10478	11386	11284	10627
532	k__Bacteria	p__Proteobacteria	c__Gammaproteobacteria	o__Pseudomonadales	f__Pseudomonadaceae	g__Pseudomonas	s__unclassified	AY690672.1 gg_id:98925 Pseudomonas sp. str. GC06	9121	11181	7310	9539	11709	10402	9270	7731	8629	10749	11176	11890
533	k__Bacteria	p__Proteobacteria	c__Gammaproteobacteria	o__Pseudomonadales	f__Pseudomonadaceae	g__Pseudomonas	s__unclassified	FM213380.2 gg_id:335840 Pseudomonas antarctica str. KJPB54	9900	7679	8230	9674	10764	11791	9487	8014	7902	11024	12348	11959
534	k__Bacteria	p__Proteobacteria	c__Gammaproteobacteria	o__Pseudomonadales	f__Pseudomonadaceae	g__Pseudomonas	s__Pseudomonas balearica	EU741649.1 gg_id:311673 Pseudomonas sp. str. BQNR	10304	9961	10011	10444	10597	10808	10324	10326	9890	10459	11207	10822
539	k__Bacteria	p__Proteobacteria	c__Gammaproteobacteria	o__Oceanospirillales	f__Alteromonadaceae	g__Marinobacter	s__unclassified	EU440994.1 gg_id:353090 Marinobacter alkaliphilus str. 2PR56-13	8762	8509	8384	9672	9752	10513	9834	8840	9001	10681	11241	11019
542	k__Bacteria	p__Proteobacteria	c__Gammaproteobacteria	o__Pseudomonadales	f__Pseudomonadaceae	g__Pseudomonas	s__unclassified	EU538024.1 gg_id:280553 profile human microbiota antecubital fossa (inner elbow) skin clone nbt225a12	9878	10157	9670	10807	11185	11343	10261	9628	10035	10643	11607	11593
543	k__Bacteria	p__Proteobacteria	c__Gammaproteobacteria	o__Oceanospirillales	f__J115	g__unclassified	s__unclassified	FJ889619.1 gg_id:559242 Melitea sp. str. ZS5-23	11288	9489	10456	10819	12176	11916	10024	10396	10786	11452	12766	12538
549	k__Bacteria	p__Proteobacteria	c__Gammaproteobacteria	o__Oceanospirillales	f__Alteromonadaceae	g__Marinobacter	s__Marinobacter mobilis	AB435646.1 gg_id:396810 Marinobacter sp. str. 2M46	9400	10206	9841	10759	10751	11230	10235	9928	10055	8640	11361	10127
551	k__Bacteria	p__Proteobacteria	c__Gammaproteobacteria	o__Oceanospirillales	f__Alteromonadaceae	g__Marinobacter	s__unclassified	EU196317.1 gg_id:255215 Marinobacter sp. NP38	11206	11026	11406	12076	11952	12013	11508	11492	11806	11828	12352	11809
553	k__Bacteria	p__Proteobacteria	c__Gammaproteobacteria	o__Oceanospirillales	f__OM60	g__unclassified	s__unclassified	GQ261773.1 gg_id:537571 shifts taxa and response localized organic loading deep sea sediment whale falls clone 70mos_0s_D9	7103	6135	5178	8352	9985	9843	6851	5970	6353	10184	11114	10750
562	k__Bacteria	p__Proteobacteria	c__Gammaproteobacteria	o__Oceanospirillales	f__Alteromonadaceae	g__Cellvibrio	s__Cellvibrio japonicus	NC_010995.1 gg_id:350895 Cellvibrio japonicus str. Ueda107	10068	8840	8872	8731	10361	9974	7847	7689	7983	9958	11459	10815
564	k__Bacteria	p__Proteobacteria	c__Gammaproteobacteria	o__Oceanospirillales	f__OM60	g__unclassified	s__unclassified	AY386334.1 gg_id:97734 marine str. HTCC2148	10499	9059	6682	8834	11787	12091	9137	6979	7558	11183	12470	12027
565	k__Bacteria	p__Proteobacteria	c__Gammaproteobacteria	o__Pseudomonadales	f__Pseudomonadaceae	g__Pseudomonas	s__unclassified	AJ132994.1 gg_id:201265 Pseudomonas sp H171	8687	9089	8536	9836	10065	9498	9386	8860	9145	9651	10412	10699
568	k__Bacteria	p__Proteobacteria	c__Gammaproteobacteria	o__Oceanospirillales	f__Alteromonadaceae	g__HB2-32-21	s__unclassified	AM935832.1 gg_id:535164 Dynamics during identified and SSU libraries pilot-scale bioremediation process hydrocarbon-contaminated soil clone AMAG7	11376	10837	10995	11355	11816	11966	11178	10878	11043	11956	12353	12754
569	k__Bacteria	p__Proteobacteria	c__Gammaproteobacteria	o__Pseudomonadales	f__Pseudomonadaceae	g__Pseudomonas	s__unclassified	DQ279335.1 gg_id:141206 Dynamic during maturation Tuber magnatum Pico ascoma Pseudomonas clone TM14_20	10081	9258	9048	9981	11284	10872	10055	9119	9642	10553	11824	11341
571	k__Bacteria	p__Proteobacteria	c__Gammaproteobacteria	o__Oceanospirillales	f__Alteromonadaceae	g__Cellvibrio	s__unclassified	EU528236.1 gg_id:283599 Seasonal Dynamics Mudflat Mouth Major Kentucky Lake Reservoir Tributary sediment clone 3.3.5	11569	11194	11235	11626	12096	12112	11498	11384	11016	11941	12697	12544
579	k__Bacteria	p__Proteobacteria	c__Gammaproteobacteria	o__Oceanospirillales	f__HTCC2188	g__unclassified	s__unclassified	EU491768.1 gg_id:263897 Abundance and microbial life ocean crust seafloor lavas East Pacific Rise clone EPR3967-O2-Bc19	11023	10963	10393	11310	12274	12145	10907	10729	11080	11396	12448	11815
580	k__Bacteria	p__Proteobacteria	c__Gammaproteobacteria	o__Oceanospirillales	f__OM60	g__unclassified	s__unclassified	EU491062.1 gg_id:271257 Abundance and microbial life ocean crust seafloor lavas Loi'hi Seamount South Rift X3 clone P7X3b4B05	9885	10736	10114	11000	11490	11348	10302	9401	10665	10131	11884	10534
582	k__Bacteria	p__Proteobacteria	c__Gammaproteobacteria	o__Oceanospirillales	f__OM60	g__unclassified	s__unclassified	EU652559.1 gg_id:278975 Seasonal variation microbial Yel Sea sediment clone D8S-33	11333	10855	10989	11228	11953	11781	11082	10773	11358	11724	12492	11910
583	k__Bacteria	p__Proteobacteria	c__Gammaproteobacteria	o__Alteromonadales	f__Alteromonadaceae	g__unclassified	s__unclassified	GQ495024.1 gg_id:581173 Pseudoalteromonas sp. str. W-14-2	8466	8387	7157	8355	10239	11521	9088	7851	8587	8348	11186	8104
586	k__Bacteria	p__Proteobacteria	c__Gammaproteobacteria	o__Pseudomonadales	f__Pseudomonadaceae	g__Pseudomonas	s__unclassified	EU071502.1 gg_id:238253 and resistance microorganisms European clean room ESTEC HYDRA facility clone EHFS1_S10c	9586	9821	8716	10101	10816	10185	8462	8109	8337	10076	11058	11235
587	k__Bacteria	p__Proteobacteria	c__Gammaproteobacteria	o__Oceanospirillales	f__Oceanospirillaceae	g__Amphritea	s__unclassified	AM930471.1 gg_id:275885 involved Tripneustes gratilla (Echinoidea) cloning and FISH host body wall lesions clone 3.22	8341	5310	3134	3729	9459	11136	5056	4683	5522	9020	11445	8445
588	k__Bacteria	p__Proteobacteria	c__Gammaproteobacteria	o__Chromatiales	f__Chromatiaceae	g__unclassified	s__unclassified	EU491429.1 gg_id:261838 Abundance and microbial life ocean crust seafloor lavas Hawai'i South Point X4 clone P0X4b3H08	9021	7099	6587	5690	9901	10038	7955	6520	7807	10825	11755	11474
589	k__Bacteria	p__Proteobacteria	c__Gammaproteobacteria	o__Pseudomonadales	f__Pseudomonadaceae	g__Pseudomonas	s__unclassified	EU538018.1 gg_id:282396 profile human microbiota antecubital fossa (inner elbow) skin clone nbt225a06	9884	10024	10222	11501	11682	10553	9490	9534	10129	10872	11559	11886
591	k__Bacteria	p__Proteobacteria	c__Gammaproteobacteria	o__Pseudomonadales	f__Pseudomonadaceae	g__Pseudomonas	s__unclassified	X86623.1 gg_id:8602 Pseudomonas sp str. 2E-14 2A	9003	9773	9530	9046	9240	10864	10454	9529	9890	9162	11782	10161
597	k__Bacteria	p__Proteobacteria	c__Gammaproteobacteria	o__Oceanospirillales	f__Alteromonadaceae	g__BD2-13	s__unclassified	FJ202771.1 gg_id:318714 and White Plague Disease-Induced Changes Caribbean Coral Montastraea faveolata kept aquarium 23 days clone SGUS1003	8922	6063	4061	7329	10268	12258	6340	5848	6358	9948	12226	10145
599	k__Bacteria	p__Proteobacteria	c__Gammaproteobacteria	o__Oceanospirillales	f__Alteromonadaceae	g__HTCC2207	s__unclassified	GU230303.1 gg_id:585217 Multilevel approach along Rio de la Plata-South Atlantic Ocean coastal water clone ARTE9_400	11651	11499	11209	11761	12203	12048	11817	11540	11422	11878	12557	12339
600	k__Bacteria	p__Proteobacteria	c__Gammaproteobacteria	o__Alteromonadales	f__Alteromonadaceae	g__Glaciecola	s__unclassified	Y18230.1 gg_id:202397 macleodii- and cellular rDNAs Mediterranean seawater mesocosm experiment Alteromonas macleodii clone 7B113	8897	7973	6906	8763	11510	10756	8983	8708	8665	9262	10744	9154
604	k__Bacteria	p__Proteobacteria	c__Gammaproteobacteria	o__Oceanospirillales	f__HTCC2188	g__unclassified	s__unclassified	EU799676.1 gg_id:306629 It's all ranking aquatic Newport Harbour RI clone 1C227304	11498	10067	10414	11529	12081	11821	10712	9972	10955	11890	12710	12589
609	k__Bacteria	p__Proteobacteria	c__Gammaproteobacteria	o__Methylococcales	f__Methylococcaceae	g__unclassified	s__unclassified	EU144026.1 gg_id:252662 Methylomicrobium agile str. ATCC 35068	9546	9058	9066	10642	10908	10076	9563	9072	9424	9354	11133	10087
610	k__Bacteria	p__Proteobacteria	c__Gammaproteobacteria	o__Alteromonadales	f__Colwelliaceae	g__Colwellia	s__unclassified	AF530146.1 gg_id:103969 Colwellia sp. str. MGP-59	11192	10931	10232	10971	11883	11897	10392	10462	10790	11470	12777	11970
612	k__Bacteria	p__Proteobacteria	c__Gammaproteobacteria	o__Chromatiales	f__Chromatiaceae	g__unclassified	s__unclassified	DQ811843.1 gg_id:172303 mangrove soil clone MSB-4E4	11533	10698	11030	11947	12563	12191	11158	11431	10827	11832	12910	12043
615	k__Bacteria	p__Proteobacteria	c__Gammaproteobacteria	o__Pseudomonadales	f__Pseudomonadaceae	g__Pseudomonas	s__unclassified	FJ892869.1 gg_id:560497 Matriptase-deficient mice exhibit ichthyotic selective shift skin microbiota HM1; ear punch biopsy C57BL/6J (St14 hypo/-) mouse (2 months) clone nbt14e08	11479	11531	10772	11830	12107	12290	11142	10994	10976	11301	12601	12211
617	k__Bacteria	p__Proteobacteria	c__Gammaproteobacteria	o__Alteromonadales	f__Alteromonadaceae	g__Glaciecola	s__unclassified	AJ548479.1 gg_id:89023 Glaciecola mesophila str. LMG 21855	9481	9747	8326	9862	10949	11240	9169	8364	9118	10210	11449	10692
623	k__Bacteria	p__Proteobacteria	c__Gammaproteobacteria	o__Pseudomonadales	f__Pseudomonadaceae	g__Pseudomonas	s__unclassified	AY321588.1 gg_id:88851 Pseudomonas fluorescens str. CCUG32456A	10489	10501	9684	11288	11391	11658	10721	10012	10446	10973	12320	11750
624	k__Bacteria	p__Proteobacteria	c__Gammaproteobacteria	o__Oceanospirillales	f__Oceanospirillaceae	g__unclassified	s__unclassified	NR_028788.1 gg_id:579521 Marinospirillum alkaliphilum str. Z4; JCM 11312	9272	8133	7453	7238	9024	9746	7405	7293	7506	9565	10935	9860
626	k__Bacteria	p__Proteobacteria	c__Gammaproteobacteria	o__Pseudomonadales	f__Pseudomonadaceae	g__Pseudomonas	s__unclassified	EU539168.1 gg_id:280377 profile human microbiota antecubital fossa (inner elbow) skin clone nbt102a09	10752	10246	10405	11383	11496	11441	10599	10393	10252	11167	11883	12170
630	k__Bacteria	p__Proteobacteria	c__Gammaproteobacteria	o__Pseudomonadales	f__Pseudomonadaceae	g__Pseudomonas	s__Pseudomonas umsongensis	AY050495.1 gg_id:32635 Pseudomonas corrugata str. SB4	8205	9054	8408	10346	10305	7691	8844	8658	8823	9267	11212	10537
631	k__Bacteria	p__Proteobacteria	c__Gammaproteobacteria	o__Pseudomonadales	f__Pseudomonadaceae	g__Pseudomonas	s__unclassified	EU538367.1 gg_id:284298 profile human microbiota antecubital fossa (inner elbow) skin clone nbt87f04	9182	10025	8523	10729	10794	10339	9672	9231	9499	10194	10645	11453
632	k__Bacteria	p__Proteobacteria	c__Gammaproteobacteria	o__Oceanospirillales	f__Halomonadaceae	g__Salicola	s__Salicola marasensis	DQ087259.1 gg_id:132883 Salicola marensis 7Sa10	9248	9802	8631	10454	10230	11373	10195	9060	9207	10316	11687	10877
637	k__Bacteria	p__Proteobacteria	c__Gammaproteobacteria	o__Alteromonadales	f__Alteromonadaceae	g__Alteromonas	s__unclassified	AM885869.1 gg_id:240896 Alteromonas macleodii R-28696	8764	8362	7204	8571	10276	10636	10095	7902	9378	8728	11134	7766
648	k__Bacteria	p__Proteobacteria	c__Gammaproteobacteria	o__Chromatiales	f__Chromatiaceae	g__unclassified	s__unclassified	FM877666.1 gg_id:366930 Microbial several mining wastes Bulgaria vicinity uranium mine Sliven clone Sliv-112	11403	10932	10163	11276	12125	12202	11033	10373	11136	12111	12531	12528
649	k__Bacteria	p__Proteobacteria	c__Gammaproteobacteria	o__Pseudomonadales	f__Pseudomonadaceae	g__Pseudomonas	s__Pseudomonas libanensis	GU213303.1 gg_id:535039 Pseudomonas sp. str. 4-13	6779	9724	7832	9992	10770	10383	9137	7407	8375	9219	10385	9669
652	k__Bacteria	p__Proteobacteria	c__Gammaproteobacteria	o__Pseudomonadales	f__Pseudomonadaceae	g__Pseudomonas	s__unclassified	GU191929.1 gg_id:588639 Pseudomonas putida str. SB 3051	9498	9018	8725	9632	10486	9937	9372	9111	9340	9950	10966	10787
654	k__Bacteria	p__Proteobacteria	c__Gammaproteobacteria	o__Oceanospirillales	f__Oceanospirillaceae	g__unclassified	s__unclassified	AM930473.1 gg_id:274407 involved Tripneustes gratilla (Echinoidea) cloning and FISH host body wall lesions clone 4.10	10092	10308	8081	10402	10809	12091	10914	8124	9380	10916	12483	11881
655	k__Bacteria	p__Proteobacteria	c__Gammaproteobacteria	o__Oceanospirillales	f__Saccharospirillaceae	g__Saccharospirillum	s__unclassified	GQ250189.1 gg_id:545665 Saccharospirillum sp. IMCC4453 str. IMCC 4453	10860	12009	8100	11590	12336	10715	11779	10356	11113	10794	11468	10962
656	k__Bacteria	p__Proteobacteria	c__Gammaproteobacteria	o__Methylococcales	f__Methylococcaceae	g__unclassified	s__unclassified	AM936065.1 gg_id:564002 Dynamics during identified and SSU libraries pilot-scale bioremediation process hydrocarbon-contaminated soil clone CMPD2	12650	11854	11824	11669	12488	12432	11981	11753	11843	12722	12752	13022
660	k__Bacteria	p__Proteobacteria	c__Gammaproteobacteria	o__Alteromonadales	f__Alteromonadaceae	g__Alteromonas	s__Alteromonas marina	EU982324.1 gg_id:322486 Alteromonas sp. str. UST010723-013	8449	8199	7330	8993	9632	11456	9768	7312	8863	8505	11550	9316
663	k__Bacteria	p__Proteobacteria	c__Gammaproteobacteria	o__Chromatiales	f__Ectothiorhodospiraceae	g__unclassified	s__unclassified	EF157077.1 gg_id:256826 Microbial natural asphalts rancho la brea heavy oil seeps Rancho La Brea tar pits clone 91-51	11143	9893	9361	10537	11615	11806	10254	9323	9904	12231	12454	12547
673	k__Bacteria	p__Proteobacteria	c__Gammaproteobacteria	o__Pseudomonadales	f__Pseudomonadaceae	g__Pseudomonas	s__unclassified	GQ900590.1 gg_id:574251 Pseudomonas putida str. MPR 4	9646	10388	9234	10559	10996	10977	10581	9462	9800	10983	11583	11252
675	k__Bacteria	p__Proteobacteria	c__Gammaproteobacteria	o__Alteromonadales	f__Colwelliaceae	g__Thalassomonas	s__unclassified	FJ791872.1 gg_id:513615 Unexpectedly archaeal species shift between rare and dominant over thousand year time scales carbonate chimney Lost City Hydrothermal Field clone SGXT439	9376	11148	10031	11338	11134	12204	10723	9841	10152	10094	12259	9382
676	k__Bacteria	p__Proteobacteria	c__Gammaproteobacteria	o__Methylococcales	f__Crenotrichaceae	g__Crenothrix	s__Crenothrix polyspora	GQ390223.1 gg_id:548160 oxic-anoxic interface meromictic crater lake Lac Pavin clone eub62A8	8674	7795	6848	8023	10015	9964	8355	7367	7754	10204	11352	11235
687	k__Bacteria	p__Proteobacteria	c__Gammaproteobacteria	o__Pseudomonadales	f__Pseudomonadaceae	g__Pseudomonas	s__unclassified	EU538944.1 gg_id:283825 profile human microbiota antecubital fossa (inner elbow) skin clone nbt95f09	10156	10774	9992	11059	11086	11601	10627	9575	10453	10317	11806	11324
688	k__Bacteria	p__Proteobacteria	c__Gammaproteobacteria	o__Oceanospirillales	f__HTCC2188	g__unclassified	s__unclassified	AY907800.1 gg_id:137086 identification picoplankton contrasting waters Arabian Sea water clone A714013	11355	9825	9331	9956	11799	11285	9370	9276	9700	11000	12176	11356
693	k__Bacteria	p__Proteobacteria	c__Gammaproteobacteria	o__Oceanospirillales	f__Oceanospirillaceae	g__Marinomonas	s__unclassified	DQ007439.1 gg_id:124798 Marinomonas sp. str. BSi20101	8807	7077	5486	8191	9196	9304	8614	6471	8578	8911	9600	10076
694	k__Bacteria	p__Proteobacteria	c__Gammaproteobacteria	o__Alteromonadales	f__Colwelliaceae	g__Thalassomonas	s__unclassified	FJ203091.1 gg_id:324976 and White Plague Disease-Induced Changes Caribbean Coral Montastraea faveolata diseased tissue clone SHFG487	9966	10263	9773	10905	11389	11964	10966	9659	10373	10700	12363	10721
695	k__Bacteria	p__Proteobacteria	c__Gammaproteobacteria	o__Oceanospirillales	f__Alteromonadaceae	g__HB2-32-21	s__unclassified	AM935433.1 gg_id:532686 Dynamics during identified and SSU libraries pilot-scale bioremediation process hydrocarbon-contaminated soil clone AMGH9	10093	8396	8746	9681	11257	10813	8853	8837	8698	11285	11281	11226
696	k__Bacteria	p__Proteobacteria	c__Gammaproteobacteria	o__Alteromonadales	f__Alteromonadaceae	g__Aestuariibacter	s__unclassified	GQ391974.1 gg_id:519442 Aestuariibacter sp. str. PaD1.02	10660	10835	9633	10592	11717	11900	11895	9780	11525	9888	12139	10136
697	k__Bacteria	p__Proteobacteria	c__Gammaproteobacteria	o__Oceanospirillales	f__Alteromonadaceae	g__Marinobacter	s__Marinobacter sp. ELB17	DQ521387.1 gg_id:164240 Marinobacter sp. str. ice-oil-325	11802	10948	11629	11903	11938	11953	11597	11651	11756	12350	12416	12087
700	k__Bacteria	p__Proteobacteria	c__Gammaproteobacteria	o__Pseudomonadales	f__Pseudomonadaceae	g__Pseudomonas	s__unclassified	FJ424813.1 gg_id:364673 Pseudomonas sp. str. MS-3	8205	7913	8252	9347	10641	9621	7440	7882	8602	10257	11269	10679
702	k__Bacteria	p__Proteobacteria	c__Gammaproteobacteria	o__Alteromonadales	f__Pseudoalteromonadaceae	g__Pseudoalteromonas	s__unclassified	FJ200643.1 gg_id:320146 Pseudoalteromonas marina str. C 90	11924	11276	11886	12013	12117	12092	11738	11679	11746	11561	12407	11950
705	k__Bacteria	p__Proteobacteria	c__Gammaproteobacteria	o__Pseudomonadales	f__Pseudomonadaceae	g__Pseudomonas	s__unclassified	AJ871471.1 gg_id:110332 Pseudomonas luteola CP155-2	10797	10908	10429	11426	11333	11192	11196	10802	10825	11510	11747	11200
706	k__Bacteria	p__Proteobacteria	c__Gammaproteobacteria	o__Pseudomonadales	f__Pseudomonadaceae	g__Pseudomonas	s__unclassified	AF430121.1 gg_id:66816 Pseudomonas sp. str. VKM B-2265 dcm4	10129	9501	8553	10653	11438	11812	9543	8891	9558	11565	12313	12624
707	k__Bacteria	p__Proteobacteria	c__Gammaproteobacteria	o__Pseudomonadales	f__Pseudomonadaceae	g__Pseudomonas	s__unclassified	EU538637.1 gg_id:283995 profile human microbiota antecubital fossa (inner elbow) skin clone nbt234d02	10173	10578	10351	11835	11661	10768	10412	9913	10316	10924	11728	11966
710	k__Bacteria	p__Proteobacteria	c__Gammaproteobacteria	o__Pseudomonadales	f__Pseudomonadaceae	g__Pseudomonas	s__unclassified	AJ534672.1 gg_id:75843 ground water deep-well injection disposal site radioactive wastes Tomsk-7 clone S15A-MN7 proteobacterium	11587	10846	10461	11428	12216	12122	11411	10748	11065	11860	12532	12482
712	k__Bacteria	p__Proteobacteria	c__Gammaproteobacteria	o__Chromatiales	f__Chromatiaceae	g__unclassified	s__unclassified	DQ811842.1 gg_id:171222 mangrove soil clone MSB-4D7	9974	9950	8679	10358	10853	10652	9799	8924	9324	11040	11510	11740
717	k__Bacteria	p__Proteobacteria	c__Gammaproteobacteria	o__Pseudomonadales	f__Pseudomonadaceae	g__Pseudomonas	s__unclassified	EU539350.1 gg_id:283152 profile human microbiota antecubital fossa (inner elbow) skin clone nbt237c09	10241	10630	10362	11794	11786	10376	10501	10023	10315	11273	11682	12207
722	k__Bacteria	p__Proteobacteria	c__Gammaproteobacteria	o__Pseudomonadales	f__Pseudomonadaceae	g__Pseudomonas	s__unclassified	EU537111.1 gg_id:279820 profile human microbiota antecubital fossa (inner elbow) skin clone nbt67a05	11766	11535	11537	12143	12349	11852	11490	11623	11786	11921	12599	12387
726	k__Bacteria	p__Proteobacteria	c__Gammaproteobacteria	o__Pseudomonadales	f__Pseudomonadaceae	g__Pseudomonas	s__unclassified	EU536997.1 gg_id:280285 profile human microbiota antecubital fossa (inner elbow) skin clone nbt218e01	10035	9474	9212	10553	11225	11381	9107	8986	9530	10486	11512	11360
727	k__Bacteria	p__Proteobacteria	c__Gammaproteobacteria	o__Pseudomonadales	f__Pseudomonadaceae	g__Pseudomonas	s__Pseudomonas umsongensis	AB330416.1 gg_id:246575 Pseudomonas sp. str. BAM591	9621	9010	8497	10226	10940	8626	9198	8725	9157	10405	11177	11483
732	k__Bacteria	p__Proteobacteria	c__Gammaproteobacteria	o__Oceanospirillales	f__Oceanospirillaceae	g__UMB6E	s__proteobacterium symbiont of Osedax sp. MB3	DQ906761.1 gg_id:161773 and marine microorganisms Antarctic sea ice lower 10 cm clone AntCL3E3	9603	8855	9567	9125	10959	11410	9525	9692	9203	9462	11690	10291
742	k__Bacteria	p__Proteobacteria	c__Gammaproteobacteria	o__Pseudomonadales	f__Pseudomonadaceae	g__Pseudomonas	s__unclassified	FJ893902.1 gg_id:560794 Matriptase-deficient mice exhibit ichthyotic selective shift skin microbiota B1E; ear punch biopsy C57BL/6J mouse (4 weeks) clone nbt123d04	10438	9341	9656	10437	11240	11300	10285	9603	9802	10885	11805	11566
743	k__Bacteria	p__Proteobacteria	c__Gammaproteobacteria	o__Methylococcales	f__Methylococcaceae	g__unclassified	s__unclassified	AY007295.1 gg_id:22040 Methylobacter sp. str. LW12	9275	8653	8286	9607	10818	10723	9025	8613	8784	10807	11981	11234
744	k__Bacteria	p__Proteobacteria	c__Gammaproteobacteria	o__Pseudomonadales	f__Pseudomonadaceae	g__Pseudomonas	s__unclassified	GQ497248.1 gg_id:544313 Pseudomonas sp. str. F2-2	10768	10597	10698	11503	11846	10910	10441	10496	10745	10366	11175	11313
746	k__Bacteria	p__Proteobacteria	c__Gammaproteobacteria	o__Chromatiales	f__Chromatiaceae	g__unclassified	s__unclassified	FJ937836.1 gg_id:397082 Marine Sponge Gelliodes carnosa coastal waters Lingshui Bay Hainan Island South China Sea clone MWLSB49	11434	9101	9264	10010	12217	11939	9635	9303	9432	12744	13039	13440
747	k__Bacteria	p__Proteobacteria	c__Gammaproteobacteria	o__Oceanospirillales	f__Endozoicimonaceae	g__Endozoicimonas	s__unclassified	AB205011.1 gg_id:113799 Spongiobacter nickelotolerans str. 00P-Ni033-1-1-2	5289	5598	5025	7073	7710	10671	5695	5146	6169	11667	9764	11092
748	k__Bacteria	p__Proteobacteria	c__Gammaproteobacteria	o__Pseudomonadales	f__Pseudomonadaceae	g__Pseudomonas	s__unclassified	AM933508.1 gg_id:324712 Pseudomonas antarctica FB16	9380	7616	5989	9102	10698	10164	9013	7500	8053	10102	11018	10948
750	k__Bacteria	p__Proteobacteria	c__Gammaproteobacteria	o__Pseudomonadales	f__Pseudomonadaceae	g__Pseudomonas	s__unclassified	EU538994.1 gg_id:286958 profile human microbiota antecubital fossa (inner elbow) skin clone nbt98f12	9709	9767	9027	10456	10090	11065	10092	9183	9583	9336	11050	10231
752	k__Bacteria	p__Proteobacteria	c__Gammaproteobacteria	o__Pseudomonadales	f__Pseudomonadaceae	g__Pseudomonas	s__unclassified	AB021381.1 gg_id:8570 Pseudomonas fuscovaginae str. MAFF 301177T	8758	8364	6442	8063	9654	9868	8753	6504	6712	11358	11293	10800
758	k__Bacteria	p__Proteobacteria	c__Gammaproteobacteria	o__Alteromonadales	f__Alteromonadaceae	g__Alteromonas	s__unclassified	AF114496.1 gg_id:8875 attached marine recovered deep chlorophyll maximum depth clone proteobacterium	8439	9234	7990	9422	10630	11242	9460	8352	9664	7869	10774	9548
759	k__Bacteria	p__Proteobacteria	c__Gammaproteobacteria	o__Pseudomonadales	f__Pseudomonadaceae	g__Pseudomonas	s__unclassified	AY771716.1 gg_id:108690 Pseudomonas aeruginosa str. S2-77	5085	5165	4503	4098	6885	8058	5177	4969	5361	9819	9604	10600
766	k__Bacteria	p__Proteobacteria	c__Gammaproteobacteria	o__Pseudomonadales	f__Pseudomonadaceae	g__Pseudomonas	s__unclassified	DQ095885.1 gg_id:129354 Pseudomonas monteilii str. R23	10327	10679	10224	11600	11484	11335	10836	10208	10406	11189	11586	11945
769	k__Bacteria	p__Proteobacteria	c__Gammaproteobacteria	o__Sedimenticolales	f__Sedimenticolaceae	g__Sedimenticola	s__unclassified	AM882519.1 gg_id:331064 Structure along hydrocarbon contamination coastal sediment oil polluted water petrochemical treatment plant clone 11 EDB1	10978	10324	9066	10691	12177	11467	10524	9961	9640	12057	12317	12418
771	k__Bacteria	p__Proteobacteria	c__Gammaproteobacteria	o__Pseudomonadales	f__Pseudomonadaceae	g__Pseudomonas	s__unclassified	AB060137.1 gg_id:62341 Pseudomonas cremoricolorata str. IAM 1541T	8813	9544	8081	9382	10380	9255	9946	8134	9883	8655	10636	9069
772	k__Bacteria	p__Proteobacteria	c__Gammaproteobacteria	o__Oceanospirillales	f__Alteromonadaceae	g__Cellvibrio	s__unclassified	GQ263640.1 gg_id:576714 Structure Simulated Level Waste Site simulated level waste site clone FW3_27C	11229	10902	11212	11777	11519	11371	11590	10710	11056	10781	11789	11132
775	k__Bacteria	p__Proteobacteria	c__Gammaproteobacteria	o__Pseudomonadales	f__Pseudomonadaceae	g__Pseudomonas	s__unclassified	EU537931.1 gg_id:285392 profile human microbiota antecubital fossa (inner elbow) skin clone nbt227e04	11736	11816	11208	12292	12424	12692	11841	11084	11671	11968	12804	12728
777	k__Bacteria	p__Proteobacteria	c__Gammaproteobacteria	o__Oceanospirillales	f__125ds10	g__unclassified	s__unclassified	DQ463205.1 gg_id:157299 Acid Drainage Tong Lushan Copper Mine China acid mine drainage clone tls3-10	11255	9606	8671	9421	12241	11334	8035	9231	9037	10663	11805	10951
779	k__Bacteria	p__Proteobacteria	c__Gammaproteobacteria	o__Methylococcales	f__Methylococcaceae	g__Methylomonas	s__Methylomonas rubra	AY995198.1 gg_id:119789 Methylomonas rubra str. UCM B-3075; NCIMB 11913; ACM3303; VKM-15m	10840	10129	10607	11155	11706	11717	10667	10655	10891	11055	12473	11489
781	k__Bacteria	p__Proteobacteria	c__Gammaproteobacteria	o__Pseudomonadales	f__Pseudomonadaceae	g__Pseudomonas	s__Pseudomonas veronii	FM213379.2 gg_id:306680 Pseudomonas meridiana str. KJPB15	9892	8140	8265	9250	11089	11061	9067	8337	8261	11679	12083	12215
787	k__Bacteria	p__Proteobacteria	c__Gammaproteobacteria	o__Pseudomonadales	f__Pseudomonadaceae	g__Pseudomonas	s__unclassified	EU118779.1 gg_id:251758 Pseudomonas putida str. AGL 13	9084	8286	7276	7642	10192	11177	9050	7303	8638	10884	11500	11532
794	k__Bacteria	p__Proteobacteria	c__Gammaproteobacteria	o__Oceanospirillales	f__Alteromonadaceae	g__ND137	s__unclassified	AY862188.1 gg_id:111195 Microbulbifer sp. str. MY05	10350	10243	9051	10339	11010	11868	10957	9914	9700	11439	11887	11753
800	k__Bacteria	p__Proteobacteria	c__Gammaproteobacteria	o__Alteromonadales	f__Colwelliaceae	g__Colwellia	s__Colwellia psychrerythraea	GU061308.1 gg_id:560509 Evaluation culturing methods cultivate previously Yel Sea intertidal beach seawater 20 m depth clone 20m-63	8895	4817	3842	5844	8995	11112	5185	5016	5082	10071	12105	10868
801	k__Bacteria	p__Proteobacteria	c__Gammaproteobacteria	o__Oceanospirillales	f__Alteromonadaceae	g__Marinobacter	s__unclassified	EU432582.1 gg_id:262300 Marinobacter sp. str. 10050	9750	7568	8217	8668	9582	10839	7908	7998	8189	9948	11544	11073
804	k__Bacteria	p__Proteobacteria	c__Gammaproteobacteria	o__Pseudomonadales	f__Pseudomonadaceae	g__Pseudomonas	s__unclassified	EU539847.1 gg_id:285307 profile human microbiota antecubital fossa (inner elbow) skin clone nbt106c11	11180	10863	10530	11437	12301	12332	11416	10209	10643	11353	12683	12229
805	k__Bacteria	p__Proteobacteria	c__Gammaproteobacteria	o__Pseudomonadales	f__Pseudomonadaceae	g__Pseudomonas	s__unclassified	EU215454.1 gg_id:367789 Pseudomonas sp. str. PTPbra-1	11134	10360	10303	11413	11544	11791	10755	10665	10795	11507	12199	11632
811	k__Bacteria	p__Proteobacteria	c__Gammaproteobacteria	o__Alteromonadales	f__Pseudoalteromonadaceae	g__Pseudoalteromonas	s__Pseudoalteromonas haloplanktis	AY040230.1 gg_id:21879 Pseudoalteromonas translucida str. KMM520	10596	10460	10471	11134	10914	10817	10120	9693	10026	9980	10474	8909
813	k__Bacteria	p__Proteobacteria	c__Gammaproteobacteria	o__Pseudomonadales	f__Pseudomonadaceae	g__Pseudomonas	s__Pseudomonas koreensis	FJ976084.1 gg_id:399673 Pseudomonas sp. str. 23jan04	8975	7692	6351	8491	10557	10891	8005	8667	7810	9273	11187	9704
814	k__Bacteria	p__Proteobacteria	c__Gammaproteobacteria	o__Oceanospirillales	f__Oceanospirillaceae	g__Marinomonas	s__unclassified	DQ520888.1 gg_id:161293 Marinomonas sp. str. BSi20461	8039	5771	8929	6300	10118	11441	7706	6881	6648	9793	11319	10033
815	k__Bacteria	p__Proteobacteria	c__Gammaproteobacteria	o__Oceanospirillales	f__Halomonadaceae	g__unclassified	s__unclassified	EU735657.1 gg_id:309472 archaeal structures oil contaminated and soils China pristine soil Jidong Oilfield clone SN30	7621	8307	8921	9552	9915	11336	8905	7734	9142	9395	10994	9671
816	k__Bacteria	p__Proteobacteria	c__Gammaproteobacteria	o__Oceanospirillales	f__Oceanospirillaceae	g__Marinobacterium	s__unclassified	AY563030.1 gg_id:100162 Marinobacterium halophilum str. Mano11	10906	9049	10296	10991	11822	11908	10654	9607	9997	11453	12566	11692
817	k__Bacteria	p__Proteobacteria	c__Gammaproteobacteria	o__Pseudomonadales	f__Pseudomonadaceae	g__Pseudomonas	s__unclassified	EU538933.1 gg_id:284429 profile human microbiota antecubital fossa (inner elbow) skin clone nbt95e03	12556	12542	12076	12958	12847	12873	12579	12196	12348	12484	12710	12939
820	k__Bacteria	p__Proteobacteria	c__Gammaproteobacteria	o__Chromatiales	f__Chromatiaceae	g__unclassified	s__unclassified	GU208274.1 gg_id:568003 Study on Sediment Dongping Lake sediment clone 6F3-6	9947	8203	6569	8633	9963	11252	8141	7813	8041	10683	11700	11159
834	k__Bacteria	p__Proteobacteria	c__Gammaproteobacteria	o__Oceanospirillales	f__Oceanospirillaceae	g__Oceanospirillum	s__unclassified	FJ403091.1 gg_id:367944 Disease- changes healthy and diseased colonies Caribbean coral Montastrea faveolata Oceanospirillum clone MD2.42	8779	8120	7308	8836	9289	10349	8331	6678	7320	9441	11992	10059
836	k__Bacteria	p__Proteobacteria	c__Gammaproteobacteria	o__Pseudomonadales	f__Pseudomonadaceae	g__Pseudomonas	s__unclassified	EU465095.1 gg_id:289664 African elephant feces clone AFYEL_aaj68a05	11398	10549	9200	11026	11892	11445	10341	9360	9727	11161	12730	11610
840	k__Bacteria	p__Proteobacteria	c__Gammaproteobacteria	o__Chromatiales	f__Chromatiaceae	g__unclassified	s__unclassified	GU118056.1 gg_id:580801 Threatened Corals Provide Microbial Habitats clone Apal_E11	5467	4477	2704	5741	9107	8666	4862	3702	4355	10014	10713	9317
841	k__Bacteria	p__Proteobacteria	c__Gammaproteobacteria	o__Pseudomonadales	f__Pseudomonadaceae	g__Pseudomonas	s__unclassified	EU539850.1 gg_id:284339 profile human microbiota antecubital fossa (inner elbow) skin clone nbt106d09	10944	10487	10939	11615	11808	10697	10952	11057	10856	11320	11724	11789
844	k__Bacteria	p__Proteobacteria	c__Gammaproteobacteria	o__Alteromonadales	f__Pseudoalteromonadaceae	g__Pseudoalteromonas	s__Pseudoalteromonas issachenkonii	AF316142.1 gg_id:37455 Pseudoalteromonas issachenkonii str. KMM 3558; F2	9321	8301	6813	9424	9500	10600	9493	7871	8986	9554	10977	10248
851	k__Bacteria	p__Proteobacteria	c__Gammaproteobacteria	o__Alteromonadales	f__Pseudoalteromonadaceae	g__Pseudoalteromonas	s__unclassified	DQ011614.1 gg_id:125030 Pseudoalteromonas ganghwensis str. FR1302	10009	9144	8209	10303	10622	11902	9182	9078	9687	10921	12347	11350
855	k__Bacteria	p__Proteobacteria	c__Gammaproteobacteria	o__Pseudomonadales	f__Pseudomonadaceae	g__Pseudomonas	s__Pseudomonas oryzihabitans	EU977587.1 gg_id:553834 Pseudomonas oryzihabitans str. 1P03MB	10356	10421	9856	11354	11323	10874	10706	10004	10666	11596	12001	11691
858	k__Bacteria	p__Proteobacteria	c__Gammaproteobacteria	o__Alteromonadales	f__Alteromonadaceae	g__unclassified	s__unclassified	GU108538.1 gg_id:591045 active chemolithoautotrophic prokaryotes sulfidic zone Black pelagic redoxcline determined based stable isotope probing 145m depth NW-Black Sea clone III31-21	10581	10062	10371	11265	11073	11358	11177	10555	10899	11239	11951	10939
859	k__Bacteria	p__Proteobacteria	c__Gammaproteobacteria	o__Alteromonadales	f__Colwelliaceae	g__Colwellia	s__Colwellia psychrerythraea	AF001375.1 gg_id:8836 Colwellia psychrerythraea str. ATCC27364; ACAM 550T	8264	6684	3954	7056	10309	10236	6308	6299	6249	9981	11493	10014
860	k__Bacteria	p__Proteobacteria	c__Gammaproteobacteria	o__Pseudomonadales	f__Pseudomonadaceae	g__Pseudomonas	s__unclassified	EF079867.1 gg_id:174369 Pseudomonas sp. str. MY1412	10087	9489	9050	10197	10820	11307	10252	9237	9692	11045	11882	11791
861	k__Bacteria	p__Proteobacteria	c__Gammaproteobacteria	o__Pseudomonadales	f__Pseudomonadaceae	g__Pseudomonas	s__unclassified	EU537635.1 gg_id:284554 profile human microbiota antecubital fossa (inner elbow) skin clone nbt74c03	10662	10685	10125	11168	11376	11512	10313	10249	10514	10469	11709	11649
864	k__Bacteria	p__Proteobacteria	c__Gammaproteobacteria	o__Pseudomonadales	f__Pseudomonadaceae	g__Pseudomonas	s__unclassified	FJ894204.1 gg_id:535083 Matriptase-deficient mice exhibit ichthyotic selective shift skin microbiota B2E; ear punch biopsy C57BL/6J mouse (2 weeks) clone nbt37c10	12557	12116	12403	12754	12850	12643	12492	12453	12278	12324	12719	12897
873	k__Bacteria	p__Proteobacteria	c__Gammaproteobacteria	o__Chromatiales	f__Chromatiaceae	g__unclassified	s__unclassified	FJ205206.1 gg_id:559269 Prokaryotic deep-sea region East Lau Spreading Centre inactive hydrothermal field sediments depth:2350m clone B4H	10395	9440	9944	11046	11211	11569	10382	10182	10383	11423	12148	11972
878	k__Bacteria	p__Proteobacteria	c__Gammaproteobacteria	o__Thiotrichales	f__Piscirickettsiaceae	g__unclassified	s__unclassified	EU287118.1 gg_id:257905 Pacific arctic surface sediment clone P13-25	11339	12127	11165	12559	12438	12177	11404	10384	12173	11272	12266	12004
880	k__Bacteria	p__Proteobacteria	c__Gammaproteobacteria	o__Pseudomonadales	f__Pseudomonadaceae	g__Pseudomonas	s__unclassified	FJ893112.1 gg_id:543418 Matriptase-deficient mice exhibit ichthyotic selective shift skin microbiota HM3; ear punch biopsy C57BL/6J (St14 hypo/-) mouse (2 months) clone nbt17c11	10605	10540	10004	11139	11132	10406	10129	10560	10271	10312	11417	11215
882	k__Bacteria	p__Proteobacteria	c__Gammaproteobacteria	o__Oceanospirillales	f__OM60	g__unclassified	s__unclassified	FJ202535.1 gg_id:320618 and White Plague Disease-Induced Changes Caribbean Coral Montastraea faveolata kept aquarium 23 days clone SGUS906	9038	8306	8793	9992	10467	10042	9330	8438	9210	9883	11189	10900
884	k__Bacteria	p__Proteobacteria	c__Gammaproteobacteria	o__Chromatiales	f__Chromatiaceae	g__unclassified	s__unclassified	GQ356981.1 gg_id:557781 Metal Dependent Marine Methane Oxidation methane seep sediment clone FeSO4_B_166	11212	10465	10135	11178	11750	11522	10280	11074	10592	11034	12233	11226
886	k__Bacteria	p__Proteobacteria	c__Gammaproteobacteria	o__Alteromonadales	f__Pseudoalteromonadaceae	g__Pseudoalteromonas	s__unclassified	FJ425222.1 gg_id:367067 Pseudoalteromonas sp. str. K1-14	9136	9751	9219	9560	10315	11021	9788	8416	9377	9235	10964	10679
891	k__Bacteria	p__Proteobacteria	c__Gammaproteobacteria	o__Methylococcales	f__Methylococcaceae	g__Methylomonas	s__unclassified	GQ340208.1 gg_id:544467 Prokaryotic Marathonas Reservoir Greece water column clone VE07-15-BAC	8281	5371	4260	5014	9052	10152	4911	5110	4616	9410	10047	9457
893	k__Bacteria	p__Proteobacteria	c__Gammaproteobacteria	o__Pseudomonadales	f__Pseudomonadaceae	g__Pseudomonas	s__Pseudomonas veronii	AF364098.1 gg_id:59382 Pseudomonas marginalis str. NZCX27	9509	9329	7810	9725	10965	11535	9596	8428	8963	11289	11899	11349
901	k__Bacteria	p__Proteobacteria	c__Gammaproteobacteria	o__Oceanospirillales	f__OM60	g__unclassified	s__unclassified	EU652558.1 gg_id:278702 Seasonal variation microbial Yel Sea sediment clone B8S-55	11079	7882	8024	9588	12024	11848	8567	8405	8112	11999	12527	11768
902	k__Bacteria	p__Proteobacteria	c__Gammaproteobacteria	o__Oceanospirillales	f__HTCC2188	g__unclassified	s__unclassified	EU544859.1 gg_id:264271 free-living particle- aggregate- archaeal and Laptev Sea >60 um size fraction (aggregate) Arctic seawater clone NABOS_AGGbact10	11159	10848	10950	11985	12198	11633	11734	11128	11363	10819	12261	12273
904	k__Bacteria	p__Proteobacteria	c__Gammaproteobacteria	o__Oceanospirillales	f__Alteromonadaceae	g__Marinobacter	s__unclassified	EU164778.1 gg_id:250476 Marinobacter szutsaonensis str. Halo30-39	10083	10243	10340	10489	10745	10013	10242	10162	10478	9785	11142	11029
905	k__Bacteria	p__Proteobacteria	c__Gammaproteobacteria	o__Pseudomonadales	f__Pseudomonadaceae	g__Pseudomonas	s__unclassified	FJ894374.1 gg_id:539676 Matriptase-deficient mice exhibit ichthyotic selective shift skin microbiota B2E; ear punch biopsy C57BL/6J mouse (4 weeks) clone nbt129b08	11176	10452	10411	11552	11903	11178	10728	10772	10667	11412	12133	12114
907	k__Bacteria	p__Proteobacteria	c__Gammaproteobacteria	o__Oceanospirillales	f__Alteromonadaceae	g__Marinobacter	s__unclassified	AY771710.1 gg_id:108686 Marinobacter lipolyticus str. S2-44	10365	11141	10417	11748	12107	11402	11738	10282	10258	11203	11907	11516
908	k__Bacteria	p__Proteobacteria	c__Gammaproteobacteria	o__Pseudomonadales	f__Pseudomonadaceae	g__Pseudomonas	s__unclassified	GU391452.1 gg_id:563866 Pseudomonas sp. str. Gd1T	8758	9441	7986	9512	10673	11273	9311	7630	8462	12038	11944	11579
909	k__Bacteria	p__Proteobacteria	c__Gammaproteobacteria	o__Pseudomonadales	f__Pseudomonadaceae	g__Pseudomonas	s__unclassified	EU535434.1 gg_id:280220 profile human microbiota antecubital fossa (inner elbow) skin clone nbt02h02	10466	10511	10260	11222	11618	10815	9348	9860	9966	10204	11251	11461
911	k__Bacteria	p__Proteobacteria	c__Gammaproteobacteria	o__Oceanospirillales	f__Oceanospirillaceae	g__Neptunomonas	s__unclassified	AF053734.1 gg_id:8190 Neptunomonas naphthovorans str. NAG-2N-126	10012	8572	7919	9848	11056	11792	9608	8880	9209	9863	11917	10571
913	k__Bacteria	p__Proteobacteria	c__Gammaproteobacteria	o__Oceanospirillales	f__Alcanivoracaceae	g__Alcanivorax	s__Alcanivorax venustensis	GQ153640.1 gg_id:587714 Alcanivorax sp. str. ANT-2400 S4	10784	10007	9854	10968	11597	11595	10513	10277	10276	11099	12088	11731
915	k__Bacteria	p__Proteobacteria	c__Gammaproteobacteria	o__Oceanospirillales	f__Oceanospirillaceae	g__Oceanospirillum	s__Oceanospirillum maris	AB006763.1 gg_id:8178 Oceanospirillum maris subsp. williamsae str. IFO15468	7443	7323	6094	8450	10206	10209	6755	7081	7003	9389	11783	10859
917	k__Bacteria	p__Proteobacteria	c__Gammaproteobacteria	o__Alteromonadales	f__Pseudoalteromonadaceae	g__Pseudoalteromonas	s__unclassified	AF173963.1 gg_id:18661 Pseudoalteromonas atlantica str. KT0910	10460	10286	11095	11326	11002	11486	11654	10294	11008	10154	12186	10969
927	k__Bacteria	p__Proteobacteria	c__Gammaproteobacteria	o__Oceanospirillales	f__OM60	g__unclassified	s__unclassified	AM997517.1 gg_id:563606 and biogeography deep-sea surface sediments South Ocean Atlantic Ocean:South-Atlantic OceanCape Basin clone UncDee15	8982	8275	6808	9291	11145	11058	8484	7612	7706	10856	11925	11671
943	k__Bacteria	p__Proteobacteria	c__Gammaproteobacteria	o__Thiotrichales	f__Piscirickettsiaceae	g__unclassified	s__unclassified	AY375084.1 gg_id:97200 deep sea sediment clone B132	11881	11595	11467	11953	12182	12230	11504	11459	11586	12492	12848	12905
945	k__Bacteria	p__Proteobacteria	c__Gammaproteobacteria	o__Pseudomonadales	f__Pseudomonadaceae	g__Pseudomonas	s__Pseudomonas chlororaphis	AY509898.1 gg_id:103725 Pseudomonas chlororaphis str. DSM 6698	9429	8660	8073	10133	10858	10666	8750	8021	8637	10725	11284	11582
946	k__Bacteria	p__Proteobacteria	c__Gammaproteobacteria	o__Pseudomonadales	f__Pseudomonadaceae	g__Pseudomonas	s__unclassified	EU538074.1 gg_id:279760 profile human microbiota antecubital fossa (inner elbow) skin clone nbt81f06	10365	10171	9702	10903	11214	12015	9538	10105	10311	11360	12223	11652
949	k__Bacteria	p__Proteobacteria	c__Gammaproteobacteria	o__Sedimenticolales	f__Sedimenticolaceae	g__Sedimenticola	s__unclassified	EU287120.1 gg_id:235979 Pacific arctic surface sediment clone P13-27	9340	8026	7145	8428	9951	11103	8565	7128	7025	9766	11500	10300
952	k__Bacteria	p__Proteobacteria	c__Gammaproteobacteria	o__Chromatiales	f__Chromatiaceae	g__unclassified	s__unclassified	EU491147.1 gg_id:261461 Abundance and microbial life ocean crust seafloor lavas Loi'hi Seamount Pisces Peak X2 clone P9X2b3G03	9699	8647	9220	9960	10038	10567	9123	8840	9027	10783	11521	10963
953	k__Bacteria	p__Proteobacteria	c__Gammaproteobacteria	o__Oceanospirillales	f__Oleiphilaceae	g__unclassified	s__unclassified	EF067910.1 gg_id:251507 endolithic microbes marine basalts aerobic enrichment s innoculated basalt Brown Bear Seamount clone BECC1447a-31	9188	9727	9203	9661	11100	12720	10922	10397	10780	10738	12459	10717
956	k__Bacteria	p__Proteobacteria	c__Gammaproteobacteria	o__Pseudomonadales	f__Pseudomonadaceae	g__Pseudomonas	s__unclassified	AM110075.2 gg_id:257086 Pseudomonas sp. str. Ri71	9816	10221	10015	11205	11890	10940	10111	10290	10778	10671	11443	11686
958	k__Bacteria	p__Proteobacteria	c__Gammaproteobacteria	o__Alteromonadales	f__Alteromonadaceae	g__Alteromonas	s__unclassified	DQ071162.1 gg_id:136631 marine surface water clone Surf1.42	10195	11129	9720	10906	11858	12305	10443	10546	10977	9827	11608	10651
959	k__Bacteria	p__Proteobacteria	c__Gammaproteobacteria	o__Pseudomonadales	f__Pseudomonadaceae	g__Pseudomonas	s__unclassified	EU538204.1 gg_id:281728 profile human microbiota antecubital fossa (inner elbow) skin clone nbt82h11	11114	10533	10777	11562	11633	10993	10881	10906	11107	10690	11857	11686
960	k__Bacteria	p__Proteobacteria	c__Gammaproteobacteria	o__Alteromonadales	f__Alteromonadaceae	g__unclassified	s__unclassified	EU714266.1 gg_id:332103 Alteromonas sp. str. BG20	8542	8767	7804	8890	10113	11221	9478	8855	9191	9784	11680	11009
979	k__Bacteria	p__Proteobacteria	c__Gammaproteobacteria	o__Pseudomonadales	f__Pseudomonadaceae	g__Pseudomonas	s__unclassified	EU537624.1 gg_id:283531 profile human microbiota antecubital fossa (inner elbow) skin clone nbt73g03	10485	10052	9423	10609	11241	11292	10466	9048	9459	10921	11746	11680
981	k__Bacteria	p__Proteobacteria	c__Gammaproteobacteria	o__Pseudomonadales	f__Pseudomonadaceae	g__Pseudomonas	s__unclassified	AY303305.1 gg_id:130588 Pseudomonas sp. str. ps4-45	8886	9566	9403	10475	10202	8991	8924	8797	8909	9108	10193	10566
984	k__Bacteria	p__Proteobacteria	c__Gammaproteobacteria	o__Pseudomonadales	f__Pseudomonadaceae	g__Pseudomonas	s__unclassified	EF513773.1 gg_id:220219 Pseudomonas putida str. JB-1	8627	8368	6101	7881	10348	11762	8401	6837	7381	10201	11434	11404
986	k__Bacteria	p__Proteobacteria	c__Gammaproteobacteria	o__Pseudomonadales	f__Pseudomonadaceae	g__Pseudomonas	s__Pseudomonas borbori	AJ786814.1 gg_id:108090 Pseudomonas sp. R-23040	8113	6752	6147	7311	9224	10745	8043	6786	7490	9105	10499	10117
988	k__Bacteria	p__Proteobacteria	c__Gammaproteobacteria	o__Oceanospirillales	f__Alcanivoracaceae	g__unclassified	s__unclassified	FM242356.1 gg_id:353945 sequences sediment clone 5 T9d+oil	11365	11432	9996	11181	12099	11541	10686	11045	11240	11207	11752	11754
989	k__Bacteria	p__Proteobacteria	c__Gammaproteobacteria	o__Pseudomonadales	f__Pseudomonadaceae	g__Pseudomonas	s__unclassified	EU647538.1 gg_id:282969 recovered Xidatan Tanggula and Yuzhufeng glaciers glacial snow glacier Tin Plateau clone 22	6710	6439	5609	6164	9073	8433	7309	5616	6122	8722	10626	10820
990	k__Bacteria	p__Proteobacteria	c__Gammaproteobacteria	o__Alteromonadales	f__Colwelliaceae	g__Colwellia	s__unclassified	DQ228659.1 gg_id:141317 Microbial colonizing mineral surfaces within sulfide-microbial incubator clone CH2b70	9386	10117	8450	10075	10934	11595	10178	8952	9132	10782	12170	11103
993	k__Bacteria	p__Proteobacteria	c__Gammaproteobacteria	o__Pseudomonadales	f__Pseudomonadaceae	g__Pseudomonas	s__unclassified	EU536806.1 gg_id:283384 profile human microbiota antecubital fossa (inner elbow) skin clone nbt222a08	9290	9312	9828	10771	10740	9274	9102	9157	9265	9829	10937	11200
994	k__Bacteria	p__Proteobacteria	c__Gammaproteobacteria	o__Oceanospirillales	f__Endozoicimonaceae	g__Endozoicimonas	s__unclassified	AM990755.1 gg_id:277802 Culturable along NW Mediterranean coast Petrosia ficiformis sponge	11256	12691	10312	12489	12019	12009	12786	10448	11055	12416	12636	12892
996	k__Bacteria	p__Proteobacteria	c__Gammaproteobacteria	o__Methylococcales	f__Methylococcaceae	g__Methylobacter	s__unclassified	U05595.1 gg_id:8100 methanotrophic symbiont of Louisiana Slope mussel gill	7617	5604	5682	6957	8615	8125	5659	5618	6046	8249	9938	8768
997	k__Bacteria	p__Proteobacteria	c__Gammaproteobacteria	o__Chromatiales	f__Chromatiaceae	g__unclassified	s__unclassified	AB189342.1 gg_id:113899 cold seep sediment clone JT58-17	9433	9906	8901	10745	10538	11000	9943	9264	9869	10100	11712	9895
1001	k__Bacteria	p__Proteobacteria	c__Gammaproteobacteria	o__Oceanospirillales	f__Alteromonadaceae	g__Microbulbifer	s__unclassified	AJ510266.1 gg_id:69355 Microbulbifer arenaceous str. RSBr-1	11245	11536	11010	11415	11936	11767	11712	10927	11444	11600	12536	11477
1007	k__Bacteria	p__Proteobacteria	c__Gammaproteobacteria	o__Pseudomonadales	f__Pseudomonadaceae	g__Pseudomonas	s__unclassified	EU538392.1 gg_id:284751 profile human microbiota antecubital fossa (inner elbow) skin clone nbt88e05	12035	11862	11992	11898	12238	11931	12017	11995	11886	11880	12056	12261
1012	k__Bacteria	p__Proteobacteria	c__Gammaproteobacteria	o__Chromatiales	f__Chromatiaceae	g__unclassified	s__unclassified	DQ811841.1 gg_id:166871 mangrove soil clone MSB-4C11	9600	7435	6686	7588	11642	11522	7149	7191	6569	12280	12531	12584
1014	k__Bacteria	p__Proteobacteria	c__Gammaproteobacteria	o__Alteromonadales	f__Pseudoalteromonadaceae	g__Pseudoalteromonas	s__Pseudoalteromonas porphyrae	FJ362488.1 gg_id:360655 Pseudoalteromonas sp. str. 4-9-11-2	9110	9087	7738	9940	10998	11717	9309	8338	9261	9651	11648	10189
1015	k__Bacteria	p__Proteobacteria	c__Gammaproteobacteria	o__Pseudomonadales	f__Pseudomonadaceae	g__Pseudomonas	s__unclassified	AB088844.1 gg_id:79576 Pseudomonas sp. str. K23	9879	6840	6056	7455	10087	10080	7375	6955	7184	11181	11417	11346
1024	k__Bacteria	p__Proteobacteria	c__Gammaproteobacteria	o__Alteromonadales	f__Alteromonadaceae	g__unclassified	s__unclassified	EU583725.1 gg_id:272031 Alteromonas sp. str. JSM 073008	9769	9912	9810	10719	12757	11134	10931	10329	10728	9722	11686	10369
1027	k__Bacteria	p__Proteobacteria	c__Gammaproteobacteria	o__Pseudomonadales	f__Pseudomonadaceae	g__Pseudomonas	s__unclassified	EU538445.1 gg_id:282737 profile human microbiota antecubital fossa (inner elbow) skin clone nbt229g12	8231	9031	8889	10632	10657	8758	8883	8467	8892	10030	10476	11354
1031	k__Bacteria	p__Proteobacteria	c__Gammaproteobacteria	o__Pseudomonadales	f__Pseudomonadaceae	g__Pseudomonas	s__Pseudomonas oryzihabitans	EU977740.1 gg_id:544679 Pseudomonas oryzihabitans str. 1P03PC	10759	10327	10001	11432	11498	11073	10669	10096	10705	12027	12168	11995
1032	k__Bacteria	p__Proteobacteria	c__Gammaproteobacteria	o__Alteromonadales	f__Pseudoalteromonadaceae	g__Pseudoalteromonas	s__unclassified	EU330355.1 gg_id:238270 Pseudoalteromonas sp. str. BSi20440	12284	12070	11502	12146	12401	12835	12094	11611	11599	12539	12972	13161
1036	k__Bacteria	p__Proteobacteria	c__Gammaproteobacteria	o__Oceanospirillales	f__Alteromonadaceae	g__Marinobacter	s__unclassified	AB513677.1 gg_id:582394 Marinobacter sp. str. PAD-2	8459	7762	6903	9138	9421	9614	9438	7127	7685	9840	10912	9483
1038	k__Bacteria	p__Proteobacteria	c__Gammaproteobacteria	o__Chromatiales	f__Chromatiaceae	g__unclassified	s__unclassified	DQ395021.1 gg_id:152376 harbor sediment clone VHS-B5-48	10247	7665	7362	9891	10044	9799	8903	9658	9484	10046	10941	11135
1045	k__Bacteria	p__Proteobacteria	c__Gammaproteobacteria	o__Pseudomonadales	f__Pseudomonadaceae	g__Pseudomonas	s__unclassified	AJ846274.1 gg_id:106541 Pseudomonas sp. HHS8	9056	10077	9321	11174	10900	10860	9841	8995	9669	10277	11447	11099
1046	k__Bacteria	p__Proteobacteria	c__Gammaproteobacteria	o__Oceanospirillales	f__Oceanospirillaceae	g__unclassified	s__unclassified	GQ349742.1 gg_id:587033 Metagenome versatile chemolithoautotroph expanding oceanic dead zones Saanich Inlet 10 m depth clone SHAW610	10454	10183	7859	9250	11289	11867	10256	8789	9805	11450	12347	11700
1057	k__Bacteria	p__Proteobacteria	c__Gammaproteobacteria	o__Oceanospirillales	f__Alteromonadaceae	g__Simidua	s__unclassified	GQ872422.1 gg_id:569907 Simiduia sp. str. M2-5	10742	10151	8653	10059	11236	11922	10228	8590	9723	11180	12450	12287
1067	k__Bacteria	p__Proteobacteria	c__Gammaproteobacteria	o__Pseudomonadales	f__Pseudomonadaceae	g__Pseudomonas	s__unclassified	AF094726.1 gg_id:71021 Pseudomonas fluorescens str. ATCC 17386	9423	8334	6817	8871	11051	9980	7848	8078	7934	10550	11130	10886
1069	k__Bacteria	p__Proteobacteria	c__Gammaproteobacteria	o__Pseudomonadales	f__Pseudomonadaceae	g__Pseudomonas	s__Pseudomonas veronii	DQ525597.1 gg_id:159861 Pseudomonas veronii str. S1f-34	9496	9021	7365	9618	10853	11193	8945	7541	8226	11422	11874	11378
1072	k__Bacteria	p__Proteobacteria	c__Gammaproteobacteria	o__Alteromonadales	f__Celerinatantimonadaceae	g__Celerinatantimonas	s__Celerinatantimonas diazotrophica	DQ913886.1 gg_id:276341 Celerinatantimonas diazotrophica J-G1-2	10676	9107	9677	11001	11518	11472	10008	9776	9889	10922	12236	10862
1074	k__Bacteria	p__Proteobacteria	c__Gammaproteobacteria	o__Chromatiales	f__Ectothiorhodospiraceae	g__DSM_5130	s__Thiobacillus prosperus	EU653291.1 gg_id:280943 Thiobacillus prosperus str. DSM 5130	8438	5669	5069	6937	10619	9886	6593	5451	6112	10024	11200	10761
1077	k__Bacteria	p__Proteobacteria	c__Gammaproteobacteria	o__Pseudomonadales	f__Pseudomonadaceae	g__Pseudomonas	s__unclassified	EU930815.1 gg_id:307397 Pseudomonas putida str. PC	9200	6984	6144	7103	10182	11042	8075	5736	6917	11249	11444	11722
1082	k__Bacteria	p__Proteobacteria	c__Gammaproteobacteria	o__Pseudomonadales	f__Pseudomonadaceae	g__Pseudomonas	s__unclassified	EU538996.1 gg_id:284817 profile human microbiota antecubital fossa (inner elbow) skin clone nbt98h04	10036	9421	10040	10996	11453	11488	9173	9437	10223	10778	11985	11887
1083	k__Bacteria	p__Proteobacteria	c__Gammaproteobacteria	o__Chromatiales	f__Chromatiaceae	g__unclassified	s__unclassified	AY225634.1 gg_id:95183 Mid-Atlantic Ridge hydrothermal sediment clone AT-s26	12161	11719	11266	11740	12779	12781	11575	10945	11365	12849	13346	13107
1089	k__Bacteria	p__Proteobacteria	c__Gammaproteobacteria	o__Pseudomonadales	f__Pseudomonadaceae	g__Pseudomonas	s__unclassified	AF411855.1 gg_id:27138 Pseudomonas sp. str. 5B	9471	7492	5422	6200	10381	11780	8215	5265	6088	11604	12182	12240
1091	k__Bacteria	p__Proteobacteria	c__Gammaproteobacteria	o__Pseudomonadales	f__Pseudomonadaceae	g__Pseudomonas	s__unclassified	FJ895023.1 gg_id:535208 Matriptase-deficient mice exhibit ichthyotic selective shift skin microbiota BME; ear punch biopsy C57BL/6J mouse (8 weeks) clone nbt188h08	10936	11504	10676	12066	11978	12373	11569	10540	11023	11176	12214	11996
1094	k__Bacteria	p__Proteobacteria	c__Gammaproteobacteria	o__Chromatiales	f__Chromatiaceae	g__unclassified	s__unclassified	EU373841.1 gg_id:265007 southern Cretan margin (eastern Mediterranean Sea) canyon and slope sediment clone HCM3MC80_6B_FL	10154	9336	8561	9362	10388	10999	9937	8988	9334	11025	11736	11015
1095	k__Bacteria	p__Proteobacteria	c__Gammaproteobacteria	o__Pseudomonadales	f__Pseudomonadaceae	g__Pseudomonas	s__unclassified	FJ894165.1 gg_id:567845 Matriptase-deficient mice exhibit ichthyotic selective shift skin microbiota B1E; ear punch biopsy C57BL/6J mouse (8 weeks) clone nbt176d02	12249	12057	11219	12612	12633	12859	12243	11747	11850	12131	13117	12734
1096	k__Bacteria	p__Proteobacteria	c__Gammaproteobacteria	o__Pseudomonadales	f__Pseudomonadaceae	g__Pseudomonas	s__unclassified	FJ893919.1 gg_id:535538 Matriptase-deficient mice exhibit ichthyotic selective shift skin microbiota B1E; ear punch biopsy C57BL/6J mouse (4 weeks) clone nbt123h08	11243	10628	10727	11672	11669	11290	10945	11181	11099	11256	11973	11907
1097	k__Bacteria	p__Proteobacteria	c__Gammaproteobacteria	o__Chromatiales	f__Chromatiaceae	g__unclassified	s__unclassified	AM882514.1 gg_id:309379 Structure along hydrocarbon contamination coastal sediment oil polluted water petrochemical treatment plant clone 66 EDB1	10759	8379	6484	8724	11720	10979	9328	7683	9441	10460	11246	10649
1100	k__Bacteria	p__Proteobacteria	c__Gammaproteobacteria	o__Pseudomonadales	f__Pseudomonadaceae	g__Pseudomonas	s__Pseudomonas oleovorans	AJ575816.1 gg_id:90761 Pseudomonas psychrotolerans str. C36	8313	8544	8719	9912	9953	10155	8479	8769	8313	9449	10594	10077
1103	k__Bacteria	p__Proteobacteria	c__Gammaproteobacteria	o__Alteromonadales	f__Alteromonadaceae	g__Alteromonas	s__Alteromonas marina	EU189225.1 gg_id:239877 Alteromonas marina str. MB 3	9032	9501	8787	9976	10775	11240	10568	9794	9868	9195	11276	9931
1104	k__Bacteria	p__Proteobacteria	c__Gammaproteobacteria	o__Pseudomonadales	f__Pseudomonadaceae	g__Pseudomonas	s__unclassified	EU537276.1 gg_id:280469 profile human microbiota antecubital fossa (inner elbow) skin clone nbt72c07	12462	12108	12098	12660	12698	12534	12467	12331	12133	12005	12930	12736
1106	k__Bacteria	p__Proteobacteria	c__Gammaproteobacteria	o__Oceanospirillales	f__Oceanospirillaceae	g__Neptunomonas	s__unclassified	FJ889618.1 gg_id:544882 Neptunomonas sp. str. NF4-29	8892	10915	10283	11275	11462	11509	10886	10579	10774	10956	11963	10898
1110	k__Bacteria	p__Proteobacteria	c__Gammaproteobacteria	o__Alteromonadales	f__Idiomarinaceae	g__Idiomarina	s__Idiomarina loihiensis	NC_006512.1 gg_id:128686 Idiomarina loihiensis str. L2TR	8848	9130	8936	9909	10373	10553	9573	8694	9062	9798	11464	10418
1111	k__Bacteria	p__Proteobacteria	c__Gammaproteobacteria	o__Methylococcales	f__Methylococcaceae	g__unclassified	s__unclassified	DQ001669.1 gg_id:157473 Microbial seeps asphalt seep clone B91-30	11410	10732	10161	10439	12021	12265	11503	9829	10777	11200	12353	11618
1117	k__Bacteria	p__Proteobacteria	c__Gammaproteobacteria	o__Chromatiales	f__Ectothiorhodospiraceae	g__unclassified	s__unclassified	EF157110.1 gg_id:244243 Microbial natural asphalts rancho la brea heavy oil seeps Rancho La Brea tar pits clone 91-53	11992	11185	11637	11761	12147	11877	11433	11486	11197	12455	12262	12667
1118	k__Bacteria	p__Proteobacteria	c__Gammaproteobacteria	o__Sedimenticolales	f__Sedimenticolaceae	g__Sedimenticola	s__unclassified	AM883183.1 gg_id:337155 Endosymbioses between and deep-sea siboglinid tubeworms arctic cold seep (Haakon Mosby mud volcano Barents sea) host trophosome tissue clone Scon	10864	9831	9503	10846	12140	11709	10478	9756	10002	11285	12395	11941
1120	k__Bacteria	p__Proteobacteria	c__Gammaproteobacteria	o__Pseudomonadales	f__Pseudomonadaceae	g__Pseudomonas	s__unclassified	DQ026520.1 gg_id:130002 Pseudomonas putida str. VH26042005	10905	10452	9408	9722	11529	12007	9856	9409	10096	11507	12446	11975
1125	k__Bacteria	p__Proteobacteria	c__Gammaproteobacteria	o__Oceanospirillales	f__Alteromonadaceae	g__Marinobacter	s__unclassified	GU183677.1 gg_id:548886 Marinobacter alkaliphilus str. H1711	8980	9618	9479	10475	10632	10229	10462	9502	9318	10106	10653	10558
1126	k__Bacteria	p__Proteobacteria	c__Gammaproteobacteria	o__Pseudomonadales	f__Pseudomonadaceae	g__Pseudomonas	s__unclassified	EU540622.1 gg_id:281237 profile human microbiota antecubital fossa (inner elbow) skin clone nbt120h05	8386	9108	9383	10511	10103	9642	9461	9355	9658	9211	10606	9742
1129	k__Bacteria	p__Proteobacteria	c__Gammaproteobacteria	o__Pseudomonadales	f__Pseudomonadaceae	g__Pseudomonas	s__Pseudomonas libanensis	EU434451.1 gg_id:274358 Pseudomonas libanensis str. a42	8379	9313	7860	9003	10800	11940	10309	8383	8837	10474	11705	10513
1133	k__Bacteria	p__Proteobacteria	c__Gammaproteobacteria	o__Alteromonadales	f__Pseudoalteromonadaceae	g__Pseudoalteromonas	s__unclassified	U85855.1 gg_id:8913 Pseudoalteromonas prydzensis str. MB8-11	11776	11426	11271	12108	12339	12698	11819	11373	11643	12130	12696	12376
1134	k__Bacteria	p__Proteobacteria	c__Gammaproteobacteria	o__Oceanospirillales	f__Litincolaceae	g__unclassified	s__unclassified	FJ745130.1 gg_id:565326 Transporter genes expressed coastal response dissolved organic carbon surface water UGA Marine Institute clone SHWN_night2_16S_655	7453	5149	3814	6648	8416	8190	5978	4853	4822	8976	9107	9108
1137	k__Bacteria	p__Proteobacteria	c__Gammaproteobacteria	o__Pseudomonadales	f__Pseudomonadaceae	g__Pseudomonas	s__unclassified	FJ893397.1 gg_id:563933 Matriptase-deficient mice exhibit ichthyotic selective shift skin microbiota WT1; ear punch biopsy C57BL/6J mouse (2 months) clone nbt20g05	9452	10080	10420	11630	11411	10263	9759	10458	10770	10040	11213	10730
1140	k__Bacteria	p__Proteobacteria	c__Gammaproteobacteria	o__Oceanospirillales	f__Saccharospirillaceae	g__Reinekea	s__unclassified	AJ561121.1 gg_id:87543 Reinekea marinisedimentorum str. DSM 15388	8971	9566	6255	9486	10609	10369	8675	8552	9633	10888	11604	11364
1141	k__Bacteria	p__Proteobacteria	c__Gammaproteobacteria	o__Pseudomonadales	f__Pseudomonadaceae	g__Pseudomonas	s__unclassified	EU539232.1 gg_id:286562 profile human microbiota antecubital fossa (inner elbow) skin clone nbt101f11	10441	9287	8807	10432	11654	11646	9640	9413	9611	11078	12300	12241
1144	k__Bacteria	p__Proteobacteria	c__Gammaproteobacteria	o__Pseudomonadales	f__Pseudomonadaceae	g__Pseudomonas	s__unclassified	AY303321.1 gg_id:131310 Pseudomonas sp. str. ps6-49	10487	9765	10353	10591	10676	10693	10350	10632	10211	10189	11114	10995
1146	k__Bacteria	p__Proteobacteria	c__Gammaproteobacteria	o__Pseudomonadales	f__Pseudomonadaceae	g__Pseudomonas	s__Pseudomonas veronii	AY512623.1 gg_id:103318 Pseudomonas veronii str. A1YB3-4	10130	9118	8938	10499	10994	10254	9480	9073	9129	10274	11090	11288
1157	k__Bacteria	p__Proteobacteria	c__Gammaproteobacteria	o__Pseudomonadales	f__Pseudomonadaceae	g__unclassified	s__unclassified	EU101096.1 gg_id:252064 Sulfide/oxygen supply ratio predicts outcome competition among sulfur-oxidizing waters Frasassi sulfidic cave stream biofilm clone FS0612_B12	8558	7832	5256	7510	9734	10479	7883	8300	7635	10895	11298	11809
1160	k__Bacteria	p__Proteobacteria	c__Gammaproteobacteria	o__Chromatiales	f__Chromatiaceae	g__unclassified	s__unclassified	EU617747.1 gg_id:337743 Seasonal variation microbial Yel Sea sediment clone C13S-68	10269	9813	10676	11138	10987	10992	10683	9592	9835	11128	11845	11202
1161	k__Bacteria	p__Proteobacteria	c__Gammaproteobacteria	o__Pseudomonadales	f__Pseudomonadaceae	g__Pseudomonas	s__unclassified	Z76655.1 gg_id:8568 Pseudomonas asplenii str. LMG 2137T ()	8461	9946	9542	11064	11049	9143	9299	9306	9658	10126	10619	11376
1162	k__Bacteria	p__Proteobacteria	c__Gammaproteobacteria	o__Pseudomonadales	f__Pseudomonadaceae	g__Pseudomonas	s__Pseudomonas stutzeri	FJ671729.1 gg_id:526385 Synecology primary and secondary habitats Escherichia coli O157:H7 feedlot surface MARC beef cattle feedlot; top 3 cm behind feedbunk east pen 301; was negative STEC O157 clone Ll142-1L4	9890	10444	8800	9988	11204	10051	9777	8740	9708	10611	11052	11013
1169	k__Bacteria	p__Proteobacteria	c__Gammaproteobacteria	o__Alteromonadales	f__Idiomarinaceae	g__Idiomarina	s__Idiomarina loihiensis	AE017340.1 gg_id:128915 Idiomarina loihiensis str. L2TR	9067	9308	8743	9921	11009	10625	10194	9465	10048	10557	11397	11202
1176	k__Bacteria	p__Proteobacteria	c__Gammaproteobacteria	o__Oceanospirillales	f__Alteromonadaceae	g__Marinobacter	s__unclassified	EU603452.1 gg_id:275327 Marinobacter bryozoorum str. PTG4-16	8082	7902	7491	9179	9671	9417	8730	6705	8140	9113	10033	10157
1179	k__Bacteria	p__Proteobacteria	c__Gammaproteobacteria	o__Pseudomonadales	f__Pseudomonadaceae	g__Pseudomonas	s__Pseudomonas borbori	AJ786789.1 gg_id:108066 Pseudomonas sp. R-20946	9048	9064	7910	9571	10587	10552	9768	9081	8750	10072	11039	10663
1188	k__Bacteria	p__Proteobacteria	c__Gammaproteobacteria	o__Methylococcales	f__Methylococcaceae	g__Methylomonas	s__unclassified	X72778.1 gg_id:8090 Methylomonas fodinarum str. ACM 3268 JB13 (phenon2)	11503	10702	10939	11542	12179	12281	11222	11007	11249	11786	12974	12249
1194	k__Bacteria	p__Proteobacteria	c__Gammaproteobacteria	o__Pseudomonadales	f__Pseudomonadaceae	g__Pseudomonas	s__unclassified	DQ402053.1 gg_id:155811 Pseudomonas fluorescens TC222	7924	8315	7370	9617	9592	9165	9014	6164	7988	9768	10284	9873
1195	k__Bacteria	p__Proteobacteria	c__Gammaproteobacteria	o__Oceanospirillales	f__OM60	g__unclassified	s__unclassified	EU491036.1 gg_id:262064 Abundance and microbial life ocean crust seafloor lavas Loi'hi Seamount South Rift X3 clone P7X3b4D06	7448	8861	7388	9868	10118	11335	7379	6481	8881	9144	11475	9029
1202	k__Bacteria	p__Proteobacteria	c__Gammaproteobacteria	o__Pseudomonadales	f__Pseudomonadaceae	g__Pseudomonas	s__unclassified	AF502594.1 gg_id:66559 Pseudomonas monteilii str. C11	10147	10209	9172	10684	11365	11791	10200	9338	9744	10756	11971	11551
1204	k__Bacteria	p__Proteobacteria	c__Gammaproteobacteria	o__Pseudomonadales	f__Pseudomonadaceae	g__Pseudomonas	s__unclassified	AF130950.1 gg_id:8581 Pseudomonas syringae str. A90	6576	6602	3785	5127	7685	8836	5188	4264	5088	6999	8989	8613
1205	k__Bacteria	p__Proteobacteria	c__Gammaproteobacteria	o__Oceanospirillales	f__Alteromonadaceae	g__Candidatus Endobugula	s__unclassified	AF006606.2 gg_id:8204 Candidatus Endobugula sertula str. BnSP	11447	11614	11066	11994	12432	11070	11894	10852	11339	10644	12131	11596
1211	k__Bacteria	p__Proteobacteria	c__Gammaproteobacteria	o__Pseudomonadales	f__Pseudomonadaceae	g__Pseudomonas	s__Pseudomonas veronii	AY748440.1 gg_id:99904 Pseudomonas veronii str. VH100590	9527	7903	7997	9339	10732	9873	8801	8702	9025	10194	11303	11284
1212	k__Bacteria	p__Proteobacteria	c__Gammaproteobacteria	o__Pseudomonadales	f__Pseudomonadaceae	g__Pseudomonas	s__unclassified	EU538331.1 gg_id:284474 profile human microbiota antecubital fossa (inner elbow) skin clone nbt83f11	10606	9744	10206	11206	11876	11446	10551	10088	10439	11836	12214	12565
1213	k__Bacteria	p__Proteobacteria	c__Gammaproteobacteria	o__Pseudomonadales	f__Pseudomonadaceae	g__Pseudomonas	s__unclassified	EU539948.1 gg_id:283585 profile human microbiota antecubital fossa (inner elbow) skin clone nbt108c07	9402	10015	9909	11416	11300	9154	9663	9373	9882	10458	10958	11733
1217	k__Bacteria	p__Proteobacteria	c__Gammaproteobacteria	o__Pseudomonadales	f__Pseudomonadaceae	g__Pseudomonas	s__unclassified	DQ453708.1 gg_id:156738 Pseudomonas pv. savastanoi str. NCPPB-1344	8626	8881	7011	9005	10408	10265	8798	7825	8254	9743	11048	10419
1220	k__Bacteria	p__Proteobacteria	c__Gammaproteobacteria	o__Pseudomonadales	f__Pseudomonadaceae	g__Pseudomonas	s__unclassified	EF062802.1 gg_id:183293 Pseudomonas sp. str. MY1402	11525	11812	11356	12039	12462	12075	11095	11550	11399	11632	12376	12560
1221	k__Bacteria	p__Proteobacteria	c__Gammaproteobacteria	o__Pseudomonadales	f__Pseudomonadaceae	g__Pseudomonas	s__unclassified	AY690673.1 gg_id:99074 Sulfitobacter sp. str. GC07	9702	9161	8614	9898	10628	10596	8956	8291	8977	10295	11217	11439
1223	k__Bacteria	p__Proteobacteria	c__Gammaproteobacteria	o__Oceanospirillales	f__Alteromonadaceae	g__unclassified	s__unclassified	EU236385.1 gg_id:298139 Haliclona gellius: sponge and symbionts 13 m depth Pacific Ocean clone Hg92A4	9026	7335	7640	8436	10943	10877	7243	7647	7164	10153	11602	11005
1225	k__Bacteria	p__Proteobacteria	c__Gammaproteobacteria	o__Pseudomonadales	f__Pseudomonadaceae	g__Pseudomonas	s__unclassified	DQ536518.1 gg_id:161371 Pseudomonas poae str. BIHB 752	10339	10396	9432	10775	11306	11636	10973	9446	9866	10848	11941	11067
1232	k__Bacteria	p__Proteobacteria	c__Gammaproteobacteria	o__Oceanospirillales	f__Alteromonadaceae	g__Candidatus Endobugula	s__unclassified	AY532642.1 gg_id:105318 Bugula simplex symbiont	10414	10034	9477	10205	11938	12004	10007	9849	10105	11409	12452	11705
1233	k__Bacteria	p__Proteobacteria	c__Gammaproteobacteria	o__Thiotrichales	f__Piscirickettsiaceae	g__unclassified	s__unclassified	EU287295.1 gg_id:254176 Pacific arctic surface sediment clone S11-112	9918	10738	10412	11391	11073	11348	10552	10257	10752	10422	11361	10323
1235	k__Bacteria	p__Proteobacteria	c__Gammaproteobacteria	o__Oceanospirillales	f__OM60	g__Congregibacter	s__Congregibacter litoralis	AY007676.1 gg_id:26630 marine isolate NOR5	8680	6278	6105	7823	11772	10786	7173	6411	6879	9525	10961	10038
1236	k__Bacteria	p__Proteobacteria	c__Gammaproteobacteria	o__Oceanospirillales	f__Oceanospirillaceae	g__Oleibacter	s__unclassified	AB006767.1 gg_id:8201 Oceanobacter kriegii str. IFO15467	9805	9942	9237	10188	11459	12112	10512	10027	10457	10631	12580	11439
1237	k__Bacteria	p__Proteobacteria	c__Gammaproteobacteria	o__Oceanospirillales	f__Alteromonadaceae	g__HB2-32-21	s__unclassified	AM935359.1 gg_id:565337 Dynamics during identified and SSU libraries pilot-scale bioremediation process hydrocarbon-contaminated soil clone AMGA5	11096	11253	10720	11676	11570	11459	11224	10871	11026	12186	12417	12511
1240	k__Bacteria	p__Proteobacteria	c__Gammaproteobacteria	o__Alteromonadales	f__Pseudoalteromonadaceae	g__Pseudoalteromonas	s__unclassified	AM111083.1 gg_id:140836 Pseudoalteromonas sp. str. 8049	10847	10495	10550	11176	11543	12061	10265	10405	10560	10865	12138	11385
1243	k__Bacteria	p__Proteobacteria	c__Gammaproteobacteria	o__Chromatiales	f__Thiotrichaceae	g__Achromatium	s__unclassified	AF129552.1 gg_id:7611 Achromatium sp. HK1	11040	10432	9688	11191	11714	11819	10771	10290	10600	11812	12306	12269
1245	k__Bacteria	p__Proteobacteria	c__Gammaproteobacteria	o__Pseudomonadales	f__Pseudomonadaceae	g__Pseudomonas	s__Pseudomonas veronii	AF539745.1 gg_id:59301 Pseudomonas veronii str. UFZ-B549	9255	8429	7481	8868	10418	11159	8774	8201	8677	11187	11704	11145
1248	k__Bacteria	p__Proteobacteria	c__Gammaproteobacteria	o__Alteromonadales	f__Colwelliaceae	g__Colwellia	s__unclassified	EU050773.1 gg_id:257619 libraries sediment Kings Bay Svalbard Arctic clone SS1_B_01_78	9989	8535	8398	8468	10561	11097	9931	7311	8947	10083	11625	10803
1249	k__Bacteria	p__Proteobacteria	c__Gammaproteobacteria	o__Oceanospirillales	f__Oleiphilaceae	g__unclassified	s__unclassified	DQ015830.1 gg_id:139543 Antarctic lake water clone ELB19-203	8945	9192	9453	10140	10458	10306	8834	8369	8810	11476	11356	11367
1251	k__Bacteria	p__Proteobacteria	c__Gammaproteobacteria	o__Pseudomonadales	f__Pseudomonadaceae	g__Pseudomonas	s__unclassified	FJ911604.1 gg_id:535159 Rhizobium sp. str. SPC RN2	10611	9457	9419	10617	11081	11174	9374	10126	9786	10875	12087	11768
1252	k__Bacteria	p__Proteobacteria	c__Gammaproteobacteria	o__Oceanospirillales	f__Oceanospirillaceae	g__Oceanospirillum	s__unclassified	AB006764.1 gg_id:8176 Oceanospirillum multiglobuliferum str. IFO13614	10633	10175	10062	10619	11524	12016	10478	10330	10573	10848	12641	11485
1253	k__Bacteria	p__Proteobacteria	c__Gammaproteobacteria	o__Oceanospirillales	f__Saccharospirillaceae	g__Saccharospirillum	s__unclassified	GQ441232.1 gg_id:578562 and dynamic mat present vs. active nitrogen-fixing microorganisms marine microbial mats sandy intertidal beach clone GBI-50	11358	11765	9370	10956	12369	11460	10710	10440	11371	11506	12043	11602
1255	k__Bacteria	p__Proteobacteria	c__Gammaproteobacteria	o__Pseudomonadales	f__Pseudomonadaceae	g__Pseudomonas	s__unclassified	FJ894687.1 gg_id:574364 Matriptase-deficient mice exhibit ichthyotic selective shift skin microbiota BME; ear punch biopsy C57BL/6J mouse (2 weeks) clone nbt40a09	10468	10055	9529	10608	11223	11473	10468	9049	9458	11004	11913	11672
1257	k__Bacteria	p__Proteobacteria	c__Gammaproteobacteria	o__Pseudomonadales	f__Pseudomonadaceae	g__Pseudomonas	s__unclassified	EU538372.1 gg_id:286077 profile human microbiota antecubital fossa (inner elbow) skin clone nbt88a05	11177	10812	10218	11190	11873	11853	10534	10480	10544	11384	12139	12544
1261	k__Bacteria	p__Proteobacteria	c__Gammaproteobacteria	o__Oceanospirillales	f__Saccharospirillaceae	g__Reinekea	s__unclassified	GQ456131.1 gg_id:578010 Reinekea sp. IMCC4489 str. IMCC 4489	9016	8108	6893	8229	10504	10025	7920	9659	9583	10215	11846	11412
1263	k__Bacteria	p__Proteobacteria	c__Gammaproteobacteria	o__unclassified	f__unclassified	g__sfJ	s__unclassified	AM935318.1 gg_id:556062 Dynamics during identified and SSU libraries pilot-scale bioremediation process hydrocarbon-contaminated soil clone AMEE3	10195	9346	9864	10300	11350	11973	9653	9943	9409	11504	12081	11522
1267	k__Bacteria	p__Proteobacteria	c__Gammaproteobacteria	o__Chromatiales	f__Chromatiaceae	g__unclassified	s__unclassified	EU050785.1 gg_id:254811 libraries sediment Kings Bay Svalbard Arctic clone SS1_B_01_66	11038	7874	7030	8768	11324	11054	8547	7648	8418	11711	12478	11644
1272	k__Bacteria	p__Proteobacteria	c__Gammaproteobacteria	o__Pseudomonadales	f__Pseudomonadaceae	g__Pseudomonas	s__unclassified	EU537208.1 gg_id:286436 profile human microbiota antecubital fossa (inner elbow) skin clone nbt68e07	10512	10665	10298	11419	11560	11504	10441	10192	10710	11439	12089	12189
1274	k__Bacteria	p__Proteobacteria	c__Gammaproteobacteria	o__Pseudomonadales	f__Pseudomonadaceae	g__Pseudomonas	s__Pseudomonas syringae pv. coryli	AJ889841.1 gg_id:113295 Pseudomonas syringae pv. coryli str. NCPPB 4273	7890	8808	7309	9016	9779	9876	8953	7824	8295	8810	10703	9263
1277	k__Bacteria	p__Proteobacteria	c__Gammaproteobacteria	o__Pseudomonadales	f__Pseudomonadaceae	g__Pseudomonas	s__unclassified	EU536059.1 gg_id:284552 profile human microbiota antecubital fossa (inner elbow) skin clone nbt08a07	12510	11841	11861	12629	12692	12627	12276	12175	12103	12620	12482	13390
1280	k__Bacteria	p__Proteobacteria	c__Gammaproteobacteria	o__Oceanospirillales	f__Alteromonadaceae	g__Marinobacter	s__Marinobacter hydrocarbonoclasticus	GQ200189.1 gg_id:548606 Marinobacter hydrocarbonoclasticus str. DQHS-3	6681	5007	4426	6370	8000	9385	5931	4622	5403	8555	10334	9509
1282	k__Bacteria	p__Proteobacteria	c__Gammaproteobacteria	o__Alteromonadales	f__Alteromonadaceae	g__Alteromonas	s__Alteromonas marina	AY881234.1 gg_id:145384 Alteromonas marina SCH0402	8552	8050	7301	8864	10479	11104	9604	8454	9241	8438	11351	9061
1285	k__Bacteria	p__Proteobacteria	c__Gammaproteobacteria	o__Chromatiales	f__Chromatiaceae	g__unclassified	s__unclassified	EU652572.1 gg_id:278349 Seasonal variation microbial Yel Sea sediment clone B8S-132	11026	9443	10396	11180	11797	11842	9961	10303	9335	12256	12670	12385
1287	k__Bacteria	p__Proteobacteria	c__Gammaproteobacteria	o__Oceanospirillales	f__Alcanivoracaceae	g__unclassified	s__unclassified	EU652570.1 gg_id:278394 Seasonal variation microbial Yel Sea sediment clone B8S-19	11178	10866	9699	10903	12067	12782	11144	10929	10730	11446	12846	11785
1293	k__Bacteria	p__Proteobacteria	c__Gammaproteobacteria	o__Oceanospirillales	f__Oceanospirillaceae	g__Marinospirillum	s__unclassified	AB006769.1 gg_id:8111 Marinospirillum minutulum str. ATCC19193	10627	9828	9419	10362	10878	10831	10430	10324	10204	11213	11816	11600
1295	k__Bacteria	p__Proteobacteria	c__Gammaproteobacteria	o__Pseudomonadales	f__Pseudomonadaceae	g__Pseudomonas	s__unclassified	AJ889838.1 gg_id:113026 Pseudomonas avellanae str. BPIC 714	10999	10546	10332	10820	11410	11706	11020	10496	10694	11786	12171	12113
1298	k__Bacteria	p__Proteobacteria	c__Gammaproteobacteria	o__Pseudomonadales	f__Pseudomonadaceae	g__Pseudomonas	s__unclassified	FJ894440.1 gg_id:542748 Matriptase-deficient mice exhibit ichthyotic selective shift skin microbiota B2E; ear punch biopsy C57BL/6J mouse (8 weeks) clone nbt181b08	10871	10506	10025	11535	12155	11971	10359	9915	10374	11506	12402	12247
1300	k__Bacteria	p__Proteobacteria	c__Gammaproteobacteria	o__Oceanospirillales	f__Alteromonadaceae	g__Marinobacter	s__unclassified	NR_025116.1 gg_id:573563 Marinobacter lutaoensis str. T5054; CCRC 17087; JCM 11179	10076	8603	6714	9301	11985	12180	8599	8304	8922	11075	12912	10297
1302	k__Bacteria	p__Proteobacteria	c__Gammaproteobacteria	o__Pseudomonadales	f__Pseudomonadaceae	g__Pseudomonas	s__unclassified	EU539417.1 gg_id:281214 profile human microbiota antecubital fossa (inner elbow) skin clone nbt238e04	11121	10906	10447	11417	11622	11662	11239	10552	10802	11100	12204	11577
1304	k__Bacteria	p__Proteobacteria	c__Gammaproteobacteria	o__Chromatiales	f__Chromatiaceae	g__unclassified	s__unclassified	EU799991.1 gg_id:341773 It's all ranking aquatic Newport Harbour RI clone 1C227671	8794	7866	7383	8388	9889	11072	7507	6700	8108	10243	11446	10865
1306	k__Bacteria	p__Proteobacteria	c__Gammaproteobacteria	o__Methylococcales	f__Methylococcaceae	g__Methylomonas	s__Methylomonas rubra	AF304194.1 gg_id:38046 Methylomonas rubra str. NCIMB 11913	9278	7118	7487	7994	10121	9605	7355	5957	6136	9807	10712	10559
1308	k__Bacteria	p__Proteobacteria	c__Gammaproteobacteria	o__Chromatiales	f__Chromatiaceae	g__unclassified	s__unclassified	AY592343.1 gg_id:99715 deep-sea mud volcano clone Amsterdam-1B-40; BC20-1B-40	12374	12539	12069	12451	12588	12343	12474	11938	12165	12534	12555	12795
1310	k__Bacteria	p__Proteobacteria	c__Gammaproteobacteria	o__Chromatiales	f__Chromatiaceae	g__unclassified	s__unclassified	FJ712551.1 gg_id:519028 Prokaryotic structure and sediments active submarine mud volcano (Kazan MV Sea) Kazan Mud Volcano Anaximander Mountains East Mediterranean Sea clone KZNMV-10-B90	9729	8640	7627	9534	10304	11443	9265	7894	8162	10617	12004	11144
1312	k__Bacteria	p__Proteobacteria	c__Gammaproteobacteria	o__Alteromonadales	f__Alteromonadaceae	g__Alteromonas	s__unclassified	AF114505.1 gg_id:8883 attached marine recovered deep chlorophyll maximum depth clone 2 proteobacterium	11287	11273	10886	11444	11990	11529	11195	10881	11057	10625	11504	11536
1313	k__Bacteria	p__Proteobacteria	c__Gammaproteobacteria	o__Pseudomonadales	f__Pseudomonadaceae	g__Pseudomonas	s__unclassified	EU535337.1 gg_id:285434 profile human microbiota antecubital fossa (inner elbow) skin clone nbt01g05	10326	10741	10386	11512	11771	11439	10480	10418	10728	11285	11932	12299
1314	k__Bacteria	p__Proteobacteria	c__Gammaproteobacteria	o__Oceanospirillales	f__OM60	g__unclassified	s__unclassified	EU491078.1 gg_id:273214 Abundance and microbial life ocean crust seafloor lavas Loi'hi Seamount South Rift X3 clone P7X3b4B11	8774	7635	6884	8676	10342	11061	8109	8100	8169	9539	11400	10570
1319	k__Bacteria	p__Proteobacteria	c__Gammaproteobacteria	o__Oceanospirillales	f__Alteromonadaceae	g__HTCC2207	s__unclassified	AY033301.1 gg_id:68989 marine bacterioplankton clone MB11B11	11169	11405	11232	11598	11603	12043	12096	11473	11505	11885	12087	12066
1320	k__Bacteria	p__Proteobacteria	c__Gammaproteobacteria	o__Alteromonadales	f__Alteromonadaceae	g__unclassified	s__unclassified	AB040465.1 gg_id:38060 Alteromonas sp. str. K	9376	8984	8204	9571	11108	11378	9352	8499	9490	9080	11544	9466
1324	k__Bacteria	p__Proteobacteria	c__Gammaproteobacteria	o__Oceanospirillales	f__Oceanospirillaceae	g__Neptunomonas	s__unclassified	AB288092.1 gg_id:239047 Neptunomonas japonica str. JAMM 0745	9174	8802	8041	9679	11232	11226	8594	8624	8395	10935	11267	10589
1326	k__Bacteria	p__Proteobacteria	c__Gammaproteobacteria	o__Pseudomonadales	f__Pseudomonadaceae	g__Pseudomonas	s__unclassified	GU012802.1 gg_id:577467 Pseudomonas putida str. 7	9617	9200	9150	10536	11392	10111	9706	9721	10057	10086	11446	10803
1330	k__Bacteria	p__Proteobacteria	c__Gammaproteobacteria	o__Pseudomonadales	f__Pseudomonadaceae	g__Pseudomonas	s__unclassified	EU538172.1 gg_id:280144 profile human microbiota antecubital fossa (inner elbow) skin clone nbt81d04	9731	8509	8401	9289	11293	10441	9515	9072	9177	10042	11742	11245
1331	k__Bacteria	p__Proteobacteria	c__Gammaproteobacteria	o__Pseudomonadales	f__Pseudomonadaceae	g__Pseudomonas	s__unclassified	CP000926.1 gg_id:269270 Pseudomonas putida str. GB-1	9216	8391	7632	8041	10065	10289	9231	7873	9034	9958	10929	10789
1333	k__Bacteria	p__Proteobacteria	c__Gammaproteobacteria	o__Chromatiales	f__Chromatiaceae	g__unclassified	s__unclassified	EU700150.1 gg_id:298462 Study on Shantou Bay Marine Sediments Microorganisms sediment clone STU8	9613	5808	5241	5584	10329	11238	7101	5587	5576	11433	11798	11347
1337	k__Bacteria	p__Proteobacteria	c__Gammaproteobacteria	o__Alteromonadales	f__Alteromonadaceae	g__Agarivorans	s__unclassified	DQ416550.1 gg_id:153331 s1cb18	10938	10321	10076	11300	11704	12449	10943	9875	10644	11107	12826	11812
1340	k__Bacteria	p__Proteobacteria	c__Gammaproteobacteria	o__Oceanospirillales	f__Oceanospirillaceae	g__Oceanospirillum	s__unclassified	AB006761.1 gg_id:8184 Oceanospirillum beijerinckii subsp. pelagicum str. IFO13612	7643	8710	6587	8896	9557	10972	8617	6625	7757	10869	11626	10100
1342	k__Bacteria	p__Proteobacteria	c__Gammaproteobacteria	o__Methylococcales	f__Methylococcaceae	g__unclassified	s__unclassified	AM935153.1 gg_id:534315 Dynamics during identified and SSU libraries pilot-scale bioremediation process hydrocarbon-contaminated soil clone AMOB11	9723	9672	8508	10291	11127	10673	9522	9332	9796	11804	12119	11664
1345	k__Bacteria	p__Proteobacteria	c__Gammaproteobacteria	o__Oceanospirillales	f__Alteromonadaceae	g__Marinobacter	s__unclassified	GQ131626.2 gg_id:581833 Marinobacter sp. str. YCSA7	9208	10484	10282	11102	11397	9736	10246	10252	10509	8761	10785	10185
1347	k__Bacteria	p__Proteobacteria	c__Gammaproteobacteria	o__Oceanospirillales	f__Alteromonadaceae	g__Spongiibacter	s__unclassified	FJ202639.1 gg_id:341703 and White Plague Disease-Induced Changes Caribbean Coral Montastraea faveolata kept aquarium 23 days clone SGUS1106	10242	6539	5518	6934	10687	12461	7275	6153	6169	11273	12103	11046
1348	k__Bacteria	p__Proteobacteria	c__Gammaproteobacteria	o__Oceanospirillales	f__Alteromonadaceae	g__Marinobacter	s__unclassified	FJ674834.1 gg_id:518091 Synecology primary and secondary habitats Escherichia coli O157:H7 feedlot surface MARC beef cattle feedlot; top 3 cm behind feedbunk west pen 301; was negative STEC O157 clone LL141-5I7	11783	8454	8731	9121	11365	11097	10379	7923	9140	11409	11999	11317
1350	k__Bacteria	p__Proteobacteria	c__Gammaproteobacteria	o__Pseudomonadales	f__Pseudomonadaceae	g__Pseudomonas	s__Pseudomonas stutzeri	DQ289072.1 gg_id:144984 Pseudomonas stutzeri Fe10	8165	9035	8499	9879	9803	8626	8876	7252	8107	8570	9705	9316
1352	k__Bacteria	p__Proteobacteria	c__Gammaproteobacteria	o__Oceanospirillales	f__OM60	g__Congregibacter	s__unclassified	GU118892.1 gg_id:542707 Threatened Corals Provide Microbial Habitats clone Past_M04	10476	9022	7820	9958	12551	12287	10007	8780	9397	11326	12635	11897
1355	k__Bacteria	p__Proteobacteria	c__Gammaproteobacteria	o__Oceanospirillales	f__HOC21	g__unclassified	s__unclassified	EU487858.1 gg_id:570303 lucinid bivalve- symbiotic system: significance geochemical habitat on and gill symbiont Ruppia maritima sea grass beds clone JI4_17	10799	12358	11570	12648	11992	8777	12000	11347	11788	10172	11767	11254
1357	k__Bacteria	p__Proteobacteria	c__Gammaproteobacteria	o__Oceanospirillales	f__OM60	g__unclassified	s__unclassified	FN396694.1 gg_id:549550 constant flux thermophilic cold seabed Arctic marine surface sediment clone s5_0_V_16	8820	9112	7814	10157	11008	11576	8533	7069	9120	10451	12040	11416
1362	k__Bacteria	p__Proteobacteria	c__Gammaproteobacteria	o__Pseudomonadales	f__Pseudomonadaceae	g__Pseudomonas	s__unclassified	DQ371233.1 gg_id:153457 Pseudomonas sp. C1-2006 str. C1	10990	10971	10712	11579	11396	11512	11110	10893	10910	11782	12178	11764
1364	k__Bacteria	p__Proteobacteria	c__Gammaproteobacteria	o__Oceanospirillales	f__Alteromonadaceae	g__Cellvibrio	s__unclassified	AJ289164.1 gg_id:30985 Cellvibrio fibrivorans str. R-4079	8603	8173	7536	9298	10644	10793	8597	7479	8477	10204	11271	11041
1366	k__Bacteria	p__Proteobacteria	c__Gammaproteobacteria	o__Oceanospirillales	f__Alteromonadaceae	g__Marinobacter	s__unclassified	FJ746583.1 gg_id:547174 Marinobacter sp. str. H184B35	7075	6373	6650	7649	8650	9883	7661	6711	7327	9125	11081	10330
1367	k__Bacteria	p__Proteobacteria	c__Gammaproteobacteria	o__Oceanospirillales	f__Alteromonadaceae	g__Microbulbifer	s__unclassified	FJ169190.1 gg_id:338941 microbial and polyketide biosynthetic potential palmerolide-producing tunicate Synoicum adareanum Antarctica: seawater near Anvers Island clone Tun3b.A10	9558	7422	6415	7751	10146	10262	8255	7642	7577	11418	11564	11406
1369	k__Bacteria	p__Proteobacteria	c__Gammaproteobacteria	o__Chromatiales	f__Chromatiaceae	g__unclassified	s__unclassified	DQ289941.1 gg_id:173031 Microbial Carbon and Nitrogen Cycling Sediments South Atlantic Bight Permeable Shelf Sediment clone SC3-2	9058	7112	7740	8385	9822	9893	7785	7050	6913	10584	11183	10743
1377	k__Bacteria	p__Proteobacteria	c__Gammaproteobacteria	o__Oceanospirillales	f__Halomonadaceae	g__unclassified	s__unclassified	EU735693.1 gg_id:354231 archaeal structures oil contaminated and soils China pristine soil Jidong Oilfield clone SN144	10211	10026	9662	10580	11072	10426	10120	10055	9910	10199	11321	11095
1378	k__Bacteria	p__Proteobacteria	c__Gammaproteobacteria	o__Oceanospirillales	f__Alteromonadaceae	g__Marinobacter	s__Marinobacter litoralis	AM945661.1 gg_id:272890 Marinobacter litoralis 2	11039	10753	11168	10705	10855	11202	10887	9678	9851	11062	12404	11516
1381	k__Bacteria	p__Proteobacteria	c__Gammaproteobacteria	o__Oceanospirillales	f__Alteromonadaceae	g__Marinobacter	s__unclassified	AB305311.1 gg_id:234441 Marinobacter sp. str. IW11-2CT	9751	8004	8046	9396	10246	9598	8868	8516	8613	9894	10584	11184
1383	k__Bacteria	p__Proteobacteria	c__Gammaproteobacteria	o__Pseudomonadales	f__Pseudomonadaceae	g__Pseudomonas	s__Pseudomonas veronii	AM933507.1 gg_id:334191 Pseudomonas veronii FB15	10463	8009	8272	9899	11166	11788	9599	7644	7956	11970	12442	12592
1384	k__Bacteria	p__Proteobacteria	c__Gammaproteobacteria	o__Pseudomonadales	f__Pseudomonadaceae	g__Pseudomonas	s__Pseudomonas umsongensis	AF068259.1 gg_id:8625 Pseudomonas jessenii str. CIP 105274	9429	8399	7977	9612	10793	10234	8780	8318	8933	10565	11359	11293
1394	k__Bacteria	p__Proteobacteria	c__Gammaproteobacteria	o__Oceanospirillales	f__OM60	g__unclassified	s__unclassified	AM882531.1 gg_id:338117 Structure along hydrocarbon contamination coastal sediment oil polluted water petrochemical treatment plant clone 4 EDB1	10485	8156	6920	9394	11365	11196	8488	8808	8148	10768	11957	10432
1396	k__Bacteria	p__Proteobacteria	c__Gammaproteobacteria	o__Pseudomonadales	f__Pseudomonadaceae	g__Pseudomonas	s__unclassified	AY456706.1 gg_id:105067 Pseudomonas putida str. P3	9874	10356	10353	11140	10795	11406	10598	10123	10201	10116	11711	11083
1400	k__Bacteria	p__Proteobacteria	c__Gammaproteobacteria	o__Chromatiales	f__Chromatiaceae	g__unclassified	s__unclassified	EF644798.1 gg_id:299470 genes and citrate lyase deep-sea microbial MAR Logatchev hydrothermal vent system 3000m water depth sulfide clone L7B12	10566	9076	9861	10623	11293	10935	10668	9506	9165	10956	11625	11546
1402	k__Bacteria	p__Proteobacteria	c__Gammaproteobacteria	o__Oceanospirillales	f__OM60	g__unclassified	s__unclassified	FJ203132.1 gg_id:351157 and White Plague Disease-Induced Changes Caribbean Coral Montastraea faveolata diseased tissue clone SHFG534	11426	10755	10909	11606	11706	11837	11017	11283	10762	11094	12382	12249
1407	k__Bacteria	p__Proteobacteria	c__Gammaproteobacteria	o__Pseudomonadales	f__Pseudomonadaceae	g__Pseudomonas	s__unclassified	EU601175.1 gg_id:279245 Pseudomonas putida str. PBRs5	8453	9369	6662	9541	9361	9003	9958	6064	5855	8806	10147	10071
1417	k__Bacteria	p__Proteobacteria	c__Gammaproteobacteria	o__Pseudomonadales	f__Pseudomonadaceae	g__Pseudomonas	s__Pseudomonas libanensis	AY787208.1 gg_id:110848 Pseudomonas panacis str. CG20106	9892	9826	10047	10389	10653	10515	9570	9926	9818	10324	11307	11429
1418	k__Bacteria	p__Proteobacteria	c__Gammaproteobacteria	o__Oceanospirillales	f__Alteromonadaceae	g__Microbulbifer	s__unclassified	AB500893.1 gg_id:555088 Microbulbifer sp. str. ABABA 23	10057	10169	8043	10114	10891	11807	10184	9690	9609	11307	11961	11800
1422	k__Bacteria	p__Proteobacteria	c__Gammaproteobacteria	o__Pseudomonadales	f__Pseudomonadaceae	g__Pseudomonas	s__unclassified	EU373377.1 gg_id:276371 Pseudomonas fluorescens str. HNR16	7822	5692	5593	6431	8726	8386	6752	6383	6791	8448	10985	8705
1423	k__Bacteria	p__Proteobacteria	c__Gammaproteobacteria	o__Pseudomonadales	f__Pseudomonadaceae	g__Pseudomonas	s__unclassified	EU652104.1 gg_id:274750 Pseudomonas sp. str. ybd-1	8905	10020	9088	10729	10773	11100	10012	9201	9605	10392	11181	11103
1427	k__Bacteria	p__Proteobacteria	c__Gammaproteobacteria	o__Pseudomonadales	f__Pseudomonadaceae	g__Pseudomonas	s__unclassified	EU536830.1 gg_id:286409 profile human microbiota antecubital fossa (inner elbow) skin clone nbt222d01	10068	9736	10551	11335	11355	11398	10581	10391	10427	9982	12003	11238
1433	k__Bacteria	p__Proteobacteria	c__Gammaproteobacteria	o__Chromatiales	f__Chromatiaceae	g__unclassified	s__unclassified	GU061300.1 gg_id:574531 Evaluation culturing methods cultivate previously Yel Sea intertidal beach seawater 20 m depth clone 20m-50	11036	7730	10334	10624	11673	11892	10049	9999	10301	11924	12722	12497
1437	k__Bacteria	p__Proteobacteria	c__Gammaproteobacteria	o__Oceanospirillales	f__Oceanospirillaceae	g__Nitrincola	s__unclassified	FJ764762.1 gg_id:570916 Nitrincola sp. str. E-048	9204	9974	9571	10733	10955	11158	10920	9121	10169	10786	12183	10969
1438	k__Bacteria	p__Proteobacteria	c__Gammaproteobacteria	o__Alteromonadales	f__Colwelliaceae	g__Colwellia	s__unclassified	DQ490038.1 gg_id:158539 Microbial life ridge flank crustal fluids clone ODP-70B-02	9623	11427	10307	11254	11232	11371	10923	10548	10670	10550	11542	10656
1440	k__Bacteria	p__Proteobacteria	c__Gammaproteobacteria	o__Pseudomonadales	f__Pseudomonadaceae	g__Pseudomonas	s__unclassified	GU186116.1 gg_id:589957 Pseudomonas putida str. IHB B 1369	9573	8532	8135	8374	10444	10804	9485	8391	9104	10130	10985	10903
1444	k__Bacteria	p__Proteobacteria	c__Gammaproteobacteria	o__Pseudomonadales	f__Pseudomonadaceae	g__Pseudomonas	s__unclassified	FN675869.1 gg_id:518676 Pseudomonas trivialis RE*1-1-14	11859	11828	11033	12163	12008	11555	12089	10723	11311	11470	12190	11933
1446	k__Bacteria	p__Proteobacteria	c__Gammaproteobacteria	o__Pseudomonadales	f__Pseudomonadaceae	g__Pseudomonas	s__unclassified	EU538939.1 gg_id:285340 profile human microbiota antecubital fossa (inner elbow) skin clone nbt95f03	8994	9204	8272	9718	10457	10048	9306	7400	8648	9143	10940	10905
1448	k__Bacteria	p__Proteobacteria	c__Gammaproteobacteria	o__Oceanospirillales	f__Saccharospirillaceae	g__Reinekea	s__unclassified	GQ348323.1 gg_id:570256 Metagenome versatile chemolithoautotroph expanding oceanic dead zones Saanich Inlet 200 m depth clone SGTA388	8723	8890	8267	8968	10661	10207	8724	9766	9791	10625	11818	10281
1450	k__Bacteria	p__Proteobacteria	c__Gammaproteobacteria	o__Methylococcales	f__Methylococcaceae	g__Methylobacter	s__unclassified	AJ937699.1 gg_id:143230 Microbiological investigation methane- and hydrocarbon-discharging volcanoes Carpathian Mountains Romania mud terrestrial volcano clone PMMV-Bac260	9156	9741	9104	10686	10428	10407	10985	9602	10300	8928	10641	9729
1452	k__Bacteria	p__Proteobacteria	c__Gammaproteobacteria	o__Oceanospirillales	f__Alteromonadaceae	g__Marinobacter	s__unclassified	EU287196.1 gg_id:246628 Pacific arctic surface sediment clone S11-13	9179	6674	7606	8736	10292	10792	8441	8577	7974	9941	11340	10678
1454	k__Bacteria	p__Proteobacteria	c__Gammaproteobacteria	o__Oceanospirillales	f__Alteromonadaceae	g__Marinobacter	s__unclassified	EU328041.1 gg_id:277828 dynamics during bioremediation crude oil contaminated moderate saline soil clone B158	10113	10126	8797	10607	11135	11524	9935	9499	9945	11093	12224	11397
1464	k__Bacteria	p__Proteobacteria	c__Gammaproteobacteria	o__Pseudomonadales	f__Pseudomonadaceae	g__Pseudomonas	s__Pseudomonas oryzihabitans	EU977588.1 gg_id:569674 Pseudomonas plecoglossicida str. 1P03MC	10310	10464	9869	11400	11343	10865	10728	9984	10553	11580	12005	11615
1465	k__Bacteria	p__Proteobacteria	c__Gammaproteobacteria	o__Alteromonadales	f__Colwelliaceae	g__Thalassomonas	s__unclassified	FJ202297.1 gg_id:322290 and White Plague Disease-Induced Changes Caribbean Coral Montastraea faveolata kept aquarium 23 days clone SGUS489	9092	10302	7727	9566	10832	12449	8968	8051	7925	10414	12321	10571
1468	k__Bacteria	p__Proteobacteria	c__Gammaproteobacteria	o__Oceanospirillales	f__Alteromonadaceae	g__unclassified	s__unclassified	GQ920839.1 gg_id:550044 Marinimicrobium sp. str. SX15	11110	10309	10014	11145	11681	12223	11073	10374	10336	11803	12640	12605
1470	k__Bacteria	p__Proteobacteria	c__Gammaproteobacteria	o__Alteromonadales	f__Colwelliaceae	g__Thalassomonas	s__unclassified	GU230351.1 gg_id:594414 Multilevel approach along Rio de la Plata-South Atlantic Ocean coastal sediment clone ARTE12_247	10142	10121	9466	9765	11440	12716	10622	9359	9796	11194	12903	11070
1473	k__Bacteria	p__Proteobacteria	c__Gammaproteobacteria	o__Pseudomonadales	f__Pseudomonadaceae	g__Pseudomonas	s__unclassified	EU539533.1 gg_id:285381 profile human microbiota antecubital fossa (inner elbow) skin clone nbt241d02	10368	9788	9791	11082	11270	11062	9739	9100	9187	10096	11524	11649
1475	k__Bacteria	p__Proteobacteria	c__Gammaproteobacteria	o__Pseudomonadales	f__Pseudomonadaceae	g__Pseudomonas	s__Pseudomonas oleovorans	FJ217181.1 gg_id:575069 Pseudomonas oryzihabitans str. BBAL-03d	8356	8372	8155	9584	9615	9905	8503	7823	7927	9859	10412	10041
1479	k__Bacteria	p__Proteobacteria	c__Gammaproteobacteria	o__Oceanospirillales	f__Endozoicimonaceae	g__SGUS388	s__unclassified	FJ202634.1 gg_id:354436 and White Plague Disease-Induced Changes Caribbean Coral Montastraea faveolata kept aquarium 23 days clone SGUS1328	12061	13143	13086	13609	13437	6727	13214	13150	13259	5956	12812	12012
1480	k__Bacteria	p__Proteobacteria	c__Gammaproteobacteria	o__Pseudomonadales	f__Pseudomonadaceae	g__Pseudomonas	s__unclassified	EU434416.1 gg_id:264637 Pseudomonas fluorescens str. a1	9020	8312	6143	8231	9630	10826	8573	6802	7277	10829	11776	10860
1481	k__Bacteria	p__Proteobacteria	c__Gammaproteobacteria	o__Pseudomonadales	f__Pseudomonadaceae	g__Pseudomonas	s__unclassified	EU535748.1 gg_id:286344 profile human microbiota antecubital fossa (inner elbow) skin clone nbt10c12	11432	11199	11037	12032	11932	12248	11621	11131	11043	11662	12207	12335
1482	k__Bacteria	p__Proteobacteria	c__Gammaproteobacteria	o__Pseudomonadales	f__Pseudomonadaceae	g__Pseudomonas	s__unclassified	FM211694.1 gg_id:325970 Pseudomonas putida str. P9	9981	7344	6060	7753	10821	12033	8387	6664	6765	11516	12002	12275
1485	k__Bacteria	p__Proteobacteria	c__Gammaproteobacteria	o__Pseudomonadales	f__Pseudomonadaceae	g__Pseudomonas	s__unclassified	FJ894346.1 gg_id:538400 Matriptase-deficient mice exhibit ichthyotic selective shift skin microbiota B2E; ear punch biopsy C57BL/6J mouse (4 weeks) clone nbt129b01	11188	10586	10462	11520	12139	12068	11270	10654	10729	11494	12558	12381
1495	k__Bacteria	p__Proteobacteria	c__Gammaproteobacteria	o__Chromatiales	f__Ectothiorhodospiraceae	g__unclassified	s__unclassified	AF339744.1 gg_id:40387 thermal vent clone V3	11802	10915	10919	11725	12005	12421	11520	11351	11499	12625	12399	12898
1497	k__Bacteria	p__Proteobacteria	c__Gammaproteobacteria	o__Oceanospirillales	f__Alteromonadaceae	g__Marinobacter	s__unclassified	AY180101.1 gg_id:78569 Marinobacter excellens str. KMM 3809	6997	7269	6126	8525	8581	10111	8554	5702	6832	9590	10585	8725
1499	k__Bacteria	p__Proteobacteria	c__Gammaproteobacteria	o__Chromatiales	f__Chromatiaceae	g__unclassified	s__unclassified	FJ205341.1 gg_id:551312 Prokaryotic deep-sea hydrothermal region East Lau Spreading Centre deep marine sediments depth:2725m clone II8B	10104	9845	8782	10182	11439	11241	10052	8851	8946	11546	12031	12046
1506	k__Bacteria	p__Proteobacteria	c__Gammaproteobacteria	o__Oceanospirillales	f__Alteromonadaceae	g__Marinimicrobium	s__unclassified	EU328092.1 gg_id:278620 dynamics during bioremediation crude oil contaminated moderate saline soil clone Y178	10039	10990	9727	11306	11211	10851	10915	9986	10507	11613	11427	12168
1512	k__Bacteria	p__Proteobacteria	c__Gammaproteobacteria	o__Oceanospirillales	f__OM60	g__unclassified	s__unclassified	AM997955.1 gg_id:570446 and biogeography deep-sea surface sediments South Ocean Atlantic Ocean:South-Atlantic OceanGuinea Basin clone Ucc1549	7762	9035	5988	7363	10571	9978	6767	6563	6758	10263	10574	9961
1517	k__Bacteria	p__Proteobacteria	c__Gammaproteobacteria	o__Sedimenticolales	f__Sedimenticolaceae	g__Sedimenticola	s__unclassified	AB530204.1 gg_id:586339 Monitoring Suez and Tokyo bays based on analyses marine sediment clone Tokyo..Bac.4	9676	8906	7947	8664	10524	10257	9227	6880	8671	9969	10866	10690
1518	k__Bacteria	p__Proteobacteria	c__Gammaproteobacteria	o__Oceanospirillales	f__Alteromonadaceae	g__Microbulbifer	s__unclassified	EF674853.1 gg_id:257184 Microbulbifer halotolerans str. YIM 91118	10503	10195	8002	10522	10865	11074	10477	9820	9727	11781	12187	12189
1521	k__Bacteria	p__Proteobacteria	c__Gammaproteobacteria	o__Alteromonadales	f__Alteromonadaceae	g__Alteromonas	s__unclassified	AF114504.1 gg_id:8882 attached marine recovered depth 400m clone 25 proteobacterium	6850	8602	6434	9116	8560	9852	6666	5820	7974	6605	8890	7375
1533	k__Bacteria	p__Proteobacteria	c__Gammaproteobacteria	o__Alteromonadales	f__Idiomarinaceae	g__Idiomarina	s__unclassified	AY635468.1 gg_id:107632 Idiomarina seosinensis str. CL-SP19	9433	10176	8982	10095	11153	10848	10303	8857	9142	11191	11829	11046
1535	k__Bacteria	p__Proteobacteria	c__Gammaproteobacteria	o__Pseudomonadales	f__Pseudomonadaceae	g__Pseudomonas	s__unclassified	DQ071557.1 gg_id:128217 Pseudomonas monteilii str. R1	7878	8940	8486	10037	9230	8657	8531	8093	8628	8619	9360	9129
1540	k__Bacteria	p__Proteobacteria	c__Gammaproteobacteria	o__Pseudomonadales	f__Pseudomonadaceae	g__Pseudomonas	s__unclassified	EU169164.1 gg_id:243916 Pseudomonas fluorescens str. B67	9796	9109	9238	10273	10965	11447	9850	9115	9074	9399	11350	11530
1541	k__Bacteria	p__Proteobacteria	c__Gammaproteobacteria	o__Oceanospirillales	f__Alteromonadaceae	g__Marinobacter	s__unclassified	AJ292527.1 gg_id:37115 Marinobacter sp. Trimyema-1 1	9319	8442	6547	9479	10702	11430	8630	7524	8576	11032	12277	11180
1544	k__Bacteria	p__Proteobacteria	c__Gammaproteobacteria	o__Pseudomonadales	f__Pseudomonadaceae	g__Pseudomonas	s__unclassified	EU540085.1 gg_id:284259 profile human microbiota antecubital fossa (inner elbow) skin clone nbt245c01	10101	10085	10049	11362	11454	11256	10656	10302	10455	10730	11578	11348
1546	k__Bacteria	p__Proteobacteria	c__Gammaproteobacteria	o__Oceanospirillales	f__OM60	g__unclassified	s__unclassified	FN398053.1 gg_id:592957 Haliea sp. str. 7SM29 = CECT 7447	11325	10682	10994	11976	12061	12348	10717	10960	11473	12064	12745	12500
1548	k__Bacteria	p__Proteobacteria	c__Gammaproteobacteria	o__Oceanospirillales	f__Oceanospirillaceae	g__unclassified	s__unclassified	DQ206422.1 gg_id:140325 microbial mediates arsenate reduction soda lake water clone ML-S-4	11237	8778	8868	9250	9560	11094	9047	6996	7157	9193	11142	9734
1555	k__Bacteria	p__Proteobacteria	c__Gammaproteobacteria	o__Pseudomonadales	f__Pseudomonadaceae	g__Pseudomonas	s__unclassified	EU536050.1 gg_id:285952 profile human microbiota antecubital fossa (inner elbow) skin clone nbt07g11	12009	11931	11668	12331	12544	12157	11970	11707	11793	12139	12409	12397
1556	k__Bacteria	p__Proteobacteria	c__Gammaproteobacteria	o__Alteromonadales	f__Colwelliaceae	g__Thalassomonas	s__unclassified	FJ203045.1 gg_id:322845 and White Plague Disease-Induced Changes Caribbean Coral Montastraea faveolata diseased tissue clone SHFG427	8762	8739	7017	8251	9762	12428	9207	6411	7408	10370	12434	10214
1557	k__Bacteria	p__Proteobacteria	c__Gammaproteobacteria	o__Oceanospirillales	f__Oceanospirillaceae	g__Marinomonas	s__unclassified	DQ517862.1 gg_id:160848 Marinomonas sp. str. BSi20385	9338	9371	8579	8437	10860	10320	8524	7684	8795	10523	10945	11079
1567	k__Bacteria	p__Proteobacteria	c__Gammaproteobacteria	o__Pseudomonadales	f__Pseudomonadaceae	g__Pseudomonas	s__unclassified	FJ894423.1 gg_id:538102 Matriptase-deficient mice exhibit ichthyotic selective shift skin microbiota B2E; ear punch biopsy C57BL/6J mouse (4 weeks) clone nbt130g06	12020	11660	11569	12438	12414	12146	11908	11828	12068	12345	12828	12562
1569	k__Bacteria	p__Proteobacteria	c__Gammaproteobacteria	o__Oceanospirillales	f__Saccharospirillaceae	g__Saccharospirillum	s__unclassified	GQ441197.1 gg_id:532996 and dynamic mat present vs. active nitrogen-fixing microorganisms marine microbial mats sandy intertidal beach clone GBI-6	11681	11761	10220	11403	12613	11509	10792	10960	11592	11829	12237	12270
1570	k__Bacteria	p__Proteobacteria	c__Gammaproteobacteria	o__Pseudomonadales	f__Pseudomonadaceae	g__Pseudomonas	s__Pseudomonas syringae pv. coryli	AM399035.1 gg_id:171964 Pseudomonas syringae pv. coryli str. ISPaVe 598	8850	8858	7354	8609	10457	10487	9057	8347	8902	10449	11356	11090
1571	k__Bacteria	p__Proteobacteria	c__Gammaproteobacteria	o__Pseudomonadales	f__Pseudomonadaceae	g__Pseudomonas	s__unclassified	GU177878.1 gg_id:591085 Pseudomonas fluorescens str. FE1326	10632	9522	9359	10093	10590	11440	10355	9700	9468	11292	11473	11829
1578	k__Bacteria	p__Proteobacteria	c__Gammaproteobacteria	o__Oceanospirillales	f__Halomonadaceae	g__unclassified	s__unclassified	DQ072719.1 gg_id:134569 Halospina denitrificans str. HGD 1-3	10539	9786	8974	10569	11365	11239	9638	9070	9791	10786	12139	11406
1580	k__Bacteria	p__Proteobacteria	c__Gammaproteobacteria	o__Pseudomonadales	f__Pseudomonadaceae	g__Pseudomonas	s__unclassified	FJ895027.1 gg_id:573710 Matriptase-deficient mice exhibit ichthyotic selective shift skin microbiota BME; ear punch biopsy C57BL/6J mouse (8 weeks) clone nbt187a06	10075	10348	9898	11437	11487	10896	9816	9722	10277	10780	11603	11895
1582	k__Bacteria	p__Proteobacteria	c__Gammaproteobacteria	o__Pseudomonadales	f__Pseudomonadaceae	g__Pseudomonas	s__unclassified	EU535249.1 gg_id:280188 profile human microbiota antecubital fossa (inner elbow) skin clone nbt172g06	12549	12214	11953	12565	12634	12634	12346	12053	12168	12458	12778	13044
1586	k__Bacteria	p__Proteobacteria	c__Gammaproteobacteria	o__Oceanospirillales	f__Oceanospirillaceae	g__Oleispira	s__unclassified	EU236351.1 gg_id:298239 Haliclona gellius: sponge and symbionts 13 m depth Pacific Ocean clone Hg91A7	8463	7497	9015	9623	9956	11145	8396	8756	8629	9370	11199	9350
1588	k__Bacteria	p__Proteobacteria	c__Gammaproteobacteria	o__Alteromonadales	f__Colwelliaceae	g__Colwellia	s__unclassified	GQ848466.1 gg_id:581903 Microbial sediments vents along East Lau Spreading Centre deep sea hydrothermal vent sediment clone TVG11BA18	9679	9552	9473	10521	11133	10853	9593	8971	9877	10055	12052	10995
1589	k__Bacteria	p__Proteobacteria	c__Gammaproteobacteria	o__Pseudomonadales	f__Pseudomonadaceae	g__Pseudomonas	s__unclassified	DQ453709.1 gg_id:156806 Pseudomonas pv. savastanoi str. ITM-317	8514	9236	7742	9425	10334	10091	9149	8498	8999	9746	11104	10429
1590	k__Bacteria	p__Proteobacteria	c__Gammaproteobacteria	o__Methylococcales	f__Methylococcaceae	g__Methylomicrobium	s__unclassified	AF096091.1 gg_id:8060 Methylobacter alcaliphilus str. 5z	8915	9471	8976	10549	11616	10116	9735	8865	9585	9419	11276	10189
1591	k__Bacteria	p__Proteobacteria	c__Gammaproteobacteria	o__Oceanospirillales	f__HTCC2188	g__unclassified	s__unclassified	DQ354722.1 gg_id:152853 subsurface water clone DR550SWSAEE23	10719	10825	10533	11222	11935	11416	11040	10612	10761	10597	11624	10986
1592	k__Bacteria	p__Proteobacteria	c__Gammaproteobacteria	o__Pseudomonadales	f__Pseudomonadaceae	g__Pseudomonas	s__unclassified	EU539126.1 gg_id:279910 profile human microbiota antecubital fossa (inner elbow) skin clone nbt98f01	11813	11542	11238	11800	12235	12119	11771	11385	11465	12079	12563	12545
1594	k__Bacteria	p__Proteobacteria	c__Gammaproteobacteria	o__Oceanospirillales	f__Alcanivoracaceae	g__Alcanivorax	s__unclassified	EU799249.1 gg_id:329506 It's all ranking aquatic Newport Harbour RI clone 1C226826	9994	8088	9122	10455	11002	10535	9128	8867	9799	10806	11273	11159
1595	k__Bacteria	p__Proteobacteria	c__Gammaproteobacteria	o__Oceanospirillales	f__Oleiphilaceae	g__unclassified	s__unclassified	GU061314.1 gg_id:578191 Evaluation culturing methods cultivate previously Yel Sea intertidal beach seawater 20 m depth clone 20m-73	11112	10738	10512	11276	11607	12806	11353	10663	11234	11028	12444	11588
1596	k__Bacteria	p__Proteobacteria	c__Gammaproteobacteria	o__Pseudomonadales	f__Pseudomonadaceae	g__Azorhizophilus	s__unclassified	EF620449.1 gg_id:243090 Azotobacter vinelandii str. ISSDS-430	10648	11441	9830	10742	11654	11598	10347	10021	10126	11169	11787	12284
1598	k__Bacteria	p__Proteobacteria	c__Gammaproteobacteria	o__Oceanospirillales	f__Oceanospirillaceae	g__Marinospirillum	s__Marinospirillum insulare	AB098513.1 gg_id:75039 Marinospirillum insulare str. NB11	8636	7416	8314	8089	9340	10711	8493	7475	7592	9554	11450	9352
1603	k__Bacteria	p__Proteobacteria	c__Gammaproteobacteria	o__Pseudomonadales	f__Pseudomonadaceae	g__Pseudomonas	s__Pseudomonas mandelii	AY303330.1 gg_id:129363 Pseudomonas sp. str. ps9-30	8891	8725	8423	9688	10224	11080	9716	8673	8811	9626	11361	10665
1607	k__Bacteria	p__Proteobacteria	c__Gammaproteobacteria	o__Alteromonadales	f__Colwelliaceae	g__Thalassomonas	s__unclassified	AY643537.2 gg_id:131602 White plague like disease Eilat coral reef	8384	8177	7026	8429	9224	10186	6804	6433	7252	8425	9672	8611
1608	k__Bacteria	p__Proteobacteria	c__Gammaproteobacteria	o__Chromatiales	f__Chromatiaceae	g__unclassified	s__unclassified	FJ205285.1 gg_id:564511 Prokaryotic deep-sea region East Lau Spreading Centre active hydrothermal field sediments depth:1922m clone 123	10981	8300	7946	8495	12048	11886	9402	7694	7980	12427	12715	12770
1610	k__Bacteria	p__Proteobacteria	c__Gammaproteobacteria	o__Pseudomonadales	f__Pseudomonadaceae	g__Pseudomonas	s__unclassified	EU169190.1 gg_id:245659 Pseudomonas tolaasii str. B35	9261	9159	8913	9984	10388	10168	9462	8758	9212	10176	11213	10776
1611	k__Bacteria	p__Proteobacteria	c__Gammaproteobacteria	o__Oceanospirillales	f__Alteromonadaceae	g__Marinobacter	s__unclassified	GU223379.1 gg_id:557645 Marinobacter sp. str. EM492	9547	9554	8321	8951	10811	9773	9826	8376	9485	9611	11379	10257
1614	k__Bacteria	p__Proteobacteria	c__Gammaproteobacteria	o__Pseudomonadales	f__Pseudomonadaceae	g__Pseudomonas	s__unclassified	AM905940.1 gg_id:239559 Pseudomonas sp. str. Ri83	7217	6993	7817	8906	10400	10654	7170	7647	7950	9031	10770	9677
1615	k__Bacteria	p__Proteobacteria	c__Gammaproteobacteria	o__Pseudomonadales	f__Pseudomonadaceae	g__Pseudomonas	s__unclassified	FJ894079.1 gg_id:536394 Matriptase-deficient mice exhibit ichthyotic selective shift skin microbiota B1E; ear punch biopsy C57BL/6J mouse (8 weeks) clone nbt175h05	10699	10080	9445	10656	11501	11834	10403	9074	9417	11447	12218	12039
1619	k__Bacteria	p__Proteobacteria	c__Gammaproteobacteria	o__Pseudomonadales	f__Pseudomonadaceae	g__Pseudomonas	s__unclassified	EU538394.1 gg_id:280069 profile human microbiota antecubital fossa (inner elbow) skin clone nbt88g02	12588	12253	12393	12573	12727	12569	12298	12457	12386	12140	12605	12632
1627	k__Bacteria	p__Proteobacteria	c__Gammaproteobacteria	o__Oceanospirillales	f__Alteromonadaceae	g__Microbulbifer	s__Microbulbifer thermotolerans	AB304801.1 gg_id:248696 Microbulbifer thermotolerans str. JAMM 1327	11016	8681	8015	9663	11101	11700	9595	9165	8722	11857	12561	12349
1632	k__Bacteria	p__Proteobacteria	c__Gammaproteobacteria	o__Alteromonadales	f__Colwelliaceae	g__Colwellia	s__unclassified	AY829231.2 gg_id:179606 Colwellia sp. IE7-5	9962	10678	9944	10920	11699	11741	10917	10251	10548	11069	12291	11152
1637	k__Bacteria	p__Proteobacteria	c__Gammaproteobacteria	o__Oceanospirillales	f__Oceanospirillaceae	g__unclassified	s__unclassified	AY967730.1 gg_id:115234 Influence starvation ozone and selected isolates on survival southern Jasus edwardsii healthy larval rock lobster s	7585	8394	7497	7729	10487	10648	9327	8383	9349	9897	11278	9806
1642	k__Bacteria	p__Proteobacteria	c__Gammaproteobacteria	o__Pseudomonadales	f__Pseudomonadaceae	g__Pseudomonas	s__unclassified	EU537095.1 gg_id:285520 profile human microbiota antecubital fossa (inner elbow) skin clone nbt220e06	10568	11361	10957	11635	11480	12072	11552	10092	11079	10562	11858	11470
1644	k__Bacteria	p__Proteobacteria	c__Gammaproteobacteria	o__Alteromonadales	f__Pseudoalteromonadaceae	g__unclassified	s__unclassified	EU050781.1 gg_id:246147 libraries sediment Kings Bay Svalbard Arctic clone SS1_B_02_66	10742	10885	9709	11419	12327	12704	11144	9826	10847	11149	12682	11799
1645	k__Bacteria	p__Proteobacteria	c__Gammaproteobacteria	o__Alteromonadales	f__Idiomarinaceae	g__Idiomarina	s__unclassified	EU603445.1 gg_id:275762 Idiomarina seosinensis str. PTG4-5	10339	9292	9518	10327	11306	10604	9555	8964	9560	10366	11796	9870
1646	k__Bacteria	p__Proteobacteria	c__Gammaproteobacteria	o__Oceanospirillales	f__Halomonadaceae	g__Salicola	s__unclassified	GU397403.1 gg_id:515060 Salicola marasensis str. W4B	8390	8322	7639	9714	9454	11538	8985	7437	8099	9802	11356	10186
1649	k__Bacteria	p__Proteobacteria	c__Gammaproteobacteria	o__Thiotrichales	f__Thiotrichaceae	g__Leucothrix	s__unclassified	EU592359.1 gg_id:581185 Seasonal changes Salton Sea hypersaline water clone SSW84Ap	10528	9680	9470	10155	10809	11341	9853	8874	9618	11240	11921	11571
1650	k__Bacteria	p__Proteobacteria	c__Gammaproteobacteria	o__Pseudomonadales	f__Pseudomonadaceae	g__Pseudomonas	s__unclassified	EU537178.1 gg_id:285666 profile human microbiota antecubital fossa (inner elbow) skin clone nbt67h12	12014	11080	10726	11924	12144	12374	12119	11768	11738	11776	12824	12839
1653	k__Bacteria	p__Proteobacteria	c__Gammaproteobacteria	o__Oceanospirillales	f__Alcanivoracaceae	g__Alcanivorax	s__Alcanivorax dieselolei	EF647617.1 gg_id:270691 Alcanivorax dieselolei P40	7818	5921	5000	7347	8904	11144	7723	5544	7470	9849	11235	10185
1654	k__Bacteria	p__Proteobacteria	c__Gammaproteobacteria	o__Methylococcales	f__Methylococcaceae	g__unclassified	s__unclassified	EU144025.1 gg_id:235630 Methylomicrobium album str. BG8	10199	10509	10045	11335	11623	10856	10677	9335	10503	10951	11743	11363
1657	k__Bacteria	p__Proteobacteria	c__Gammaproteobacteria	o__Pseudomonadales	f__Pseudomonadaceae	g__Pseudomonas	s__unclassified	EU169158.1 gg_id:238186 Pseudomonas frederiksbergensis str. B62	8774	9579	8003	9262	10200	11287	9488	7833	8623	11999	12108	11240
1658	k__Bacteria	p__Proteobacteria	c__Gammaproteobacteria	o__Oceanospirillales	f__Alteromonadaceae	g__Marinobacter	s__unclassified	EU328057.1 gg_id:278624 dynamics during bioremediation crude oil contaminated moderate saline soil clone Y1	9016	8834	7577	8884	10806	11626	9564	8382	9391	9657	11302	11005
1659	k__Bacteria	p__Proteobacteria	c__Gammaproteobacteria	o__Oceanospirillales	f__J115	g__unclassified	s__unclassified	AB526337.1 gg_id:546239 Spongiibacter sp. str. JAM-GA14	10570	9903	9094	10131	11194	11406	9744	8190	7769	11146	12232	12209
1667	k__Bacteria	p__Proteobacteria	c__Gammaproteobacteria	o__Pseudomonadales	f__Pseudomonadaceae	g__Pseudomonas	s__unclassified	AM495258.1 gg_id:252526 Pseudomonas putida str. INBP1	10097	10759	9907	10930	11462	11215	11182	9991	10684	10997	11749	10968
1671	k__Bacteria	p__Proteobacteria	c__Gammaproteobacteria	o__Oceanospirillales	f__Oceanospirillaceae	g__unclassified	s__unclassified	FN377729.1 gg_id:593776 Marinobacterium sp. RS-21	9911	7954	8140	8650	10600	11388	8778	8321	8031	10172	11781	11081
1672	k__Bacteria	p__Proteobacteria	c__Gammaproteobacteria	o__Pseudomonadales	f__Pseudomonadaceae	g__Pseudomonas	s__Pseudomonas chlororaphis	DQ813327.1 gg_id:162642 Pseudomonas sp. str. IBUN S1804	10459	8720	8571	9235	10874	10684	8847	9414	9016	10455	11411	11259
1673	k__Bacteria	p__Proteobacteria	c__Gammaproteobacteria	o__Pseudomonadales	f__Pseudomonadaceae	g__Pseudomonas	s__unclassified	EU855189.1 gg_id:307393 Pseudomonas fulva str. CTSP6	10168	9986	9644	10947	11019	10443	10442	9742	10409	10452	11350	11030
1675	k__Bacteria	p__Proteobacteria	c__Gammaproteobacteria	o__Pseudomonadales	f__Pseudomonadaceae	g__Pseudomonas	s__Pseudomonas stutzeri	GQ260077.1 gg_id:510001 Pseudomonas stutzeri str. ICIRC103	7148	9727	8431	9979	10039	9916	7871	6717	7520	9030	10548	8656
1677	k__Bacteria	p__Proteobacteria	c__Gammaproteobacteria	o__Pseudomonadales	f__Pseudomonadaceae	g__Pseudomonas	s__unclassified	EU540081.1 gg_id:283910 profile human microbiota antecubital fossa (inner elbow) skin clone nbt245b09	10002	9880	9966	11028	10752	10776	10233	10037	9887	9303	10777	10656
1679	k__Bacteria	p__Proteobacteria	c__Gammaproteobacteria	o__Oceanospirillales	f__OM60	g__unclassified	s__unclassified	GQ348262.1 gg_id:563632 Metagenome versatile chemolithoautotroph expanding oceanic dead zones Saanich Inlet 120 m depth clone SGSX854	11463	11332	10151	11480	12309	12254	11235	10238	11020	11598	12539	12622
1680	k__Bacteria	p__Proteobacteria	c__Gammaproteobacteria	o__Alteromonadales	f__Pseudoalteromonadaceae	g__Pseudoalteromonas	s__unclassified	AF218245.1 gg_id:23171 Pseudoalteromonas sp	8379	8342	7617	9455	9224	10400	9491	8217	8891	8509	11324	8790
1682	k__Bacteria	p__Proteobacteria	c__Gammaproteobacteria	o__Pseudomonadales	f__Pseudomonadaceae	g__Pseudomonas	s__unclassified	FJ893421.1 gg_id:543846 Matriptase-deficient mice exhibit ichthyotic selective shift skin microbiota WT1; ear punch biopsy C57BL/6J mouse (2 months) clone nbt20h12	9907	10028	10144	11092	11188	10703	10218	10499	10416	10365	11262	10937
1683	k__Bacteria	p__Proteobacteria	c__Gammaproteobacteria	o__Chromatiales	f__Chromatiaceae	g__unclassified	s__unclassified	DQ070793.1 gg_id:147722 Prokaryotic Structures Seafloor Basalts Varying Age and Juan de Fuca Ridge basalt glass 9N latitude East Pacific Rise clone 9NBGBact_15	8702	8487	7917	8867	10351	10290	8487	7756	8307	10701	11166	10853
1690	k__Bacteria	p__Proteobacteria	c__Gammaproteobacteria	o__Pseudomonadales	f__Pseudomonadaceae	g__Pseudomonas	s__Pseudomonas umsongensis	AY512614.1 gg_id:107323 Pseudomonas fluorescens str. A1XB1-4	9558	9057	8334	10087	11034	10021	8994	9121	9424	10264	11368	11023
1696	k__Bacteria	p__Proteobacteria	c__Gammaproteobacteria	o__Oceanospirillales	f__OM60	g__unclassified	s__unclassified	GU118865.1 gg_id:579784 Threatened Corals Provide Microbial Habitats clone Mfra_M11	10579	9772	8883	10500	11747	11589	10555	8480	9071	10934	12430	11266
1697	k__Bacteria	p__Proteobacteria	c__Gammaproteobacteria	o__Alteromonadales	f__Alteromonadaceae	g__unclassified	s__unclassified	AB040466.1 gg_id:45496 Alteromonas sp. str. D	9793	9420	8833	10194	12243	11449	10129	8812	10193	10254	11631	10925
1699	k__Bacteria	p__Proteobacteria	c__Gammaproteobacteria	o__Pseudomonadales	f__Pseudomonadaceae	g__Pseudomonas	s__Pseudomonas savastanoi	NR_024707.1 gg_id:546957 Pseudomonas savastanoi str. ATCC 13522	8700	8696	7233	8639	10353	10240	9032	8214	8651	10624	11207	11126
1706	k__Bacteria	p__Proteobacteria	c__Gammaproteobacteria	o__Oceanospirillales	f__Oceanospirillaceae	g__Oleispira	s__unclassified	EU050832.1 gg_id:244721 libraries sediment Kings Bay Svalbard Arctic clone SS1_B_09_46	7632	9295	8469	9681	9781	11395	9854	8295	8395	10021	11538	9882
1710	k__Bacteria	p__Proteobacteria	c__Gammaproteobacteria	o__Pseudomonadales	f__Pseudomonadaceae	g__Pseudomonas	s__Pseudomonas anguilliseptica	AB021376.1 gg_id:8523 Pseudomonas anguilliseptica str. NCMB 1949T	8868	8091	8423	9452	10130	10078	9085	8179	8600	10364	11863	11474
1712	k__Bacteria	p__Proteobacteria	c__Gammaproteobacteria	o__Pseudomonadales	f__Pseudomonadaceae	g__Pseudomonas	s__unclassified	EU538552.1 gg_id:284463 profile human microbiota antecubital fossa (inner elbow) skin clone nbt231f09	10866	10736	10486	11159	11986	12037	11178	10320	10760	11302	12423	11971
1715	k__Bacteria	p__Proteobacteria	c__Gammaproteobacteria	o__Oceanospirillales	f__Oceanospirillaceae	g__Marinomonas	s__Marinomonas aquimarina	AJ843079.1 gg_id:114569 Marinomonas aquimarina str. 11OM3 = CECT 5078	9548	7848	9576	10374	10669	10911	9458	9456	9549	10378	11052	9988
1719	k__Bacteria	p__Proteobacteria	c__Gammaproteobacteria	o__Oceanospirillales	f__HTCC2188	g__unclassified	s__unclassified	DQ351750.1 gg_id:146687 Microbial Adherent Sediment Particles Heavy Metal Contaminated North Sea Surface Sediments marine sediments clone Belgica2005/10-120-19	10597	6745	6630	8291	10653	10588	6483	7519	7140	9652	11535	10644
1722	k__Bacteria	p__Proteobacteria	c__Gammaproteobacteria	o__Pseudomonadales	f__Pseudomonadaceae	g__Pseudomonas	s__unclassified	EU539816.1 gg_id:281090 profile human microbiota antecubital fossa (inner elbow) skin clone nbt105d08	10298	10603	10325	11377	11813	10863	10480	10137	10029	10651	11637	12178
1723	k__Bacteria	p__Proteobacteria	c__Gammaproteobacteria	o__Methylococcales	f__Methylococcaceae	g__unclassified	s__unclassified	AM936189.1 gg_id:537819 Dynamics during identified and SSU libraries pilot-scale bioremediation process hydrocarbon-contaminated soil clone CMIE5	10359	9072	9111	9967	10732	10720	9334	8370	9336	11977	11723	11971
1728	k__Bacteria	p__Proteobacteria	c__Gammaproteobacteria	o__Pseudomonadales	f__Pseudomonadaceae	g__Pseudomonas	s__unclassified	EU538185.1 gg_id:282597 profile human microbiota antecubital fossa (inner elbow) skin clone nbt81g10	10572	10541	10053	11191	11646	11558	9958	9858	10507	11472	12078	12196
1730	k__Bacteria	p__Proteobacteria	c__Gammaproteobacteria	o__Oceanospirillales	f__OM60	g__Congregibacter	s__unclassified	EU707294.1 gg_id:336455 sulfur oxidizing Wadden Sea sediments Janssand intertidal sandy sediment 0 2 cm depth JSS S05 clone 128	7388	6833	6346	8328	11005	10938	7491	6713	6868	9464	10883	9911
1732	k__Bacteria	p__Proteobacteria	c__Gammaproteobacteria	o__Alteromonadales	f__Pseudoalteromonadaceae	g__Pseudoalteromonas	s__unclassified	EU365506.1 gg_id:266144 Pseudoalteromonas sp. str. BSs20004	11818	11956	11923	12125	11979	12415	11831	11452	11670	11662	12612	12594
1734	k__Bacteria	p__Proteobacteria	c__Gammaproteobacteria	o__Pseudomonadales	f__Pseudomonadaceae	g__Pseudomonas	s__Pseudomonas mandelii	EU434578.1 gg_id:264249 Pseudomonas fluorescens str. b101	9821	9903	8851	10415	11204	11795	10504	9327	9731	11414	12217	11645
1735	k__Bacteria	p__Proteobacteria	c__Gammaproteobacteria	o__Oceanospirillales	f__Oceanospirillaceae	g__unclassified	s__unclassified	AY549003.2 gg_id:101658 marine bone clone sacC13A1	10387	9918	9522	10197	11312	11838	10385	9767	9516	11224	12475	11596
1737	k__Bacteria	p__Proteobacteria	c__Gammaproteobacteria	o__Oceanospirillales	f__OM60	g__unclassified	s__unclassified	EU236417.1 gg_id:302021 Haliclona gellius: sponge and symbionts 13 m depth Pacific Ocean clone Hg92F9	8887	6491	4994	7691	10805	11166	6400	6078	5443	9267	11533	10711
1738	k__Bacteria	p__Proteobacteria	c__Gammaproteobacteria	o__Pseudomonadales	f__Pseudomonadaceae	g__Pseudomonas	s__unclassified	AY689050.1 gg_id:100645 Pseudomonas sp. str. 6C_10	10052	9409	8820	10525	11130	11175	10057	9558	9482	11167	12158	11777
1739	k__Bacteria	p__Proteobacteria	c__Gammaproteobacteria	o__Pseudomonadales	f__Pseudomonadaceae	g__Pseudomonas	s__unclassified	EU538184.1 gg_id:280930 profile human microbiota antecubital fossa (inner elbow) skin clone nbt81g09	10148	10558	10329	11824	11661	10760	10388	9869	10288	10903	11753	11962
1747	k__Bacteria	p__Proteobacteria	c__Gammaproteobacteria	o__Pseudomonadales	f__Pseudomonadaceae	g__Pseudomonas	s__unclassified	DQ455072.1 gg_id:156940 Pseudomonas monteilii str. VK58	11817	10930	11438	11763	12605	12300	11225	11291	11421	11882	12574	12201
1757	k__Bacteria	p__Proteobacteria	c__Gammaproteobacteria	o__Chromatiales	f__Chromatiaceae	g__unclassified	s__unclassified	EU035934.2 gg_id:316421 Insight microbial structure Norwegian deep-water Desmacidon sponge deep-sea coral reef off Norway clone KspoB5	11990	10185	10828	11296	12178	12512	11106	10956	11487	13202	13179	13441
1758	k__Bacteria	p__Proteobacteria	c__Gammaproteobacteria	o__Alteromonadales	f__Pseudoalteromonadaceae	g__Pseudoalteromonas	s__unclassified	FN377708.1 gg_id:591491 Pseudoalteromonas sp. KBO-3	11386	11619	10494	11674	12111	11968	11130	10185	10966	11138	12362	11310
1761	k__Bacteria	p__Proteobacteria	c__Gammaproteobacteria	o__Alteromonadales	f__Pseudoalteromonadaceae	g__Pseudoalteromonas	s__unclassified	GQ406774.1 gg_id:526534 Pseudoalteromonas sp. str. PaH3.10	8625	8339	6377	8546	10192	11723	9068	7904	8812	9862	12245	9782
1762	k__Bacteria	p__Proteobacteria	c__Gammaproteobacteria	o__Sedimenticolales	f__Sedimenticolaceae	g__Sedimenticola	s__unclassified	AM040102.1 gg_id:148469 sandy sediments clone Sylt 6	8995	6753	5890	7659	11023	10526	7512	6078	6720	11495	11891	12560
1765	k__Bacteria	p__Proteobacteria	c__Gammaproteobacteria	o__Pseudomonadales	f__Pseudomonadaceae	g__Pseudomonas	s__unclassified	EU534917.1 gg_id:286166 profile human skin microbiota ear punch biopsy female C57BL/6J mouse clone nbt212h07	10440	7753	8018	8835	10278	9773	8710	8526	8487	10623	10827	11131
1766	k__Bacteria	p__Proteobacteria	c__Gammaproteobacteria	o__Oceanospirillales	f__OM60	g__unclassified	s__unclassified	EF123465.1 gg_id:241462 Microbial disease microbial mats on Siderastrea siderea three regions wider Caribbean black band diseased (BBD) coral tissues clone BBD216b_02f	9664	7231	8301	9594	10903	10917	8854	8405	9434	10898	11832	11838
1767	k__Bacteria	p__Proteobacteria	c__Gammaproteobacteria	o__Oceanospirillales	f__Alcanivoracaceae	g__unclassified	s__unclassified	EU050815.1 gg_id:240357 libraries sediment Kings Bay Svalbard Arctic clone SS1_B_06_26	11669	10519	10381	11429	12709	12578	11149	11315	10648	12332	12987	12358
1769	k__Bacteria	p__Proteobacteria	c__Gammaproteobacteria	o__Pseudomonadales	f__Pseudomonadaceae	g__Pseudomonas	s__unclassified	GQ368179.1 gg_id:577495 Pseudomonas koreensis str. JDM-2	9059	7973	6621	8243	9623	10148	8798	6493	7070	10011	10536	10894
1776	k__Bacteria	p__Proteobacteria	c__Gammaproteobacteria	o__Chromatiales	f__Chromatiaceae	g__unclassified	s__unclassified	EU491699.1 gg_id:268263 Abundance and microbial life ocean crust seafloor lavas East Pacific Rise clone EPR3968-O8a-Bc3	9741	8361	8151	9608	10270	10667	8235	7262	8858	10628	11789	11616
1782	k__Bacteria	p__Proteobacteria	c__Gammaproteobacteria	o__Alteromonadales	f__Alteromonadaceae	g__unclassified	s__unclassified	FJ202664.1 gg_id:350427 and White Plague Disease-Induced Changes Caribbean Coral Montastraea faveolata kept aquarium 23 days clone SGUS1352	9462	9302	8039	10026	11427	10720	11149	8974	10364	8959	12021	8616
1783	k__Bacteria	p__Proteobacteria	c__Gammaproteobacteria	o__Pseudomonadales	f__Pseudomonadaceae	g__Pseudomonas	s__unclassified	AF511433.1 gg_id:65400 Pseudomonas fluorescens CCCO8	10045	9476	9560	10268	10410	9796	9393	9737	9753	9679	10498	10456
1789	k__Bacteria	p__Proteobacteria	c__Gammaproteobacteria	o__Pseudomonadales	f__Pseudomonadaceae	g__Pseudomonas	s__unclassified	EU537429.1 gg_id:282749 profile human microbiota antecubital fossa (inner elbow) skin clone nbt78c06	10396	11146	9889	11783	11901	11543	11508	10124	10931	11512	12100	12407
1790	k__Bacteria	p__Proteobacteria	c__Gammaproteobacteria	o__Chromatiales	f__Ectothiorhodospiraceae	g__unclassified	s__unclassified	FM242405.1 gg_id:309866 sequences sediment clone 1 T12d-oil	10914	9419	9127	10105	11654	11686	10399	9475	10179	12084	12436	12525
1792	k__Bacteria	p__Proteobacteria	c__Gammaproteobacteria	o__Oceanospirillales	f__Oceanospirillaceae	g__Oleibacter	s__unclassified	DQ071156.1 gg_id:134464 marine surface water clone Surf1.32	7953	9561	8717	10027	10062	12130	8900	6718	10191	9584	12100	9417
1794	k__Bacteria	p__Proteobacteria	c__Gammaproteobacteria	o__Pseudomonadales	f__Pseudomonadaceae	g__Pseudomonas	s__unclassified	AM689949.1 gg_id:223789 Pseudomonas sp. str. SPS-8	9278	8029	8445	9986	10794	9136	8611	8273	8520	9483	10884	10870
1795	k__Bacteria	p__Proteobacteria	c__Gammaproteobacteria	o__Pseudomonadales	f__Pseudomonadaceae	g__Pseudomonas	s__unclassified	AB189452.1 gg_id:112760 Pseudomonas azotifigens str. 6H33b	10180	8615	8727	10347	10588	9886	9512	9392	9219	10293	11190	11451
1800	k__Bacteria	p__Proteobacteria	c__Gammaproteobacteria	o__Chromatiales	f__Chromatiaceae	g__unclassified	s__unclassified	AJ567545.1 gg_id:89831 deep-sea sediment clone MBMPE27	10648	6682	8152	8263	10607	9840	8466	7897	7976	10236	11245	11498
1804	k__Bacteria	p__Proteobacteria	c__Gammaproteobacteria	o__Oceanospirillales	f__Oceanospirillaceae	g__Marinobacterium	s__unclassified	FJ202983.1 gg_id:326600 and White Plague Disease-Induced Changes Caribbean Coral Montastraea faveolata kept aquarium 23 days clone SGUS716	9815	10169	8370	10531	11038	11953	10013	8886	8297	11255	12156	11321
1810	k__Bacteria	p__Proteobacteria	c__Gammaproteobacteria	o__Alteromonadales	f__Pseudoalteromonadaceae	g__Pseudoalteromonas	s__unclassified	EF375559.1 gg_id:205894 Pseudoalteromonas sp. str. BSw10014	11727	11084	9849	11652	11528	11885	11823	10544	11166	11605	12420	12402
1811	k__Bacteria	p__Proteobacteria	c__Gammaproteobacteria	o__Pseudomonadales	f__Pseudomonadaceae	g__Pseudomonas	s__unclassified	FJ894845.1 gg_id:561762 Matriptase-deficient mice exhibit ichthyotic selective shift skin microbiota BME; ear punch biopsy C57BL/6J mouse (4 weeks) clone nbt136f03	10289	10140	10240	11442	11408	10961	10667	10329	10354	10700	11162	11454
1813	k__Bacteria	p__Proteobacteria	c__Gammaproteobacteria	o__Pseudomonadales	f__Pseudomonadaceae	g__Pseudomonas	s__unclassified	EU434358.1 gg_id:271891 Pseudomonas libanensis str. a110	8879	9825	8734	9619	10884	11843	10466	8865	9327	11477	12104	11017
1814	k__Bacteria	p__Proteobacteria	c__Gammaproteobacteria	o__Pseudomonadales	f__Pseudomonadaceae	g__Pseudomonas	s__unclassified	FJ894768.1 gg_id:546879 Matriptase-deficient mice exhibit ichthyotic selective shift skin microbiota BME; ear punch biopsy C57BL/6J mouse (2 weeks) clone nbt40h05	9203	10149	8971	11155	10808	9871	10207	8914	9351	10250	11316	11801
1819	k__Bacteria	p__Proteobacteria	c__Gammaproteobacteria	o__Alteromonadales	f__Pseudoalteromonadaceae	g__Pseudoalteromonas	s__Pseudoalteromonas porphyrae	FJ200651.1 gg_id:309736 Pseudoalteromonas porphyrae str. I 85	9898	10192	9690	10822	10740	11355	10136	9661	9947	9786	10978	10309
1820	k__Bacteria	p__Proteobacteria	c__Gammaproteobacteria	o__Oceanospirillales	f__Oleiphilaceae	g__unclassified	s__unclassified	FM242233.1 gg_id:333373 sequences sediment clone 26 T0h-oil	9598	10513	8756	9840	10973	11271	9390	8709	9618	10692	11726	11295
1821	k__Bacteria	p__Proteobacteria	c__Gammaproteobacteria	o__Chromatiales	f__Ectothiorhodospiraceae	g__unclassified	s__unclassified	FM209058.1 gg_id:541794 Dynamics during identified and SSU libraries pilot-scale bioremediation process hydrocarbon-contaminated soil clone delph1A1	11099	8177	10392	10736	11561	11550	10203	10320	10676	11339	11796	11384
1822	k__Bacteria	p__Proteobacteria	c__Gammaproteobacteria	o__Methylococcales	f__Methylococcaceae	g__unclassified	s__unclassified	X72775.1 gg_id:8059 Methylomicrobium pelagicum str. ACM 3505 NCIMB 2265	8422	8343	8333	8849	10128	10684	9954	8200	8992	8867	11507	9130
1823	k__Bacteria	p__Proteobacteria	c__Gammaproteobacteria	o__Oceanospirillales	f__Alteromonadaceae	g__Spongiibacter	s__unclassified	FJ356668.1 gg_id:541691 Intra- Microheterogeneity Multiple Displacement Single-cells Marine Cyanobacteria Lyngbya spp.: Impact on Fine-scale Resolution _primers=fwd_name: 106F rev_name: 1528R clone PNG5-198-2	8715	8710	7541	9535	10237	11449	8689	8631	9119	9603	11139	10187
1824	k__Bacteria	p__Proteobacteria	c__Gammaproteobacteria	o__Oceanospirillales	f__Alteromonadaceae	g__Marinobacter	s__unclassified	EU293413.1 gg_id:242328 Marinobacter sp. str. cn74	10307	10531	10362	10852	11162	10630	11004	10169	10438	10438	11500	11062
1826	k__Bacteria	p__Proteobacteria	c__Gammaproteobacteria	o__Oceanospirillales	f__HTCC2188	g__unclassified	s__unclassified	EF157250.1 gg_id:235311 Microbial natural asphalts rancho la brea heavy oil seeps Rancho La Brea tar pits clone 101-155	9627	9153	8156	9572	10912	10337	9453	8904	7645	9822	11559	10693
1833	k__Bacteria	p__Proteobacteria	c__Gammaproteobacteria	o__Pseudomonadales	f__Pseudomonadaceae	g__Pseudomonas	s__unclassified	AJ583090.1 gg_id:94698 Pseudomonas fluorescens str. 62e	8652	8334	8013	9869	10243	10534	9010	8319	8486	9893	12205	10102
1839	k__Bacteria	p__Proteobacteria	c__Gammaproteobacteria	o__Pseudomonadales	f__Pseudomonadaceae	g__Pseudomonas	s__unclassified	AY242068.1 gg_id:102312 Pseudomonas pv. syringae str. FG11	8378	9224	8440	10299	10650	9727	9066	8241	8450	9672	11461	10332
1840	k__Bacteria	p__Proteobacteria	c__Gammaproteobacteria	o__Pseudomonadales	f__Pseudomonadaceae	g__Pseudomonas	s__unclassified	AY730552.1 gg_id:105687 Pseudomonas fluorescens str. VH060479	10457	10341	9729	10917	11490	10941	10083	10377	10199	10547	11405	11009
1844	k__Bacteria	p__Proteobacteria	c__Gammaproteobacteria	o__Pseudomonadales	f__Pseudomonadaceae	g__Pseudomonas	s__unclassified	GU136489.1 gg_id:559336 Pseudomonas sp. str. DY1	12227	11894	12346	12331	12336	12007	12312	12218	12152	12058	12007	12373
1845	k__Bacteria	p__Proteobacteria	c__Gammaproteobacteria	o__Pseudomonadales	f__Pseudomonadaceae	g__Pseudomonas	s__unclassified	EU538936.1 gg_id:280552 profile human microbiota antecubital fossa (inner elbow) skin clone nbt95e08	10937	11011	11073	11916	11802	11329	11000	10829	10885	11186	11829	12052
1849	k__Bacteria	p__Proteobacteria	c__Gammaproteobacteria	o__Alteromonadales	f__Idiomarinaceae	g__Idiomarina	s__unclassified	AY553081.1 gg_id:107227 Idiomarina loihiensis str. GSP41	8880	8923	8569	9044	10062	10521	10051	9271	9445	10235	11472	10031
1850	k__Bacteria	p__Proteobacteria	c__Gammaproteobacteria	o__Pseudomonadales	f__Pseudomonadaceae	g__Pseudomonas	s__unclassified	FJ894174.1 gg_id:568497 Matriptase-deficient mice exhibit ichthyotic selective shift skin microbiota B1E; ear punch biopsy C57BL/6J mouse (8 weeks) clone nbt176h07	11223	10361	10331	11318	11672	11058	10537	10691	10518	11232	12238	11863
1855	k__Bacteria	p__Proteobacteria	c__Gammaproteobacteria	o__Pseudomonadales	f__Pseudomonadaceae	g__Pseudomonas	s__unclassified	FJ894967.1 gg_id:544031 Matriptase-deficient mice exhibit ichthyotic selective shift skin microbiota BME; ear punch biopsy C57BL/6J mouse (8 weeks) clone nbt188c06	10981	9432	9136	10581	11370	11524	9632	9252	9762	11185	12159	11978
1859	k__Bacteria	p__Proteobacteria	c__Gammaproteobacteria	o__Alteromonadales	f__Alteromonadaceae	g__Alteromonas	s__unclassified	AY428573.1 gg_id:105550 Alteromonas litorea str. TF-22	9518	10229	9810	10552	11289	11100	11038	9851	10665	9187	12557	8799
1867	k__Bacteria	p__Proteobacteria	c__Gammaproteobacteria	o__Pseudomonadales	f__Pseudomonadaceae	g__Pseudomonas	s__unclassified	FJ893927.1 gg_id:540978 Matriptase-deficient mice exhibit ichthyotic selective shift skin microbiota B1E; ear punch biopsy C57BL/6J mouse (4 weeks) clone nbt124c07	10883	10164	10027	11006	11620	11836	10687	9974	10149	11212	12213	11860
1869	k__Bacteria	p__Proteobacteria	c__Gammaproteobacteria	o__Alteromonadales	f__Pseudoalteromonadaceae	g__Pseudoalteromonas	s__unclassified	DQ492719.1 gg_id:158083 Pseudoalteromonas sp. str. BSi20121	10457	10350	7322	10373	10060	12160	10924	8692	9721	10537	11887	11223
1871	k__Bacteria	p__Proteobacteria	c__Gammaproteobacteria	o__Oceanospirillales	f__Oceanospirillaceae	g__unclassified	s__unclassified	EF422409.1 gg_id:213472 Marinospirillum sp. str. ANL-isoa	10516	8695	8484	9718	10293	10156	10081	10046	9427	9796	11019	10494
1872	k__Bacteria	p__Proteobacteria	c__Gammaproteobacteria	o__Chromatiales	f__Chromatiaceae	g__unclassified	s__unclassified	EF540405.1 gg_id:220661 oil-shale semi-coke solid waste clone 4_4MK	11232	9565	9688	10938	11572	11693	10281	10370	10166	11585	12020	11836
1875	k__Bacteria	p__Proteobacteria	c__Gammaproteobacteria	o__Oceanospirillales	f__Oceanospirillaceae	g__Nitrincola	s__unclassified	FJ973520.1 gg_id:440184 Nitrincola lacisaponensis str. NBSL11	11361	10969	11024	11488	11783	11996	11443	10969	11458	11537	12291	11959
1878	k__Bacteria	p__Proteobacteria	c__Gammaproteobacteria	o__Pseudomonadales	f__Pseudomonadaceae	g__Pseudomonas	s__unclassified	FJ894815.1 gg_id:540259 Matriptase-deficient mice exhibit ichthyotic selective shift skin microbiota BME; ear punch biopsy C57BL/6J mouse (4 weeks) clone nbt135g04	9333	8136	8615	9831	10785	10695	8283	7870	8965	9877	11813	11355
1880	k__Bacteria	p__Proteobacteria	c__Gammaproteobacteria	o__Methylococcales	f__Methylococcaceae	g__unclassified	s__unclassified	X72773.1 gg_id:8091 Methylobacter whittenburyi str. 3310 NCIMB 11128 ACM 3306	7762	7441	6133	9026	10694	9211	7880	7058	7448	9744	10366	9982
1884	k__Bacteria	p__Proteobacteria	c__Gammaproteobacteria	o__Pseudomonadales	f__Pseudomonadaceae	g__Pseudomonas	s__unclassified	EU538366.1 gg_id:282513 profile human microbiota antecubital fossa (inner elbow) skin clone nbt87f02	12182	11662	11654	12111	12287	12037	11953	11634	11780	11984	12382	12432
1885	k__Bacteria	p__Proteobacteria	c__Gammaproteobacteria	o__Chromatiales	f__Chromatiaceae	g__unclassified	s__unclassified	EU491112.1 gg_id:258311 Abundance and microbial life ocean crust seafloor lavas Loi'hi Seamount Pisces Peak X2 clone P9X2b3C07	9363	9480	9441	10590	10755	10801	10366	9577	10039	11054	11579	11417
1889	k__Bacteria	p__Proteobacteria	c__Gammaproteobacteria	o__Oceanospirillales	f__OM60	g__unclassified	s__unclassified	AM990941.1 gg_id:540228 along Egyptian Mediterranean coast mediterranean coastal waters 500 offshore 0.5 m be sea surface clone Alexandaria Eastern harbour 140	10838	9033	9312	10175	11645	12365	10899	10198	10224	11683	12252	12332
1890	k__Bacteria	p__Proteobacteria	c__Gammaproteobacteria	o__Pseudomonadales	f__Pseudomonadaceae	g__Pseudomonas	s__unclassified	EU538477.1 gg_id:283326 profile human microbiota antecubital fossa (inner elbow) skin clone nbt230d10	8949	8969	8892	9905	10755	10811	9536	7808	8772	9639	11428	10890
1891	k__Bacteria	p__Proteobacteria	c__Gammaproteobacteria	o__Pseudomonadales	f__Pseudomonadaceae	g__Pseudomonas	s__unclassified	EU538265.1 gg_id:286824 profile human microbiota antecubital fossa (inner elbow) skin clone nbt84a09	11138	11178	10575	11727	11881	12081	11395	10258	10714	11272	12318	12019
1902	k__Bacteria	p__Proteobacteria	c__Gammaproteobacteria	o__Pseudomonadales	f__Pseudomonadaceae	g__Pseudomonas	s__unclassified	EU169163.1 gg_id:238574 Pseudomonas fluorescens str. B69	9452	9525	9252	10660	11010	10584	9661	8789	9437	9740	11289	11482
1904	k__Bacteria	p__Proteobacteria	c__Gammaproteobacteria	o__Pseudomonadales	f__Pseudomonadaceae	g__Pseudomonas	s__unclassified	EU535707.1 gg_id:281570 profile human microbiota antecubital fossa (inner elbow) skin clone nbt09h04	7563	8713	8540	9615	10031	8473	8510	9004	9463	7753	9197	8612
1907	k__Bacteria	p__Proteobacteria	c__Gammaproteobacteria	o__Oceanospirillales	f__OM60	g__unclassified	s__unclassified	EF123461.1 gg_id:245864 Microbial disease microbial mats on Siderastrea siderea three regions wider Caribbean black band diseased (BBD) coral tissues clone WA_35bf	9913	8973	7659	9959	12344	11745	9834	8631	9532	10344	11889	10622
1909	k__Bacteria	p__Proteobacteria	c__Gammaproteobacteria	o__Oceanospirillales	f__OM60	g__unclassified	s__unclassified	EU287241.1 gg_id:246295 Pacific arctic surface sediment clone S11-58	9532	8686	7488	9333	10522	10541	9423	7857	8152	11070	11675	11216
1910	k__Bacteria	p__Proteobacteria	c__Gammaproteobacteria	o__Oceanospirillales	f__Alcanivoracaceae	g__unclassified	s__unclassified	FM242475.1 gg_id:321501 sequences sediment clone 29 T12d+oil	11129	10575	8909	10902	11248	10179	9978	10627	11204	10498	11776	10712
1912	k__Bacteria	p__Proteobacteria	c__Gammaproteobacteria	o__Pseudomonadales	f__Pseudomonadaceae	g__Pseudomonas	s__unclassified	EU434460.1 gg_id:258724 Pseudomonas putida str. a235	6167	5796	3130	6294	7484	9451	6759	5597	6335	8233	10093	9305
1914	k__Bacteria	p__Proteobacteria	c__Gammaproteobacteria	o__Chromatiales	f__Chromatiaceae	g__unclassified	s__unclassified	AY328730.1 gg_id:89553 drinking water system simulator clone DSSD31	9170	8693	8117	10096	10518	10963	8347	8173	8541	10395	11891	11441
1919	k__Bacteria	p__Proteobacteria	c__Gammaproteobacteria	o__Alteromonadales	f__Pseudoalteromonadaceae	g__Pseudoalteromonas	s__unclassified	AF539778.1 gg_id:84701 Pseudoalteromonas sp. str. RE2-11	10664	10073	8919	10860	11033	12112	10541	9190	9867	11282	12526	12058
1920	k__Bacteria	p__Proteobacteria	c__Gammaproteobacteria	o__Alteromonadales	f__Colwelliaceae	g__Thalassomonas	s__unclassified	AY194066.1 gg_id:81968 Thalassomonas ganghwensis str. JC2041	11158	10511	10232	10865	11822	12859	12329	11083	11355	11483	13202	11063
1921	k__Bacteria	p__Proteobacteria	c__Gammaproteobacteria	o__Oceanospirillales	f__OM60	g__unclassified	s__unclassified	GU061614.1 gg_id:552256 and function microbial mesoscale eddy perturbations South China Sea clone CE2-DCM-39	8700	7817	7974	9946	10456	10427	8994	8104	9039	10158	11331	10757
1931	k__Bacteria	p__Proteobacteria	c__Gammaproteobacteria	o__Alteromonadales	f__Alteromonadaceae	g__unclassified	s__unclassified	FJ425616.1 gg_id:366875 communnities healthy and diseased colonies Caribbean coral Montastrea faveolata Alteromonadaceae clone MD3.28	9584	10249	8608	10012	11324	11578	11029	9645	10791	10034	11930	9743
1932	k__Bacteria	p__Proteobacteria	c__Gammaproteobacteria	o__Oceanospirillales	f__OM60	g__unclassified	s__unclassified	EU544826.1 gg_id:273002 free-living particle- aggregate- archaeal and Laptev Sea 1.0-60 um size fraction ( suspended particles) Arctic seawater clone NABOS_SSPbact8	11164	11476	10286	11482	11750	11190	11392	9568	10676	11325	12015	11495
1937	k__Bacteria	p__Proteobacteria	c__Gammaproteobacteria	o__Pseudomonadales	f__Pseudomonadaceae	g__Pseudomonas	s__unclassified	EU539344.1 gg_id:285493 profile human microbiota antecubital fossa (inner elbow) skin clone nbt237c03	11051	10145	10435	11335	11623	11279	10078	10459	10613	11450	12123	12037
1939	k__Bacteria	p__Proteobacteria	c__Gammaproteobacteria	o__Pseudomonadales	f__Pseudomonadaceae	g__Pseudomonas	s__unclassified	EU540027.1 gg_id:286084 profile human microbiota antecubital fossa (inner elbow) skin clone nbt111h08	11597	11894	10702	11479	11810	11665	11751	11203	11219	10972	12298	12192
1941	k__Bacteria	p__Proteobacteria	c__Gammaproteobacteria	o__Methylococcales	f__Methylococcaceae	g__Methylobacter	s__unclassified	AB294957.1 gg_id:224998 -dependent and analyses hydrothermal system off Taketomi Island Japan microbial mat shal submarine hot spring clone pItb-vmat-56	10208	10310	7527	9524	11307	11347	7317	8809	8824	10246	11324	10647
1944	k__Bacteria	p__Proteobacteria	c__Gammaproteobacteria	o__Pseudomonadales	f__Pseudomonadaceae	g__Pseudomonas	s__unclassified	EU037280.1 gg_id:252326 Pseudomonas sp. G3DM-33	8033	7483	6718	8522	9916	9731	7759	8548	7832	9110	10792	9746
1948	k__Bacteria	p__Proteobacteria	c__Gammaproteobacteria	o__Pseudomonadales	f__Pseudomonadaceae	g__Pseudomonas	s__unclassified	EU539345.1 gg_id:284699 profile human microbiota antecubital fossa (inner elbow) skin clone nbt237c04	9612	9417	9457	10674	10806	10890	9317	9570	9985	10576	11415	11234
1953	k__Bacteria	p__Proteobacteria	c__Gammaproteobacteria	o__Alteromonadales	f__Pseudoalteromonadaceae	g__Pseudoalteromonas	s__unclassified	AF116188.1 gg_id:8932 Pseudoalteromonas elyakovii str. O22	9308	9714	9703	10714	10641	11498	9979	8790	9829	10896	11705	11311
1956	k__Bacteria	p__Proteobacteria	c__Gammaproteobacteria	o__Chromatiales	f__Chromatiaceae	g__unclassified	s__unclassified	EF612420.1 gg_id:244634 historic semiarid lead-zinc site mine tailings clone K6-C62	9610	9135	9196	10364	10867	10899	9969	9564	9650	10658	11322	11223
1957	k__Bacteria	p__Proteobacteria	c__Gammaproteobacteria	o__Sedimenticolales	f__Sedimenticolaceae	g__Sedimenticola	s__unclassified	AB189713.2 gg_id:104039 Ifremeria nautilei gill symbiont	9009	8866	7676	9482	10048	10526	9441	8056	7513	11199	11453	11628
1958	k__Bacteria	p__Proteobacteria	c__Gammaproteobacteria	o__Pseudomonadales	f__Pseudomonadaceae	g__Pseudomonas	s__unclassified	FJ982922.1 gg_id:468384 Pseudomonas putida str. ST13	7092	8456	7417	8472	9095	8545	8973	7097	7982	9442	9614	10022
1961	k__Bacteria	p__Proteobacteria	c__Gammaproteobacteria	o__Oceanospirillales	f__HTCC2188	g__unclassified	s__unclassified	GQ349203.1 gg_id:544164 Metagenome versatile chemolithoautotroph expanding oceanic dead zones Saanich Inlet 120 m depth clone SHAN546	9146	8034	7554	8077	10736	10250	8142	7937	7295	10091	11334	10802
1963	k__Bacteria	p__Proteobacteria	c__Gammaproteobacteria	o__Chromatiales	f__Chromatiaceae	g__unclassified	s__unclassified	EU735667.1 gg_id:307033 archaeal structures oil contaminated and soils China pristine soil Jidong Oilfield clone SN69	9267	8008	8422	8360	10337	9539	8353	8514	8235	10252	11054	10271
1966	k__Bacteria	p__Proteobacteria	c__Gammaproteobacteria	o__Sedimenticolales	f__Sedimenticolaceae	g__Sedimenticola	s__unclassified	AF165909.1 gg_id:7577 Escarpia spicata endosymbiont 'Alvin #2837' Alvin #2837 endosymbiont	10231	9711	9031	10605	11285	11543	9842	8821	9643	11017	11935	11455
1968	k__Bacteria	p__Proteobacteria	c__Gammaproteobacteria	o__Chromatiales	f__Chromatiaceae	g__unclassified	s__unclassified	FJ535071.1 gg_id:571233 microbial colonizing walls Karstic Slovenia cave wall biofilm clone 3PJM14	10323	7697	7872	9159	11535	11054	8528	8052	8220	12074	12324	12581
1973	k__Bacteria	p__Proteobacteria	c__Gammaproteobacteria	o__Pseudomonadales	f__Pseudomonadaceae	g__Pseudomonas	s__unclassified	AB021397.1 gg_id:8571 Pseudomonas asplenii str. ATCC 23835T	8807	9576	9033	10922	11146	9413	9350	8933	9396	9552	10425	10880
1982	k__Bacteria	p__Proteobacteria	c__Gammaproteobacteria	o__Chromatiales	f__Ectothiorhodospiraceae	g__Ectothiorhodospira	s__unclassified	EU590916.1 gg_id:265489 Ectothiorhodospira sp. str. PHS-1	8924	7527	8434	8670	9902	11569	7728	7888	8504	10032	11490	10124
1997	k__Bacteria	p__Proteobacteria	c__Gammaproteobacteria	o__Chromatiales	f__Chromatiaceae	g__unclassified	s__unclassified	FM877661.1 gg_id:357872 Microbial several mining wastes Bulgaria vicinity uranium mine Sliven clone Sliv-13	10956	10432	8763	10266	11571	11752	10698	9873	9817	11790	12167	12271
2005	k__Bacteria	p__Proteobacteria	c__Gammaproteobacteria	o__Oceanospirillales	f__Alteromonadaceae	g__Microbulbifer	s__Microbulbifer elongatus	GQ334398.1 gg_id:585495 Microbulbifer maritimus str. RV1	11005	11507	11307	11987	12281	11515	12109	10658	11146	11290	12241	11519
2010	k__Bacteria	p__Proteobacteria	c__Gammaproteobacteria	o__Oceanospirillales	f__OM60	g__unclassified	s__unclassified	AF468388.1 gg_id:80239 Arctic sea ice ARK10038	9959	8884	8869	9775	11233	11240	9964	8514	8721	11062	11966	11690
2012	k__Bacteria	p__Proteobacteria	c__Gammaproteobacteria	o__Oceanospirillales	f__Alcanivoracaceae	g__Alcanivorax	s__unclassified	AB176167.1 gg_id:187343 Microbial Hydrothermal System Suiyo Seamount on Izu-Ogasawara Arc vent area water clone SSmCB09-53	10265	10272	9652	10177	10690	11164	9678	9752	9626	10788	11532	11268
2017	k__Bacteria	p__Proteobacteria	c__Gammaproteobacteria	o__Pseudomonadales	f__Pseudomonadaceae	g__Pseudomonas	s__unclassified	FJ393302.1 gg_id:358881 Pseudomonas plecoglossicida str. TCCC11291	9571	8681	8845	10488	10839	11241	8966	8401	8733	11292	11977	11766
2020	k__Bacteria	p__Proteobacteria	c__Gammaproteobacteria	o__Methylococcales	f__Methylococcaceae	g__unclassified	s__unclassified	X72772.1 gg_id:8086 Methylobacter luteus str. ACM 3304 NCIMB 11914	10987	10615	10690	11615	11982	11668	11030	10313	11037	11926	12568	12258
2021	k__Bacteria	p__Proteobacteria	c__Gammaproteobacteria	o__Oceanospirillales	f__Oleiphilaceae	g__unclassified	s__unclassified	FJ717225.1 gg_id:554141 L. Bioturbated Mesocosm marine sediment Cullercoats Northumberland United Kingdom used laboratory Arenicola marina (lugworm) clone E10_10.3_2	9619	9021	8208	8740	10006	11717	9785	8849	9575	10932	11876	11529
2022	k__Bacteria	p__Proteobacteria	c__Gammaproteobacteria	o__Chromatiales	f__Chromatiaceae	g__unclassified	s__unclassified	AB252438.1 gg_id:154019 Microbial extremely CO2 rich deep-sea sediment Marine sediments Yonaguni Knoll IV hydrothermal field southern Okinawa Trough clone OT-B17.13	12807	11871	10654	12666	13240	13173	12283	12424	11945	12967	13468	13108
2023	k__Bacteria	p__Proteobacteria	c__Gammaproteobacteria	o__Pseudomonadales	f__Pseudomonadaceae	g__Pseudomonas	s__unclassified	GU391451.1 gg_id:539092 Pseudomonas sp. str. Gd3F	8036	8704	7045	9385	10105	10175	8908	6639	6847	9634	10532	9683
2027	k__Bacteria	p__Proteobacteria	c__Gammaproteobacteria	o__Pseudomonadales	f__Pseudomonadaceae	g__Pseudomonas	s__unclassified	EU540073.1 gg_id:282714 profile human microbiota antecubital fossa (inner elbow) skin clone nbt245a09	9925	10550	9680	11525	11610	11058	9994	9537	10299	11075	11425	12041
2028	k__Bacteria	p__Proteobacteria	c__Gammaproteobacteria	o__Alteromonadales	f__Pseudoalteromonadaceae	g__Algicola	s__unclassified	AB040467.1 gg_id:20333 Pseudoalteromonas sp. str. R	7179	6991	6893	9078	8923	10904	7402	6695	7219	9188	11561	10677
2034	k__Bacteria	p__Proteobacteria	c__Gammaproteobacteria	o__Pseudomonadales	f__Pseudomonadaceae	g__Pseudomonas	s__unclassified	EU540309.1 gg_id:286020 profile human microbiota antecubital fossa (inner elbow) skin clone nbt114h11	11713	10821	11346	12068	12239	11665	11038	10875	11309	11973	12363	12572
2037	k__Bacteria	p__Proteobacteria	c__Gammaproteobacteria	o__Chromatiales	f__Chromatiaceae	g__unclassified	s__unclassified	GQ397041.1 gg_id:539039 Functional unvegetated perhumid recently-deglaciated soils do not correlate shifts soil clone AK4DE1_06F	9406	9593	9824	10013	11327	9329	9597	8031	8365	10216	11072	10707
2041	k__Bacteria	p__Proteobacteria	c__Gammaproteobacteria	o__Pseudomonadales	f__Pseudomonadaceae	g__Pseudomonas	s__unclassified	EU538927.1 gg_id:286420 profile human microbiota antecubital fossa (inner elbow) skin clone nbt95d04	9530	9809	9948	11010	11028	9561	9831	9631	9867	10192	10668	11376
2045	k__Bacteria	p__Proteobacteria	c__Gammaproteobacteria	o__Chromatiales	f__Chromatiaceae	g__unclassified	s__unclassified	FJ529263.1 gg_id:590516 Evidence vertical transmission symbionts adult embryo Caribbean sponge Svenzea zeai clone A16	11366	10499	8903	10813	12257	12293	10490	10154	10497	13279	13058	13579
2047	k__Bacteria	p__Proteobacteria	c__Gammaproteobacteria	o__Pseudomonadales	f__Pseudomonadaceae	g__Pseudomonas	s__unclassified	GQ153646.1 gg_id:557138 Pseudomonas sp. str. ANT-2400 S10	6287	5521	6133	7432	8361	9268	6610	5646	5766	8143	9780	9165
2048	k__Bacteria	p__Proteobacteria	c__Gammaproteobacteria	o__Oceanospirillales	f__Oceanospirillaceae	g__unclassified	s__unclassified	EU544727.1 gg_id:262299 free-living particle- aggregate- archaeal and Laptev Sea 0.22-1.0 um size fraction (free-living) Arctic seawater clone NABOS_FLbact11	11023	12190	11895	12447	12579	11223	12111	11919	11862	10639	12469	11498
2058	k__Bacteria	p__Proteobacteria	c__Gammaproteobacteria	o__Pseudomonadales	f__Pseudomonadaceae	g__Pseudomonas	s__unclassified	AF320991.1 gg_id:21815 Pseudomonas gingeri str. NCPPB 3147	7261	6609	5738	6725	9350	8571	7834	5905	6144	9805	9580	9948
2063	k__Bacteria	p__Proteobacteria	c__Gammaproteobacteria	o__Pseudomonadales	f__Pseudomonadaceae	g__Pseudomonas	s__unclassified	EU537893.1 gg_id:286152 profile human microbiota antecubital fossa (inner elbow) skin clone nbt226g10	11489	10961	10947	11979	11893	10812	11349	11381	11400	11212	11888	11938
2064	k__Bacteria	p__Proteobacteria	c__Gammaproteobacteria	o__Pseudomonadales	f__Pseudomonadaceae	g__Pseudomonas	s__unclassified	EU538166.1 gg_id:286284 profile human microbiota antecubital fossa (inner elbow) skin clone nbt81c07	10751	10620	10018	11301	11816	11869	10251	10280	10862	11380	12138	12180
2066	k__Bacteria	p__Proteobacteria	c__Gammaproteobacteria	o__Pseudomonadales	f__Pseudomonadaceae	g__Pseudomonas	s__unclassified	EU535097.1 gg_id:282669 profile human skin microbiota ear punch biopsy female C57BL/6J mouse clone nbt188b11	9122	10036	10305	11344	11200	10179	10090	10250	10270	9847	11093	10113
2069	k__Bacteria	p__Proteobacteria	c__Gammaproteobacteria	o__Oceanospirillales	f__Alteromonadaceae	g__Cellvibrio	s__unclassified	AF448514.1 gg_id:25527 Cellvibrio fulvus str. NCIMB 8634	10231	10589	9734	11067	11588	10727	10181	9714	10577	11388	11758	11939
2071	k__Bacteria	p__Proteobacteria	c__Gammaproteobacteria	o__Pseudomonadales	f__Pseudomonadaceae	g__Pseudomonas	s__unclassified	EU538981.1 gg_id:283406 profile human microbiota antecubital fossa (inner elbow) skin clone nbt97f11	9010	9385	9379	10143	10023	9111	9582	9551	9496	9486	10024	10304
2075	k__Bacteria	p__Proteobacteria	c__Gammaproteobacteria	o__Oceanospirillales	f__Alteromonadaceae	g__Marinimicrobium	s__unclassified	FJ152968.1 gg_id:331146 Changes ly soil (Mexico) flooding alkaline saline soils former lake Texcoco clone TX4CB_99	9783	9617	8488	9856	11404	11504	9266	8644	9452	11478	12289	11771
2081	k__Bacteria	p__Proteobacteria	c__Gammaproteobacteria	o__Pseudomonadales	f__Pseudomonadaceae	g__Pseudomonas	s__unclassified	EU586046.1 gg_id:269929 Pseudomonas fluorescens str. REG59	10267	10594	10481	11390	11827	10833	10485	10444	10332	10719	11897	11909
2090	k__Bacteria	p__Proteobacteria	c__Gammaproteobacteria	o__Oceanospirillales	f__OM60	g__Congregibacter	s__unclassified	DQ330798.1 gg_id:159069 Guerrero Negro hypersaline microbial mat clone 02D2Z51	12173	10664	8911	11016	12890	12803	10417	9710	10230	12505	13150	13078
2094	k__Bacteria	p__Proteobacteria	c__Gammaproteobacteria	o__Oceanospirillales	f__Oceanospirillaceae	g__unclassified	s__unclassified	FJ403057.1 gg_id:364908 Disease- changes healthy and diseased colonies Caribbean coral Montastrea faveolata Oceanospirillales clone MD2.8	11709	11743	10984	11741	12488	12602	11650	11263	11325	12076	12756	12486
2099	k__Bacteria	p__Proteobacteria	c__Gammaproteobacteria	o__Chromatiales	f__Thiotrichaceae	g__Achromatium	s__unclassified	AF129554.1 gg_id:7602 Achromatium sp. HK3	10936	9891	9622	10336	11132	11771	9986	9784	9940	11866	12246	11966
2102	k__Bacteria	p__Proteobacteria	c__Gammaproteobacteria	o__Oceanospirillales	f__Oceanospirillaceae	g__Marinomonas	s__unclassified	AJ627909.1 gg_id:103719 Marinomonas ushuaiensis str. U1	5835	5119	5400	5104	7421	10878	7203	5792	6257	8383	10814	8801
2103	k__Bacteria	p__Proteobacteria	c__Gammaproteobacteria	o__Pseudomonadales	f__Pseudomonadaceae	g__Pseudomonas	s__unclassified	GQ032573.1 gg_id:406089 Topographical and Temporal Human Skin Microbiome skin volar forearm clone nbw908f06c1	9758	9223	7851	9213	10758	11244	9486	8764	9337	11544	11877	11918
2104	k__Bacteria	p__Proteobacteria	c__Gammaproteobacteria	o__Alteromonadales	f__Alteromonadaceae	g__unclassified	s__unclassified	EF092177.1 gg_id:275572 Persistent Axinella corrugata Alteromonas clone AC3_H2	10050	10133	8901	10727	11376	11463	10612	8424	10538	10481	11872	10590
2106	k__Bacteria	p__Proteobacteria	c__Gammaproteobacteria	o__Pseudomonadales	f__Pseudomonadaceae	g__Pseudomonas	s__Pseudomonas umsongensis	AM293565.1 gg_id:221929 Pseudomonas reinekei str. Mt-1	7157	9586	8472	10334	9659	8956	10166	8058	8887	9687	9744	9013
2108	k__Bacteria	p__Proteobacteria	c__Gammaproteobacteria	o__Pseudomonadales	f__Pseudomonadaceae	g__Pseudomonas	s__unclassified	EU511892.1 gg_id:262376 cecal contents Mus musculus strain C57BL/6J; WD2 clone WD2_aaf10f12	8972	9634	9354	11135	11374	10043	9253	8967	9518	11237	11380	12212
2111	k__Bacteria	p__Proteobacteria	c__Gammaproteobacteria	o__Pseudomonadales	f__Pseudomonadaceae	g__Pseudomonas	s__unclassified	FJ950618.1 gg_id:440750 Pseudomonas fluorescens str. c120	10454	11177	9981	10779	11898	11433	10684	9992	10506	11277	11990	11648
2112	k__Bacteria	p__Proteobacteria	c__Gammaproteobacteria	o__Chromatiales	f__Chromatiaceae	g__unclassified	s__unclassified	EU800034.1 gg_id:307663 It's all ranking aquatic Newport Harbour RI clone 1C227721	11062	10116	9113	10271	11313	11803	10344	10073	10352	11567	12364	12018
2114	k__Bacteria	p__Proteobacteria	c__Gammaproteobacteria	o__Oceanospirillales	f__Alteromonadaceae	g__Microbulbifer	s__unclassified	AM180745.1 gg_id:145463 Pseudomonas sp. UC14a	9734	10118	9941	10345	11130	11297	10515	9704	10342	10653	11789	10939
2115	k__Bacteria	p__Proteobacteria	c__Gammaproteobacteria	o__Pseudomonadales	f__Pseudomonadaceae	g__unclassified	s__unclassified	DQ824715.1 gg_id:192521 human fecal clone RL185_aaj72b08	12052	11987	11666	12122	12309	12308	12060	11632	11803	12108	12515	12433
2116	k__Bacteria	p__Proteobacteria	c__Gammaproteobacteria	o__Oceanospirillales	f__125ds10	g__unclassified	s__unclassified	EU104341.1 gg_id:340969 Evidence Comamonadaceae determinants settling performance activated sludge clone N1903_87	11092	10550	10048	11000	11906	12100	10875	10206	10525	11446	12646	11792
2117	k__Bacteria	p__Proteobacteria	c__Gammaproteobacteria	o__Alteromonadales	f__Colwelliaceae	g__Thalassomonas	s__unclassified	FJ203217.1 gg_id:306276 and White Plague Disease-Induced Changes Caribbean Coral Montastraea faveolata diseased tissue clone SHFG627	11376	11489	11123	11728	12238	13001	11491	11091	11374	11705	13135	11949
2119	k__Bacteria	p__Proteobacteria	c__Gammaproteobacteria	o__Oceanospirillales	f__Alteromonadaceae	g__HB2-32-21	s__unclassified	EF648042.1 gg_id:257504 dynamics during produced water treatment aerobic activated sludge clone HB32	8495	8349	6286	8103	9467	9600	8246	6464	6691	9850	10885	10936
2122	k__Bacteria	p__Proteobacteria	c__Gammaproteobacteria	o__Oceanospirillales	f__OM60	g__unclassified	s__unclassified	FJ905759.1 gg_id:510210 s Tonga-Kermadec iron oxide sediments Volcano 1 Tonga Arc clone V1F161b	10161	8883	8387	10060	11971	11520	9810	7789	8733	11313	12280	12231
2124	k__Bacteria	p__Proteobacteria	c__Gammaproteobacteria	o__Pseudomonadales	f__Pseudomonadaceae	g__Pseudomonas	s__unclassified	FJ893841.1 gg_id:553685 Matriptase-deficient mice exhibit ichthyotic selective shift skin microbiota B1E; ear punch biopsy C57BL/6J mouse (2 weeks) clone nbt36c01	8285	8650	8388	10076	10069	9928	9223	8871	8822	8776	10661	10361
2128	k__Bacteria	p__Proteobacteria	c__Gammaproteobacteria	o__Pseudomonadales	f__Pseudomonadaceae	g__Pseudomonas	s__Pseudomonas stutzeri	AJ312171.1 gg_id:60922 Pseudomonas stutzeri str. 24a50	9126	8504	8289	9178	10607	11032	9366	8019	8284	8628	11323	10585
2133	k__Bacteria	p__Proteobacteria	c__Gammaproteobacteria	o__Pseudomonadales	f__Pseudomonadaceae	g__Pseudomonas	s__Pseudomonas stutzeri	AY486384.1 gg_id:105218 Pseudomonas stutzeri str. AU4823	12124	11919	11922	12275	12403	12186	11892	12095	12096	11924	12419	12528
2134	k__Bacteria	p__Proteobacteria	c__Gammaproteobacteria	o__Oceanospirillales	f__OM60	g__unclassified	s__unclassified	DQ351747.1 gg_id:150492 Microbial Adherent Sediment Particles Heavy Metal Contaminated North Sea Surface Sediments marine sediments clone Belgica2005/10-120-16	8558	7664	7478	8296	12200	10657	9228	8445	8506	10942	11521	10605
2136	k__Bacteria	p__Proteobacteria	c__Gammaproteobacteria	o__Oceanospirillales	f__Oceanospirillaceae	g__Marinomonas	s__unclassified	DQ011528.1 gg_id:120729 Marinomonas communis str. LMG 2864	10181	7872	7527	8696	11499	11924	8908	7683	7804	10400	12325	10611
2137	k__Bacteria	p__Proteobacteria	c__Gammaproteobacteria	o__Pseudomonadales	f__Pseudomonadaceae	g__Pseudomonas	s__unclassified	DQ117554.1 gg_id:155221 structure (Citrullus vulgaris SCHARD.) -based approaches and terminal fragment length polymorphism (t-RFLP) rhizosphere soil watermelon	6994	9881	8714	10273	9777	9388	9898	8380	8770	9693	9934	9256
2138	k__Bacteria	p__Proteobacteria	c__Gammaproteobacteria	o__Oceanospirillales	f__HTCC2188	g__unclassified	s__unclassified	EU801454.1 gg_id:316013 It's all ranking aquatic Chesapeake Bay MD clone 3C002749	11822	12207	8620	11869	12745	12745	11822	11028	11206	12386	13069	12527
2141	k__Bacteria	p__Proteobacteria	c__Gammaproteobacteria	o__Alteromonadales	f__Pseudoalteromonadaceae	g__Pseudoalteromonas	s__unclassified	EU240534.1 gg_id:349996 Pseudoalteromonas viridis str. P1	9176	10731	10252	11708	11044	10705	10998	10644	10771	10297	10967	9668
2145	k__Bacteria	p__Proteobacteria	c__Gammaproteobacteria	o__Chromatiales	f__Chromatiaceae	g__unclassified	s__unclassified	FJ712427.1 gg_id:519729 Prokaryotic structure and sediments active submarine mud volcano (Kazan MV Sea) Kazan Mud Volcano Anaximander Mountains East Mediterranean Sea clone KZNMV-0-B43	9988	9667	10269	11140	11490	11711	9864	9378	10726	11016	11445	11347
2148	k__Bacteria	p__Proteobacteria	c__Gammaproteobacteria	o__Oceanospirillales	f__OM60	g__unclassified	s__unclassified	EU491750.1 gg_id:272039 Abundance and microbial life ocean crust seafloor lavas East Pacific Rise clone EPR3968-O8a-Bc82	10399	10258	10647	11330	11787	11323	10641	10242	10123	11328	12139	11962
2150	k__Bacteria	p__Proteobacteria	c__Gammaproteobacteria	o__Alteromonadales	f__Alteromonadaceae	g__Glaciecola	s__unclassified	AM941178.1 gg_id:284078 Microbes enriched seawater after addition coral mucus and reef waters mixture1-8 m depth 25 degree celsius clone M26-022	10162	10103	10318	10976	11604	12179	10475	9526	9577	11510	12151	11714
2152	k__Bacteria	p__Proteobacteria	c__Gammaproteobacteria	o__Methylococcales	f__Methylococcaceae	g__Methylobacter	s__unclassified	FJ712444.1 gg_id:516890 Prokaryotic structure and sediments active submarine mud volcano (Kazan MV Sea) Kazan Mud Volcano Anaximander Mountains East Mediterranean Sea clone KZNMV-0-B63	7479	5285	4735	6970	10236	10235	7859	5488	6282	9915	11129	9957
2158	k__Bacteria	p__Proteobacteria	c__Gammaproteobacteria	o__Alteromonadales	f__Colwelliaceae	g__Colwellia	s__unclassified	DQ492707.1 gg_id:158794 Colwellia sp. str. BSi20061	8847	8444	8040	8963	9733	9152	8698	8309	8420	9888	10393	10077
2163	k__Bacteria	p__Proteobacteria	c__Gammaproteobacteria	o__Oceanospirillales	f__Alcanivoracaceae	g__Alcanivorax	s__unclassified	FM242201.1 gg_id:320352 sequences sediment clone 123 T0h-oil	11264	10269	10199	10685	11464	11643	10665	10591	9958	11525	12171	11651
2164	k__Bacteria	p__Proteobacteria	c__Gammaproteobacteria	o__Pseudomonadales	f__Pseudomonadaceae	g__Azotobacter	s__unclassified	EF620427.1 gg_id:246730 Azotobacter beijerinckii str. ISSDS-347	9228	7464	7179	9572	10276	8315	9273	9463	9149	9024	10428	10450
2165	k__Bacteria	p__Proteobacteria	c__Gammaproteobacteria	o__Oceanospirillales	f__Alteromonadaceae	g__Spongiibacter	s__unclassified	EF092194.1 gg_id:269778 Persistent Axinella corrugata clone Ax29_A1	9205	7626	3724	8846	10106	11191	8436	5894	7098	10065	11399	10573
2169	k__Bacteria	p__Proteobacteria	c__Gammaproteobacteria	o__Oceanospirillales	f__Halomonadaceae	g__unclassified	s__unclassified	D14555.1 gg_id:8114 Zymobacter palmae str. T109	9116	9184	8414	10304	10404	10211	9576	9234	9385	10152	10468	11212
2179	k__Bacteria	p__Proteobacteria	c__Gammaproteobacteria	o__Oceanospirillales	f__HOC21	g__unclassified	s__unclassified	EF508132.1 gg_id:241778 evidence unusual symbiont gills Acesta excavata bivalve gill specimen Ae1 320 m depth deep-sea coral reef KA2 Kristin hydrocarbon field outside mid-Norway clone Ae1pa1	9431	9243	8620	10378	10907	11239	9068	9298	9696	9684	11380	10515
2180	k__Bacteria	p__Proteobacteria	c__Gammaproteobacteria	o__Oceanospirillales	f__Alteromonadaceae	g__BD2-13	s__unclassified	FJ203036.1 gg_id:316869 and White Plague Disease-Induced Changes Caribbean Coral Montastraea faveolata diseased tissue clone SHFG417	10615	11440	8648	11065	12023	12495	8383	9918	9882	10406	12109	11061
2182	k__Bacteria	p__Proteobacteria	c__Gammaproteobacteria	o__Oceanospirillales	f__Oceanospirillaceae	g__UMB6E	s__proteobacterium symbiont of Osedax sp. MB4	EU050834.1 gg_id:236381 libraries sediment Kings Bay Svalbard Arctic clone SS1_B_02_57	9044	9629	9229	10140	11111	11479	10375	9477	10116	10231	11172	11131
2183	k__Bacteria	p__Proteobacteria	c__Gammaproteobacteria	o__Oceanospirillales	f__Alteromonadaceae	g__ND137	s__unclassified	AB052969.1 gg_id:24308 Pseudomonas sp. PE2	10643	9718	9033	9410	11342	11579	9938	9580	9730	11557	11907	11860
2189	k__Bacteria	p__Proteobacteria	c__Gammaproteobacteria	o__Pseudomonadales	f__Pseudomonadaceae	g__Pseudomonas	s__unclassified	AJ492827.1 gg_id:63919 Pseudomonas cannabina str. CFBP 2341	7116	7178	6337	8516	8970	8304	7282	6471	7071	7981	10079	9338
2190	k__Bacteria	p__Proteobacteria	c__Gammaproteobacteria	o__Pseudomonadales	f__Pseudomonadaceae	g__Pseudomonas	s__unclassified	EU537625.1 gg_id:283084 profile human microbiota antecubital fossa (inner elbow) skin clone nbt73g10	8816	9547	8359	10019	10598	10907	9857	8327	8733	10222	11241	10708
2195	k__Bacteria	p__Proteobacteria	c__Gammaproteobacteria	o__Pseudomonadales	f__Pseudomonadaceae	g__Pseudomonas	s__unclassified	AF137359.1 gg_id:8710 Pseudomonas fluorescens	7962	7682	8052	9937	9823	10274	8386	8183	8557	10684	11174	11492
2196	k__Bacteria	p__Proteobacteria	c__Gammaproteobacteria	o__Pseudomonadales	f__Pseudomonadaceae	g__Pseudomonas	s__Pseudomonas stutzeri	FJ974059.1 gg_id:431541 Pseudomonas stutzeri str. JMC01	6777	9252	7417	9460	9467	8759	8464	6218	6905	8447	10054	9352
2203	k__Bacteria	p__Proteobacteria	c__Gammaproteobacteria	o__Oceanospirillales	f__Alteromonadaceae	g__Teredinibacter	s__Teredinibacter turnerae	NR_027564.1 gg_id:565759 Teredinibacter turnerae T7901 str. T7902; ATCC 39867	7792	8268	6933	9660	10582	10480	8305	6522	8307	9899	10816	10397
2206	k__Bacteria	p__Proteobacteria	c__Gammaproteobacteria	o__Pseudomonadales	f__Pseudomonadaceae	g__Pseudomonas	s__unclassified	EU169146.1 gg_id:245783 Pseudomonas brenneri str. B46	9033	9104	8177	9698	11244	11386	9497	7877	8398	10283	11687	11068
2207	k__Bacteria	p__Proteobacteria	c__Gammaproteobacteria	o__Pseudomonadales	f__Pseudomonadaceae	g__Pseudomonas	s__unclassified	FJ893732.1 gg_id:548088 Matriptase-deficient mice exhibit ichthyotic selective shift skin microbiota WT3; ear punch biopsy C57BL/6J mouse (2 months) clone nbt24c04	11040	10833	11440	11958	11753	11563	11253	11368	11217	11436	11732	12196
2211	k__Bacteria	p__Proteobacteria	c__Gammaproteobacteria	o__Chromatiales	f__Chromatiaceae	g__unclassified	s__unclassified	GU302446.1 gg_id:538297 Spatial structure and activity sedimentary microbial underlying Beggiatoa spp. mat hydrocarbon seep marine sediments (900 water depth 0-24 m sediment depth) Mississippi Canyon 118 northern slope Gulf Mexico clone Out0bac26	9204	8482	7684	9413	10239	11041	8223	8118	7962	10637	11676	12056
2219	k__Bacteria	p__Proteobacteria	c__Gammaproteobacteria	o__Pseudomonadales	f__Pseudomonadaceae	g__Pseudomonas	s__unclassified	EU539954.1 gg_id:282412 profile human microbiota antecubital fossa (inner elbow) skin clone nbt108d06	9749	8745	7789	9675	10361	10669	9300	7648	8005	10649	11448	11340
2221	k__Bacteria	p__Proteobacteria	c__Gammaproteobacteria	o__Oceanospirillales	f__Alteromonadaceae	g__HTCC2207	s__unclassified	EU544831.1 gg_id:267517 free-living particle- aggregate- archaeal and Laptev Sea 1.0-60 um size fraction ( suspended particles) Arctic seawater clone NABOS_SSPbact3	9431	9488	10040	10649	10955	9801	10790	10774	10293	8955	10452	9978
2223	k__Bacteria	p__Proteobacteria	c__Gammaproteobacteria	o__Pseudomonadales	f__Pseudomonadaceae	g__Pseudomonas	s__Pseudomonas savastanoi	NZ_ACXT01000186.1 gg_id:523171 Pseudomonas syringae pv. aesculi str. 2250	9132	9407	8066	8990	10274	11587	9639	8925	9051	10687	11690	11473
2225	k__Bacteria	p__Proteobacteria	c__Gammaproteobacteria	o__Oceanospirillales	f__Alteromonadaceae	g__Marinobacter	s__unclassified	FJ348439.1 gg_id:565377 Investigation microbial soil method saltern 15 cm be surface clone DGGE gel band ntu331	10435	10427	9674	10823	11228	10915	10608	10287	10263	10804	11567	11549
2226	k__Bacteria	p__Proteobacteria	c__Gammaproteobacteria	o__Oceanospirillales	f__Alteromonadaceae	g__Marinimicrobium	s__unclassified	EU874388.1 gg_id:321327 Marinimicrobium sp. str. ISL-43	10109	10618	9648	10845	11694	11648	10395	9909	10302	11009	11932	11772
2228	k__Bacteria	p__Proteobacteria	c__Gammaproteobacteria	o__Pseudomonadales	f__Pseudomonadaceae	g__Pseudomonas	s__unclassified	EU111725.2 gg_id:558591 Pseudomonas migulae str. CT14	8721	9117	7016	8850	10252	11170	9233	7427	8370	11900	11980	11145
2229	k__Bacteria	p__Proteobacteria	c__Gammaproteobacteria	o__Oceanospirillales	f__Alteromonadaceae	g__Marinobacter	s__Marinobacter mobilis	GU223376.1 gg_id:533417 Marinobacter sp. str. EM497	11323	12387	11838	12606	12530	10936	12243	12173	12399	10663	12087	11703
2230	k__Bacteria	p__Proteobacteria	c__Gammaproteobacteria	o__Alteromonadales	f__Alteromonadaceae	g__unclassified	s__unclassified	AJ295715.1 gg_id:73259 Alteromonas stellipolaris str. LMG 21861	7456	7677	8123	9821	11518	11322	8570	8954	8150	9281	11085	9914
2234	k__Bacteria	p__Proteobacteria	c__Gammaproteobacteria	o__Oceanospirillales	f__Oceanospirillaceae	g__Marinomonas	s__unclassified	AB242868.1 gg_id:142302 Marinomonas sanya str. F128	7797	7988	6785	8732	10595	9551	7124	6929	7224	8646	10754	9611
2237	k__Bacteria	p__Proteobacteria	c__Gammaproteobacteria	o__Pseudomonadales	f__Pseudomonadaceae	g__Pseudomonas	s__unclassified	FJ588703.1 gg_id:565803 Pseudomonas fluorescens str. HDY-9	7943	8577	8216	9533	9632	9681	8960	8724	8969	9341	10201	10395
2240	k__Bacteria	p__Proteobacteria	c__Gammaproteobacteria	o__Oceanospirillales	f__OM60	g__unclassified	s__unclassified	AY386336.1 gg_id:96552 marine str. HTCC2223	9417	8386	8022	9553	10499	10518	8856	7700	8598	10080	11244	10967
2241	k__Bacteria	p__Proteobacteria	c__Gammaproteobacteria	o__Chromatiales	f__Chromatiaceae	g__unclassified	s__unclassified	EU491103.1 gg_id:271777 Abundance and microbial life ocean crust seafloor lavas Loi'hi Seamount Pisces Peak X2 clone P9X2b3B08	11858	10878	10514	11331	11907	11994	11035	11081	11140	12190	12307	12600
2243	k__Bacteria	p__Proteobacteria	c__Gammaproteobacteria	o__Pseudomonadales	f__Pseudomonadaceae	g__Pseudomonas	s__Pseudomonas oleovorans	EF028693.1 gg_id:189438 Pseudomonas sp. str. BCL-53	8480	8540	8286	9663	9882	10291	8823	7874	8194	10099	10627	10284
2244	k__Bacteria	p__Proteobacteria	c__Gammaproteobacteria	o__Oceanospirillales	f__Alteromonadaceae	g__Marinobacter	s__unclassified	DQ097521.1 gg_id:129808 Marinobacter giovannonii str. IS17	9114	6689	5862	6658	10025	10622	7403	5676	6357	9330	10916	10367
2247	k__Bacteria	p__Proteobacteria	c__Gammaproteobacteria	o__Pseudomonadales	f__Pseudomonadaceae	g__Pseudomonas	s__unclassified	FJ893154.1 gg_id:549797 Matriptase-deficient mice exhibit ichthyotic selective shift skin microbiota HM3; ear punch biopsy C57BL/6J (St14 hypo/-) mouse (2 months) clone nbt17h04	10989	10818	10338	11186	12077	12147	10470	10289	10620	11414	11763	12053
2249	k__Bacteria	p__Proteobacteria	c__Gammaproteobacteria	o__Pseudomonadales	f__Pseudomonadaceae	g__Pseudomonas	s__unclassified	EF154270.1 gg_id:188602 Pseudomonas cannabina str. 30	8235	8254	8830	9547	9867	8183	8593	8601	8895	8389	9030	9369
2251	k__Bacteria	p__Proteobacteria	c__Gammaproteobacteria	o__Pseudomonadales	f__Pseudomonadaceae	g__Pseudomonas	s__unclassified	FJ894001.1 gg_id:570570 Matriptase-deficient mice exhibit ichthyotic selective shift skin microbiota B1E; ear punch biopsy C57BL/6J mouse (4 weeks) clone nbt124e12	11031	10453	10317	11557	11824	10881	10740	10772	10667	11121	11926	11943
2254	k__Bacteria	p__Proteobacteria	c__Gammaproteobacteria	o__Alteromonadales	f__Alteromonadaceae	g__unclassified	s__unclassified	AM882575.1 gg_id:316071 Structure along hydrocarbon contamination coastal sediment oil polluted water petrochemical treatment plant clone 22 EDB3	10586	8637	9193	9370	10510	10885	10315	7555	8605	10482	11757	11231
2260	k__Bacteria	p__Proteobacteria	c__Gammaproteobacteria	o__Alteromonadales	f__Pseudoalteromonadaceae	g__Pseudoalteromonas	s__unclassified	AY771728.1 gg_id:141235 Pseudoalteromonas nigrifaciens S3-28	8134	7963	6025	8666	10497	10737	7542	7060	7324	9103	11514	8613
2264	k__Bacteria	p__Proteobacteria	c__Gammaproteobacteria	o__Chromatiales	f__Chromatiaceae	g__unclassified	s__unclassified	GQ262946.1 gg_id:511219 Structure Simulated Level Waste Site simulated level waste site clone F1_84X_2	10975	10599	9812	11188	11461	11383	10645	9816	10563	12061	12278	12372
2265	k__Bacteria	p__Proteobacteria	c__Gammaproteobacteria	o__Oceanospirillales	f__Alcanivoracaceae	g__Alcanivorax	s__Alcanivorax venustensis	DQ768648.1 gg_id:255548 Alcanivorax venustensis MARC4C	11594	10291	9962	11350	12219	11854	11011	10889	11047	12463	12445	12883
2271	k__Bacteria	p__Proteobacteria	c__Gammaproteobacteria	o__Pseudomonadales	f__Pseudomonadaceae	g__Pseudomonas	s__unclassified	AY303243.1 gg_id:132705 Pseudomonas sp. str. pcs19	7531	9794	9423	10627	11643	9703	10059	9184	9062	10876	10874	10091
2272	k__Bacteria	p__Proteobacteria	c__Gammaproteobacteria	o__Pseudomonadales	f__Pseudomonadaceae	g__Pseudomonas	s__unclassified	EU538992.1 gg_id:286283 profile human microbiota antecubital fossa (inner elbow) skin clone nbt98c10	12294	11913	12152	12428	12362	12235	12013	12052	12147	12245	12527	12681
2278	k__Bacteria	p__Proteobacteria	c__Gammaproteobacteria	o__Oceanospirillales	f__Halomonadaceae	g__Salicola	s__unclassified	GU397402.1 gg_id:522270 Salicola salis str. W7B	9607	9449	7982	9630	10172	11340	9684	8850	8743	10714	11817	11168
2279	k__Bacteria	p__Proteobacteria	c__Gammaproteobacteria	o__Alteromonadales	f__Pseudoalteromonadaceae	g__Pseudoalteromonas	s__unclassified	DQ492775.1 gg_id:158978 Pseudoalteromonas sp. str. BSi20576	12322	11854	10991	11936	11965	12543	12240	11201	11418	11998	12584	12836
2281	k__Bacteria	p__Proteobacteria	c__Gammaproteobacteria	o__Pseudomonadales	f__Pseudomonadaceae	g__Pseudomonas	s__Pseudomonas stutzeri	AF284764.1 gg_id:41253 Pseudomonas stutzeri str. phen8	10620	10927	10443	11576	11570	11748	11094	10776	10810	11019	12251	11492
2282	k__Bacteria	p__Proteobacteria	c__Gammaproteobacteria	o__Chromatiales	f__Chromatiaceae	g__unclassified	s__unclassified	AM997814.1 gg_id:543652 and biogeography deep-sea surface sediments South Ocean Atlantic Ocean:South-Atlantic OceanGuinea Basin clone Ucb15557	11429	10378	11063	11702	12038	12141	11510	11420	11398	12219	12576	12293
2285	k__Bacteria	p__Proteobacteria	c__Gammaproteobacteria	o__Pseudomonadales	f__Pseudomonadaceae	g__Pseudomonas	s__unclassified	EU535368.1 gg_id:286102 profile human microbiota antecubital fossa (inner elbow) skin clone nbt02b04	12068	12197	11634	12059	12459	12322	11703	11494	11601	12247	12657	12963
2288	k__Bacteria	p__Proteobacteria	c__Gammaproteobacteria	o__Pseudomonadales	f__Pseudomonadaceae	g__Pseudomonas	s__unclassified	DQ536514.1 gg_id:160709 Pseudomonas trivialis str. BIHB 736	9267	5844	4896	5753	9031	8664	6971	6033	6424	8761	9957	10424
2289	k__Bacteria	p__Proteobacteria	c__Gammaproteobacteria	o__Alteromonadales	f__Alteromonadaceae	g__unclassified	s__unclassified	AM990642.1 gg_id:277954 Alteromonas sp. MOLA 365	9091	9162	7873	9444	10887	10809	10765	8872	10187	9463	11628	10010
2296	k__Bacteria	p__Proteobacteria	c__Gammaproteobacteria	o__Pseudomonadales	f__Pseudomonadaceae	g__Azorhizophilus	s__Azorhizophilus paspali	EF100148.1 gg_id:205415 Azorhizophilus paspali str. ICMP 7470	9208	5244	4578	6583	9355	8263	6648	6976	6508	8901	10133	10695
2297	k__Bacteria	p__Proteobacteria	c__Gammaproteobacteria	o__Alteromonadales	f__Idiomarinaceae	g__Idiomarina	s__Idiomarina baltica	NR_027560.1 gg_id:549106 Idiomarina baltica OS145 str. OS145; DSM 15154	11336	9862	9473	10342	11335	11171	9837	9237	9914	10979	11760	11244
2298	k__Bacteria	p__Proteobacteria	c__Gammaproteobacteria	o__Chromatiales	f__Chromatiaceae	g__unclassified	s__unclassified	GQ348554.1 gg_id:554477 Metagenome versatile chemolithoautotroph expanding oceanic dead zones Saanich Inlet 10 m depth clone SHAB436	9924	8586	8697	10129	10929	11297	9628	9169	9178	11514	11865	11944
2299	k__Bacteria	p__Proteobacteria	c__Gammaproteobacteria	o__Methylococcales	f__Methylococcaceae	g__Methylobacter	s__unclassified	GQ350283.1 gg_id:578592 Metagenome versatile chemolithoautotroph expanding oceanic dead zones Saanich Inlet 120 m depth clone SHBC466	10255	11025	10497	11466	11750	11645	11263	11002	10859	10601	12147	11867
2302	k__Bacteria	p__Proteobacteria	c__Gammaproteobacteria	o__Chromatiales	f__Chromatiaceae	g__unclassified	s__unclassified	FM178271.1 gg_id:310885 Thiolamprovum pedioforme str. 4470 = DSM 3802(T)	10179	9052	8446	9752	11443	11138	9068	8917	9465	11685	11964	12006
2304	k__Bacteria	p__Proteobacteria	c__Gammaproteobacteria	o__Methylococcales	f__Methylococcaceae	g__Methylocaldum	s__unclassified	AF215632.1 gg_id:71299 Methylocaldum sp. str. dr65	10047	9771	9583	10760	10835	11082	10152	9701	10089	10831	11555	11221
2305	k__Bacteria	p__Proteobacteria	c__Gammaproteobacteria	o__unclassified	f__unclassified	g__sfF	s__unclassified	AB186988.1 gg_id:103264 Mariana trough hydrothermal vent water 0.2micro-m filterable fraction clone MT-NB40	11010	10144	10642	10611	11655	11586	10057	10297	10576	11839	12133	12382
2306	k__Bacteria	p__Proteobacteria	c__Gammaproteobacteria	o__Oceanospirillales	f__HTCC2089	g__unclassified	s__unclassified	EU799754.1 gg_id:306969 It's all ranking aquatic Newport Harbour RI clone 1C227399	8445	6238	5953	7323	10545	10329	5659	4928	6606	10193	11571	10260
2309	k__Bacteria	p__Proteobacteria	c__Gammaproteobacteria	o__unclassified	f__unclassified	g__sfC	s__unclassified	DQ228657.1 gg_id:144957 Microbial colonizing mineral surfaces within sulfide-microbial incubator clone CH2b56	10532	10552	10376	9219	11340	11417	10425	10337	10478	11083	11481	11570
2314	k__Bacteria	p__Proteobacteria	c__Gammaproteobacteria	o__Chromatiales	f__Sinobacteraceae	g__unclassified	s__unclassified	GU061304.1 gg_id:576363 Evaluation culturing methods cultivate previously Yel Sea intertidal beach seawater 20 m depth clone 20m-58	11353	9533	9925	10436	12155	12205	10012	9548	10296	12390	13154	12441
2315	k__Bacteria	p__Proteobacteria	c__Gammaproteobacteria	o__Thiotrichales	f__Thiotrichaceae	g__Leucothrix	s__unclassified	FN397818.1 gg_id:421635 geomicrobiological investigation sediments Gulf Cadiz GeoB 9072-1 anoxic sub-surface breccia Capt Arutyunov mud volcano clone CpA BacB22	11265	10118	9810	10932	12119	11310	9047	10322	10353	11359	12258	11236
2316	k__Bacteria	p__Proteobacteria	c__Gammaproteobacteria	o__Oceanospirillales	f__Halomonadaceae	g__Candidatus Portiera	s__Candidatus Portiera aleyrodidarum	AF400466.1 gg_id:36328 Primary endosymbiont Bemisia tabaci clone UG23 aleyrodidarum	9376	9549	8178	9648	9797	10135	8618	8162	9488	10953	10895	11551
2317	k__Bacteria	p__Proteobacteria	c__Gammaproteobacteria	o__unclassified	f__unclassified	g__sfA	s__unclassified	FM242254.1 gg_id:356042 sequences sediment clone 22 T0h-oil	11050	10587	10888	11622	11336	11088	11117	10911	11073	10269	11583	10942
2318	k__Bacteria	p__Proteobacteria	c__Gammaproteobacteria	o__Methylococcales	f__Methylococcaceae	g__Methylococcus	s__unclassified	X72771.1 gg_id:8036 Methylococcus capsulatus Bath str. ACM 3302 ATCC 33009 NCIBM 1113	8716	7331	6650	8661	10190	9638	7275	6755	7405	10714	11064	11964
2319	k__Bacteria	p__Proteobacteria	c__Gammaproteobacteria	o__Chromatiales	f__Sinobacteraceae	g__unclassified	s__unclassified	EU491633.1 gg_id:258366 Abundance and microbial life ocean crust seafloor lavas East Pacific Rise clone EPR3970-MO1A-Bc47	10755	8936	10293	11116	11615	11097	10448	10533	10673	10997	11969	11366
2320	k__Bacteria	p__Proteobacteria	c__Gammaproteobacteria	o__Legionellales	f__Legionellaceae	g__unclassified	s__unclassified	EF612978.1 gg_id:233794 acid mine drainage clone YSK16S-15	10309	10566	10088	10837	10948	10577	11097	10736	9982	9986	11633	10992
2325	k__Bacteria	p__Proteobacteria	c__Gammaproteobacteria	o__Pseudomonadales	f__Moraxellaceae	g__Moraxella	s__unclassified	AF005185.1 gg_id:8278 Moraxella catarrhalis str. ATCC 25238T	9514	8025	8813	9414	10966	10792	9119	8830	7968	9992	11239	10298
2326	k__Bacteria	p__Proteobacteria	c__Gammaproteobacteria	o__Chromatiales	f__Chromatiaceae	g__unclassified	s__unclassified	GQ346946.1 gg_id:555763 Metagenome versatile chemolithoautotroph expanding oceanic dead zones Saanich Inlet 100 m depth clone SGPZ588	10919	9586	8368	10118	10786	10589	9423	9157	8851	11788	12240	12278
2328	k__Bacteria	p__Proteobacteria	c__Gammaproteobacteria	o__Thiotrichales	f__Thiotrichaceae	g__Thiothrix	s__unclassified	FJ769459.1 gg_id:513774 Changes Methanogenic Microbial After Sludge Pre-treatment full-scale municipal anaerobic digester clone FP_D7	9619	8012	7188	8238	11304	10872	8860	7533	8624	9796	11044	10049
2331	k__Bacteria	p__Proteobacteria	c__Gammaproteobacteria	o__Chromatiales	f__Chromatiaceae	g__unclassified	s__unclassified	DQ070817.1 gg_id:149753 Prokaryotic Structures Seafloor Basalts Varying Age East Pacific Rise and Ridge basalt glass Cobb Seamount Juan de Fuca clone JdFBGBact_9	7983	6742	5040	5513	7781	9269	6328	5357	5192	8203	10366	8082
2340	k__Bacteria	p__Proteobacteria	c__Gammaproteobacteria	o__Chromatiales	f__Ectothiorhodospiraceae	g__Thioalkalivibrio	s__unclassified	EU709869.1 gg_id:354793 Thioalkalivibrio sp. str. ALMg14	10314	8324	8606	9415	11036	11389	9377	8396	9204	12060	12253	12528
2342	k__Bacteria	p__Proteobacteria	c__Gammaproteobacteria	o__Chromatiales	f__Sinobacteraceae	g__unclassified	s__unclassified	EF999361.1 gg_id:252341 Vertical and Methanotrophs Estuarine Sediments Pearl River Estuary sediments 6cm depth clone TopBa56	8935	5797	5895	7366	8665	10325	8718	6566	6673	9971	11259	9622
2348	k__Bacteria	p__Proteobacteria	c__Gammaproteobacteria	o__Chromatiales	f__Chromatiaceae	g__unclassified	s__unclassified	FM242262.1 gg_id:329501 sequences sediment clone 93 T0h-oil	10568	9545	9704	10449	11517	11076	9149	9527	10026	10579	11697	11162
2349	k__Bacteria	p__Proteobacteria	c__Gammaproteobacteria	o__Chromatiales	f__Chromatiaceae	g__unclassified	s__unclassified	EU491843.1 gg_id:260428 Abundance and microbial life ocean crust seafloor lavas East Pacific Rise clone EPR3965-I2-Bc18	9346	7818	7338	8663	9976	10293	8592	7246	8229	9620	11494	9704
2350	k__Bacteria	p__Proteobacteria	c__Gammaproteobacteria	o__Oceanospirillales	f__Halomonadaceae	g__Candidatus Portiera	s__Candidatus Portiera aleyrodidarum	Z11928.1 gg_id:8116 symbiont of Trialeurodes vaporariorum (greenhouse whitefly)	11574	10887	10561	11565	11825	11789	11180	11096	11372	11493	11993	12033
2361	k__Bacteria	p__Proteobacteria	c__Gammaproteobacteria	o__Legionellales	f__Coxiellaceae	g__unclassified	s__unclassified	EU134738.1 gg_id:235968 tallgrass prarie soil clone FFCH12405	10832	10627	10568	10859	11170	10958	10591	10439	10978	11109	11835	11424
2362	k__Bacteria	p__Proteobacteria	c__Gammaproteobacteria	o__Chromatiales	f__Sinobacteraceae	g__unclassified	s__unclassified	GQ264010.1 gg_id:589456 Structure Simulated Level Waste Site simulated level waste site clone WC3_08	8413	6807	6237	8483	9407	10079	8865	6615	7971	10777	11507	11198
2363	k__Bacteria	p__Proteobacteria	c__Gammaproteobacteria	o__Oceanospirillales	f__Halomonadaceae	g__Candidatus Portiera	s__unclassified	EF574040.1 gg_id:233586 site S25 near Coco's Island marine clone S25_384	9164	8324	7211	9505	10477	10538	9346	7993	9115	10140	11018	10818
2364	k__Bacteria	p__Proteobacteria	c__Gammaproteobacteria	o__Chromatiales	f__Chromatiaceae	g__unclassified	s__unclassified	AM882535.1 gg_id:316871 Structure along hydrocarbon contamination coastal sediment oil polluted water petrochemical treatment plant clone 96 EDB2	9557	6422	7305	8006	10591	10837	8042	7103	7729	10836	11873	10965
2368	k__Bacteria	p__Proteobacteria	c__Gammaproteobacteria	o__Chromatiales	f__Sinobacteraceae	g__unclassified	s__unclassified	FJ545453.1 gg_id:513570 Diveristy Seawater and Sediment Northern North Yel Sea sediment clone S1-23	10467	9553	10594	11497	11583	11642	11091	10002	10555	11258	12289	10866
2373	k__Bacteria	p__Proteobacteria	c__Gammaproteobacteria	o__unclassified	f__unclassified	g__sfN	s__unclassified	GQ441315.1 gg_id:554466 and dynamic mat present vs. active nitrogen-fixing microorganisms marine microbial mats sandy intertidal beach clone GBII-44	11264	5390	8037	7457	11697	12113	7470	6447	5874	12546	12568	11594
2376	k__Bacteria	p__Proteobacteria	c__Gammaproteobacteria	o__Chromatiales	f__Sinobacteraceae	g__unclassified	s__unclassified	EU491448.1 gg_id:261579 Abundance and microbial life ocean crust seafloor lavas Hawai'i South Point X4 clone P0X4b3D09	11153	9045	10512	10320	11862	11642	10322	10362	10993	12457	12365	12464
2378	k__Bacteria	p__Proteobacteria	c__Gammaproteobacteria	o__Oceanospirillales	f__Halomonadaceae	g__Candidatus Portiera	s__unclassified	GU230321.1 gg_id:561326 Multilevel approach along Rio de la Plata-South Atlantic Ocean coastal water clone ARTE4_205	9463	9825	9834	10629	10559	11040	10671	9870	10065	10663	11298	11157
2379	k__Bacteria	p__Proteobacteria	c__Gammaproteobacteria	o__Chromatiales	f__Sinobacteraceae	g__unclassified	s__unclassified	EU491043.1 gg_id:263799 Abundance and microbial life ocean crust seafloor lavas Loi'hi Seamount South Rift X3 clone P7X3b4E11	11620	10412	10729	11163	12107	12163	11120	10575	10656	12638	13017	12969
2384	k__Bacteria	p__Proteobacteria	c__Gammaproteobacteria	o__Chromatiales	f__Ectothiorhodospiraceae	g__unclassified	s__unclassified	EF157181.1 gg_id:251900 Microbial natural asphalts rancho la brea heavy oil seeps Rancho La Brea tar pits clone 101-185	11076	9497	9330	10237	11659	11690	9773	8601	9264	11774	12221	12233
2386	k__Bacteria	p__Proteobacteria	c__Gammaproteobacteria	o__Chromatiales	f__Halothiobacillaceae	g__Halothiobacillus	s__unclassified	EU124668.1 gg_id:242036 Thioalkalibacter halophilus str. ALCO1	9589	9198	7218	9462	10356	9970	8929	7946	8980	10812	11656	11479
2387	k__Bacteria	p__Proteobacteria	c__Gammaproteobacteria	o__Sedimenticolales	f__Sedimenticolaceae	g__Sedimenticola	s__unclassified	EU488600.1 gg_id:535578 lucinid bivalve- symbiotic system: significance geochemical habitat on and gill symbiont Thalassia sea grass beds clone MPC2_41	11111	9724	7172	9322	11685	11185	9629	8881	10119	11039	11959	11013
2390	k__Bacteria	p__Proteobacteria	c__Gammaproteobacteria	o__unclassified	f__unclassified	g__sfA	s__unclassified	FN396657.1 gg_id:539488 constant flux thermophilic cold seabed Arctic marine surface sediment clone s5_0_I_31	12787	8619	11650	12022	12867	12927	11010	11890	11986	12792	13131	12767
2392	k__Bacteria	p__Proteobacteria	c__Gammaproteobacteria	o__Chromatiales	f__Chromatiaceae	g__unclassified	s__unclassified	FJ152611.1 gg_id:355416 Changes ly soil (Mexico) flooding alkaline saline soils former lake Texcoco clone TX1A_59	9628	9616	9378	10590	10530	9893	9857	9260	9726	11188	11180	11801
2393	k__Bacteria	p__Proteobacteria	c__Gammaproteobacteria	o__Oceanospirillales	f__ZA3412c	g__unclassified	s__unclassified	AY386342.1 gg_id:97969 marine str. HTCC2151	9565	8953	7335	9603	11055	11201	9789	7976	8178	10846	11643	11311
2397	k__Bacteria	p__Proteobacteria	c__Gammaproteobacteria	o__unclassified	f__unclassified	g__sfA	s__unclassified	AM882547.1 gg_id:333792 Structure along hydrocarbon contamination coastal sediment oil polluted water petrochemical treatment plant clone 21 EDB2	9613	7273	7362	9126	11495	9903	8687	7978	8375	10573	11702	10069
2403	k__Bacteria	p__Proteobacteria	c__Gammaproteobacteria	o__Sedimenticolales	f__Sedimenticolaceae	g__Sedimenticola	s__endosymbiont of Riftia pachyptila	U77478.1 gg_id:7623 endosymbiont Riftia pachyptila	11227	8406	7574	9078	11483	11181	8895	8320	8037	11485	12352	12401
2404	k__Bacteria	p__Proteobacteria	c__Gammaproteobacteria	o__Pseudomonadales	f__Moraxellaceae	g__Psychrobacter	s__unclassified	EU880519.1 gg_id:311744 Psychrobacter nivimaris str. P24a	9431	8215	8180	9013	11095	11853	9214	9477	8840	10560	12230	11536
2406	k__Bacteria	p__Proteobacteria	c__Gammaproteobacteria	o__Oceanospirillales	f__Halomonadaceae	g__Candidatus Portiera	s__unclassified	EF573891.1 gg_id:239178 site S25 near Coco's Island marine clone S25_235	9801	9376	8997	10201	10095	10188	9967	9505	9453	11101	11282	12083
2407	k__Bacteria	p__Proteobacteria	c__Gammaproteobacteria	o__Acidithiobacillales	f__Acidithiobacillaceae	g__Acidithiobacillus	s__Acidithiobacillus ferrooxidans	AF329205.1 gg_id:33408 Acidithiobacillus ferrooxidans str. ATCC23270	11519	10972	11740	11810	11970	12143	11675	11742	11717	11679	12242	11709
2408	k__Bacteria	p__Proteobacteria	c__Gammaproteobacteria	o__Pseudomonadales	f__Moraxellaceae	g__Psychrobacter	s__unclassified	EF101551.1 gg_id:182841 Psychrobacter pulmonis str. KOPRI24933	8134	9180	9458	9956	9946	9230	9787	9137	9456	8954	11221	10263
2409	k__Bacteria	p__Proteobacteria	c__Gammaproteobacteria	o__Legionellales	f__Coxiellaceae	g__unclassified	s__unclassified	EU491737.1 gg_id:265658 Abundance and microbial life ocean crust seafloor lavas East Pacific Rise clone EPR3968-O8a-Bc70	11703	11182	10616	11491	12716	12125	11238	10737	11166	12372	12700	12745
2410	k__Bacteria	p__Proteobacteria	c__Gammaproteobacteria	o__Chromatiales	f__Chromatiaceae	g__unclassified	s__unclassified	EF644807.1 gg_id:297894 genes and citrate lyase deep-sea microbial MAR Logatchev hydrothermal vent system 3000m water depth sulfide clone L8B5	11606	9227	10067	10731	11362	11409	10281	10446	10584	11814	12593	12214
2411	k__Bacteria	p__Proteobacteria	c__Gammaproteobacteria	o__Sedimenticolales	f__Sedimenticolaceae	g__Sedimenticola	s__unclassified	U62131.1 gg_id:32280 Solemya terraeregina gill symbiont	10551	9499	9174	10747	11155	12197	9347	9555	10189	11486	12011	11996
2414	k__Bacteria	p__Proteobacteria	c__Gammaproteobacteria	o__Oceanospirillales	f__HTCC2089	g__unclassified	s__unclassified	AM259847.1 gg_id:210420 Spatial sponge- Mediterranean Tethya aurantium sponge cortex clone TAA-10-33	8126	5961	6197	7203	9706	10258	6819	5880	5164	9417	11011	9685
2415	k__Bacteria	p__Proteobacteria	c__Gammaproteobacteria	o__Chromatiales	f__Halothiobacillaceae	g__unclassified	s__unclassified	EU101026.1 gg_id:246095 Sulfide/oxygen supply ratio predicts outcome competition among sulfur-oxidizing waters Frasassi sulfidic cave stream biofilm clone FS0612_B36	8658	7734	6635	7784	9829	10202	6947	7360	6897	10228	11302	11559
2416	k__Bacteria	p__Proteobacteria	c__Gammaproteobacteria	o__Oceanospirillales	f__ZA3412c	g__unclassified	s__unclassified	GU061277.1 gg_id:588515 Evaluation culturing methods cultivate previously Yel Sea intertidal beach seawater 20 m depth clone 20m-14	9124	8738	8296	9643	10320	10496	10259	8457	9055	9905	10957	9982
2417	k__Bacteria	p__Proteobacteria	c__Gammaproteobacteria	o__Sedimenticolales	f__Sedimenticolaceae	g__Sedimenticola	s__Anodontia fragilis gill symbiont	FJ752438.1 gg_id:530747 endosymbionts Loripes lacteus and Anodontia fragilis gill symbiont clone 2A	8548	6756	7041	9051	10019	10758	8482	8179	8005	10195	10418	11089
2418	k__Bacteria	p__Proteobacteria	c__Gammaproteobacteria	o__Oceanospirillales	f__ZA3412c	g__unclassified	s__unclassified	GQ349185.1 gg_id:588789 Metagenome versatile chemolithoautotroph expanding oceanic dead zones Saanich Inlet 120 m depth clone SHAN516	10163	10151	9842	10981	11236	11413	10614	10416	10284	10717	11877	11419
2423	k__Bacteria	p__Proteobacteria	c__Gammaproteobacteria	o__Pseudomonadales	f__Moraxellaceae	g__Psychrobacter	s__unclassified	AY167281.1 gg_id:82289 Psychrobacter glacincola str. ANT9104	10775	10454	10214	11070	11663	11971	10724	10328	10505	11232	12263	12368
2426	k__Bacteria	p__Proteobacteria	c__Gammaproteobacteria	o__Chromatiales	f__Chromatiaceae	g__Marichromatium	s__Marichromatium gracile	AM941378.1 gg_id:344367 Marichromatium indicum str. JA122	9617	9502	9587	10531	11016	10840	10071	9931	7629	10727	11424	11772
2433	k__Bacteria	p__Proteobacteria	c__Gammaproteobacteria	o__Chromatiales	f__Chromatiaceae	g__unclassified	s__unclassified	FN397816.1 gg_id:429948 geomicrobiological investigation sediments Gulf Cadiz GeoB 9072-1 anoxic sub-surface breccia Capt Arutyunov mud volcano clone CpA BacB18	10009	10340	9207	10786	11145	11304	10271	9280	10042	10789	11649	11169
2435	k__Bacteria	p__Proteobacteria	c__Gammaproteobacteria	o__Chromatiales	f__Sinobacteraceae	g__unclassified	s__unclassified	FJ202756.1 gg_id:338034 and White Plague Disease-Induced Changes Caribbean Coral Montastraea faveolata kept aquarium 23 days clone SGUS1042	11555	9314	9966	11188	12016	12323	10035	9852	10271	11657	12852	11831
2436	k__Bacteria	p__Proteobacteria	c__Gammaproteobacteria	o__Chromatiales	f__Chromatiaceae	g__unclassified	s__unclassified	GQ246407.1 gg_id:551973 Temporal and spatial China North Yel Sea sediments clone Ld1-12	8553	8464	8478	9853	10371	10636	8927	8707	8568	10372	11220	10476
2442	k__Bacteria	p__Proteobacteria	c__Gammaproteobacteria	o__Legionellales	f__Coxiellaceae	g__Rickettsiella	s__unclassified	FJ542909.1 gg_id:527108 Microbiomic intestine earthworm Eisenia fetida fed ergovaline treatment gut clone A09-12G	10831	10049	10296	11260	11875	11562	10513	10925	11019	11536	12121	11850
2448	k__Bacteria	p__Proteobacteria	c__Gammaproteobacteria	o__Chromatiales	f__Sinobacteraceae	g__unclassified	s__unclassified	AJ567537.1 gg_id:90195 deep-sea sediment clone MBMPE11	10500	5829	9666	10521	11072	10910	8148	10147	10400	10896	11757	10252
2451	k__Bacteria	p__Proteobacteria	c__Gammaproteobacteria	o__Sedimenticolales	f__Sedimenticolaceae	g__Sedimenticola	s__Loripes lacteus gill symbiont	FJ752447.1 gg_id:517886 endosymbionts and Anodontia fragilis Loripes lacteus gill symbiont clone 2C	9744	9671	8486	9538	10901	10802	9097	8323	8697	10742	11968	11174
2464	k__Bacteria	p__Proteobacteria	c__Gammaproteobacteria	o__unclassified	f__unclassified	g__sfC	s__unclassified	EU236368.1 gg_id:295225 Haliclona gellius: sponge and symbionts 13 m depth Pacific Ocean clone Hg91E8	10979	10757	9369	10574	11356	11426	10532	9911	10382	11064	12024	11623
2465	k__Bacteria	p__Proteobacteria	c__Gammaproteobacteria	o__Chromatiales	f__Sinobacteraceae	g__unclassified	s__unclassified	EF125454.1 gg_id:175214 mangrove soil clone MSB-2F9	8396	6748	5269	6765	8769	9141	8113	6758	6676	9815	10788	11759
2466	k__Bacteria	p__Proteobacteria	c__Gammaproteobacteria	o__Chromatiales	f__Chromatiaceae	g__unclassified	s__unclassified	AM882545.1 gg_id:347412 Structure along hydrocarbon contamination coastal sediment oil polluted water petrochemical treatment plant clone 65 EDB2	8527	7377	7941	8103	8881	9793	9661	6804	6865	8325	11095	9371
2467	k__Bacteria	p__Proteobacteria	c__Gammaproteobacteria	o__Thiotrichales	f__Thiotrichaceae	g__Leucothrix	s__unclassified	AM883178.1 gg_id:349801 Endosymbioses between and deep-sea siboglinid tubeworms arctic cold seep (Haakon Mosby mud volcano Barents sea) host trophosome tissue clone Ohaa1	9035	9420	8293	9847	10916	10996	9671	8629	9497	10661	11759	10625
2468	k__Bacteria	p__Proteobacteria	c__Gammaproteobacteria	o__Legionellales	f__Legionellaceae	g__unclassified	s__unclassified	EU491259.1 gg_id:276006 Abundance and microbial life ocean crust seafloor lavas Loi'hi Seamount Pisces Peak X2 clone P9X2b2E06	10063	9168	8080	9343	10823	11197	9005	7901	8690	10706	11828	11384
2471	k__Bacteria	p__Proteobacteria	c__Gammaproteobacteria	o__unclassified	f__unclassified	g__sfB	s__unclassified	FJ623384.1 gg_id:578673 Efficient polyhydroxyalkanoates production waste-activated submitted process sequencing batch reactor under aerobic feeding and discharge conditions carbon source waste activated sludge alkaline fermentation liquid clone 135	12303	11675	11532	12393	12632	12637	11935	11780	12108	12907	13291	13277
2476	k__Bacteria	p__Proteobacteria	c__Gammaproteobacteria	o__Chromatiales	f__Chromatiaceae	g__unclassified	s__unclassified	AM882565.1 gg_id:312010 Structure along hydrocarbon contamination coastal sediment oil polluted water petrochemical treatment plant clone 5 EDB3	10315	7052	6412	8286	10667	10185	7641	8059	7682	10380	11629	10405
2481	k__Bacteria	p__Proteobacteria	c__Gammaproteobacteria	o__Chromatiales	f__Chromatiaceae	g__unclassified	s__unclassified	GU454932.1 gg_id:530809 Understanding short-chain fatty acids accumulation enhanced alkaline digestion: kinetics microbiology anaerobic fermentation reactor waste activated sludge ambient and pH uncontrolled clone ambient_uncontrolled-71	11218	9514	8121	9300	11314	11520	9060	8441	8521	11729	12348	12515
2482	k__Bacteria	p__Proteobacteria	c__Gammaproteobacteria	o__Sedimenticolales	f__Sedimenticolaceae	g__Sedimenticola	s__unclassified	U77480.1 gg_id:7624 endosymbiont Ridgeia piscesae	10459	8062	7704	8427	11246	10518	7800	7841	7570	10775	12011	11983
2484	k__Bacteria	p__Proteobacteria	c__Gammaproteobacteria	o__Oceanospirillales	f__Halomonadaceae	g__Candidatus Portiera	s__Candidatus Portiera aleyrodidarum	AF400467.1 gg_id:46892 Primary endosymbiont Bemisia tabaci clone UG26 aleyrodidarum	10063	9374	10182	10837	10750	10758	10043	10323	10135	11200	11389	11410
2485	k__Bacteria	p__Proteobacteria	c__Gammaproteobacteria	o__Oceanospirillales	f__HTCC2089	g__unclassified	s__unclassified	AY907755.1 gg_id:137083 identification picoplankton contrasting waters Arabian Sea water clone A314005	10597	10358	9146	10099	11015	11288	11422	10473	10672	11384	12065	11905
2489	k__Bacteria	p__Proteobacteria	c__Gammaproteobacteria	o__unclassified	f__unclassified	g__sfA	s__unclassified	FJ545579.1 gg_id:552276 Diveristy Seawater and Sediment Northern North Yel Sea sediment clone S2-59	9873	10142	9496	10557	11178	11685	10724	9284	9823	10604	12100	11358
2490	k__Bacteria	p__Proteobacteria	c__Gammaproteobacteria	o__Thiotrichales	f__Thiotrichaceae	g__Leucothrix	s__unclassified	FJ712487.1 gg_id:522744 and Archaea Gas Hydrate Sediments (East Sea) Kazan Mud Volcano Anaximander Mountains East Mediterranean Sea clone KZNMV-5-B76	9156	9682	8523	10569	10656	10650	9626	7189	8597	10341	10973	10709
2493	k__Bacteria	p__Proteobacteria	c__Gammaproteobacteria	o__unclassified	f__unclassified	g__sfF	s__unclassified	GQ348876.1 gg_id:581691 Metagenome versatile chemolithoautotroph expanding oceanic dead zones Saanich Inlet 100 m depth clone SHAG448	9764	8651	8783	10704	10867	11019	9961	9410	9483	10973	11437	11623
2495	k__Bacteria	p__Proteobacteria	c__Gammaproteobacteria	o__Chromatiales	f__Chromatiaceae	g__unclassified	s__unclassified	DQ498828.1 gg_id:160903 Thiocapsa sp. str. SC5	7774	7990	7161	8228	9376	9311	7539	7111	7573	9849	10512	9379
2498	k__Bacteria	p__Proteobacteria	c__Gammaproteobacteria	o__Pseudomonadales	f__Moraxellaceae	g__unclassified	s__unclassified	DQ337034.1 gg_id:146907 subsurface water clone EV818EB5CPSAJJ24	7616	7876	7995	8934	8870	8165	7855	8890	7935	7279	8814	8904
2500	k__Bacteria	p__Proteobacteria	c__Gammaproteobacteria	o__Cardiobacteriales	f__Cardiobacteriaceae	g__Dichelobacter	s__Dichelobacter nodosus	CP000513.1 gg_id:226003 Dichelobacter nodosus str. VCS1703A	11008	10558	8804	10490	12026	11362	9932	9468	10241	11488	12190	11992
2502	k__Bacteria	p__Proteobacteria	c__Gammaproteobacteria	o__Chromatiales	f__Halothiobacillaceae	g__unclassified	s__unclassified	EU101090.1 gg_id:239627 Sulfide/oxygen supply ratio predicts outcome competition among sulfur-oxidizing waters Frasassi sulfidic cave stream biofilm clone FS0612_B27	11139	11691	10885	11853	11797	10850	11864	11043	11296	10812	11278	11263
2504	k__Bacteria	p__Proteobacteria	c__Gammaproteobacteria	o__Chromatiales	f__Sinobacteraceae	g__unclassified	s__unclassified	EU491671.1 gg_id:269207 Abundance and microbial life ocean crust seafloor lavas East Pacific Rise clone EPR3970-MO1A-Bc84	10869	5735	10014	9742	10839	11530	9088	9318	6558	12054	12383	12161
2506	k__Bacteria	p__Proteobacteria	c__Gammaproteobacteria	o__unclassified	f__unclassified	g__sfI	s__unclassified	FJ203316.1 gg_id:314846 and White Plague Disease-Induced Changes Caribbean Coral Montastraea faveolata diseased tissue clone SHFG735	11174	11121	11170	11748	11679	11647	11201	11070	11139	10556	12185	11674
2508	k__Bacteria	p__Proteobacteria	c__Gammaproteobacteria	o__Chromatiales	f__Sinobacteraceae	g__unclassified	s__unclassified	EU373852.1 gg_id:265200 southern Cretan margin (eastern Mediterranean Sea) canyon and slope sediment clone HCM3MC91_3D_FL	11466	10970	10987	11294	11843	11730	10856	11034	11089	12065	12297	12185
2510	k__Bacteria	p__Proteobacteria	c__Gammaproteobacteria	o__unclassified	f__unclassified	g__sfA	s__unclassified	EF632659.1 gg_id:251374 Unique microbial contrasting aquatic altitude Andean Altiplano (northern Chile) sediment clone Asc-s-14	11379	10790	11482	11542	11681	11340	11472	11764	11339	11192	11766	11631
2512	k__Bacteria	p__Proteobacteria	c__Gammaproteobacteria	o__Pseudomonadales	f__Moraxellaceae	g__Moraxella	s__Moraxella nonliquefaciens	AF005176.1 gg_id:8272 Moraxella nonliquefaciens str. P2581/88	10934	8939	10299	10665	12170	10857	10640	9737	9088	10673	11447	11028
2513	k__Bacteria	p__Proteobacteria	c__Gammaproteobacteria	o__Chromatiales	f__Sinobacteraceae	g__unclassified	s__unclassified	EU617762.1 gg_id:339270 Seasonal variation microbial Yel Sea sediment clone D13S-135	11423	10247	10679	11944	11853	11883	12007	11230	11245	11665	12646	11954
2516	k__Bacteria	p__Proteobacteria	c__Gammaproteobacteria	o__Chromatiales	f__Chromatiaceae	g__Thiocapsa	s__unclassified	AF112999.1 gg_id:7533 Thiocapsa roseopersicina str. M11	7966	7743	6509	8420	8791	9475	8077	6476	6939	9788	10438	9972
2521	k__Bacteria	p__Proteobacteria	c__Gammaproteobacteria	o__Chromatiales	f__Sinobacteraceae	g__unclassified	s__unclassified	AB015576.1 gg_id:7632 deep-sea sediment clone BD6-6	11645	10972	10916	11642	11805	11813	11307	11000	11253	11901	12980	11753
2522	k__Bacteria	p__Proteobacteria	c__Gammaproteobacteria	o__Oceanospirillales	f__ZA3412c	g__unclassified	s__unclassified	EU050830.1 gg_id:255358 libraries sediment Kings Bay Svalbard Arctic clone SS1_B_08_75	10383	10398	9903	10880	11609	11965	10334	10179	10514	10886	12239	11337
2524	k__Bacteria	p__Proteobacteria	c__Gammaproteobacteria	o__unclassified	f__unclassified	g__sfA	s__unclassified	FJ712446.1 gg_id:532489 Prokaryotic structure and sediments active submarine mud volcano (Kazan MV Sea) Kazan Mud Volcano Anaximander Mountains East Mediterranean Sea clone KZNMV-0-B65	9926	9688	9203	10551	10537	10984	9659	9594	10001	11011	11924	11667
2525	k__Bacteria	p__Proteobacteria	c__Gammaproteobacteria	o__Chromatiales	f__Chromatiaceae	g__unclassified	s__unclassified	FJ535330.1 gg_id:511313 within iron-containing flocculent mats submarine volcanoes along Kermadec Arc sediment clone TS-17	10407	10354	9747	10436	11348	11919	10413	9686	9994	11584	12610	11790
2528	k__Bacteria	p__Proteobacteria	c__Gammaproteobacteria	o__Chromatiales	f__Sinobacteraceae	g__unclassified	s__unclassified	EU617760.1 gg_id:353103 Seasonal variation microbial Yel Sea sediment clone D13S-8	12160	11061	12074	11935	12350	12163	11648	11931	11758	12137	12565	12484
2531	k__Bacteria	p__Proteobacteria	c__Gammaproteobacteria	o__Chromatiales	f__Sinobacteraceae	g__unclassified	s__unclassified	FM242213.1 gg_id:305299 sequences sediment clone 305 T0h-oil	12002	9950	10762	11138	12244	12476	11065	10573	10508	12734	12911	12878
2533	k__Bacteria	p__Proteobacteria	c__Gammaproteobacteria	o__Pseudomonadales	f__Moraxellaceae	g__Psychrobacter	s__Psychrobacter pacificensis	AB016054.1 gg_id:24089 Psychrobacter pacificensis str. NIBH P2J2	10072	8975	8495	10289	11094	10390	9617	9605	9392	10640	11210	11194
2536	k__Bacteria	p__Proteobacteria	c__Gammaproteobacteria	o__Legionellales	f__Legionellaceae	g__unclassified	s__unclassified	GQ850579.1 gg_id:559606 bottom water northern Bering Sea clone d131	10095	8486	4627	6956	11071	11200	8789	6976	7309	11135	11626	11844
2537	k__Bacteria	p__Proteobacteria	c__Gammaproteobacteria	o__Methylococcales	f__Methylococcaceae	g__Methylocaldum	s__Methylocaldum szegediense	NR_026064.1 gg_id:576044 Methylocaldum szegediense str. OR2	8994	8297	8462	8856	10766	10504	8929	8972	7729	10674	11454	11295
2539	k__Bacteria	p__Proteobacteria	c__Gammaproteobacteria	o__Chromatiales	f__Chromatiaceae	g__unclassified	s__unclassified	GQ495440.1 gg_id:543963 terrestrial volcanic rocks Iceland Hnausahraun lava f clone Bas-7-84	9607	8904	7355	8852	10464	10699	9116	7043	8167	11477	11850	10997
2542	k__Bacteria	p__Proteobacteria	c__Gammaproteobacteria	o__Legionellales	f__Coxiellaceae	g__unclassified	s__unclassified	EU050790.1 gg_id:256320 libraries sediment Kings Bay Svalbard Arctic clone SS1_B_07_86	10564	9893	9097	9813	11507	11969	10463	9344	9826	11700	12646	12260
2543	k__Bacteria	p__Proteobacteria	c__Gammaproteobacteria	o__Chromatiales	f__Chromatiaceae	g__unclassified	s__unclassified	EU050786.1 gg_id:245663 libraries sediment Kings Bay Svalbard Arctic clone SS1_B_07_19	9942	8854	8168	9972	11608	11558	9274	8922	9141	11425	12206	11693
2545	k__Bacteria	p__Proteobacteria	c__Gammaproteobacteria	o__Oceanospirillales	f__Halomonadaceae	g__Candidatus Portiera	s__unclassified	AY458632.2 gg_id:101609 marine waters clone EBAC750-02H09	11986	9933	10465	10872	12060	11307	10175	10402	10259	11360	12568	11890
2549	k__Bacteria	p__Proteobacteria	c__unclassified	o__unclassified	f__unclassified	g__sfA	s__unclassified	EF157080.1 gg_id:243037 Microbial natural asphalts rancho la brea heavy oil seeps Rancho La Brea tar pits clone 91-141	11039	10852	10620	11047	11651	11856	10887	10394	10339	11608	12969	11899
2551	k__Bacteria	p__Proteobacteria	c__Gammaproteobacteria	o__Methylococcales	f__Methylococcaceae	g__Methylobacter	s__unclassified	AB476280.1 gg_id:549573 Compositional and functional transition epibiotic microbial hydrothermal vent galatheid crab during aquarium rearing ventral setae Shinkaia crosnieri clone IHE5_20	8869	9015	7640	8211	9965	10229	7334	6919	7347	10286	11252	11009
2552	k__Bacteria	p__Proteobacteria	c__Gammaproteobacteria	o__Chromatiales	f__Sinobacteraceae	g__unclassified	s__unclassified	FJ203584.1 gg_id:324521 and White Plague Disease-Induced Changes Caribbean Coral Montastraea faveolata healthy tissue clone SHFH664	12707	9053	12285	12413	12871	12824	11672	12129	12644	12971	13253	12990
2555	k__Bacteria	p__Proteobacteria	c__Gammaproteobacteria	o__Chromatiales	f__Sinobacteraceae	g__unclassified	s__unclassified	DQ351767.1 gg_id:145747 Microbial Adherent Sediment Particles Heavy Metal Contaminated North Sea Surface Sediments marine sediments clone Belgica2005/10-130-24	10847	8570	10742	11534	11848	11865	10515	9898	11112	11334	12536	11612
2556	k__Bacteria	p__Proteobacteria	c__unclassified	o__unclassified	f__unclassified	g__sfA	s__unclassified	EF095437.1 gg_id:579168 Application and DGGE fingerprinting detection microbial Malaysian sweet crude oil clone MOB64	9769	9748	10030	9373	10788	10183	8920	9109	9003	11523	11235	12032
2568	k__Bacteria	p__Proteobacteria	c__Gammaproteobacteria	o__Acidithiobacillales	f__Acidithiobacillaceae	g__Acidithiobacillus	s__unclassified	FJ946877.1 gg_id:567607 Acidithiobacillus ferrooxidans str. NK-16	8368	8333	8375	8516	9221	9025	8226	7903	7824	9465	10180	10698
2570	k__Bacteria	p__Proteobacteria	c__unclassified	o__unclassified	f__unclassified	g__sfA	s__unclassified	EF095417.1 gg_id:581718 Application and DGGE fingerprinting detection microbial Malaysian sweet crude oil clone MOB204	10251	10443	8157	9763	10840	10747	9532	8661	9155	11641	11756	12367
2573	k__Bacteria	p__Proteobacteria	c__Gammaproteobacteria	o__Legionellales	f__Coxiellaceae	g__Coxiella	s__Coxiella burnetii	NC_011527.1 gg_id:356835 Coxiella burnetii str. CbuG_Q212	9763	8669	9525	10904	12284	10669	9285	9201	10275	10644	11937	11273
2576	k__Bacteria	p__Proteobacteria	c__Gammaproteobacteria	o__unclassified	f__unclassified	g__sfG	s__unclassified	EU491486.1 gg_id:270695 Abundance and microbial life ocean crust seafloor lavas Hawai'i South Point X4 clone P0X4b2G10	11454	10435	11318	11568	11766	11757	11138	10951	11135	12285	12468	12612
2581	k__Bacteria	p__Proteobacteria	c__Gammaproteobacteria	o__Pseudomonadales	f__Moraxellaceae	g__Psychrobacter	s__Psychrobacter pulmonis	EU434447.1 gg_id:263373 Psychrobacter pulmonis str. a72	10089	9128	9449	10084	11184	12087	9776	9787	9922	11200	12468	11472
2582	k__Bacteria	p__Proteobacteria	c__Gammaproteobacteria	o__Pseudomonadales	f__Moraxellaceae	g__Moraxella	s__unclassified	NR_028914.1 gg_id:585738 Moraxella canis str. N7; LMG 11194	9810	8678	8407	9382	10533	10374	8939	9043	8030	9449	11031	10079
2585	k__Bacteria	p__Proteobacteria	c__Gammaproteobacteria	o__Legionellales	f__Legionellaceae	g__Legionella	s__unclassified	DQ413099.1 gg_id:154202 Microbial -dependent and Approaches Anaerobic/Aerobic SBR Reactor EBPR sludge clone 40	9228	8878	7792	9799	10177	9148	9601	8728	8584	8729	10202	9971
2586	k__Bacteria	p__Proteobacteria	c__Gammaproteobacteria	o__Chromatiales	f__Chromatiaceae	g__unclassified	s__unclassified	FJ497635.1 gg_id:558137 Microbial Ecology Fe-rich Mats and Basaltic Rock American Samoa Vailulu'u Seamount clone VS_CL-383	11787	10995	11166	11812	12090	12286	11550	12108	12139	12328	12774	12348
2588	k__Bacteria	p__Proteobacteria	c__Gammaproteobacteria	o__Sedimenticolales	f__Sedimenticolaceae	g__Sedimenticola	s__unclassified	EF646140.1 gg_id:241188 Potential interactions particle- anammox and archaeal partners namibian Namibian upwelling system clone N67e_19	10438	9489	9474	10857	11571	11793	10456	9959	10279	10603	11919	11435
2593	k__Bacteria	p__Proteobacteria	c__Gammaproteobacteria	o__Chromatiales	f__Sinobacteraceae	g__unclassified	s__unclassified	EF125451.1 gg_id:188380 mangrove soil clone MSB-2F4	11063	10540	9973	10983	11740	11986	10342	9887	10658	11607	12452	12188
2594	k__Bacteria	p__Proteobacteria	c__Gammaproteobacteria	o__Chromatiales	f__Chromatiaceae	g__Marichromatium	s__Marichromatium gracile	AM941379.1 gg_id:304631 Marichromatium indicum str. JA210	8489	5878	6555	7613	9896	10230	6533	6491	6469	9956	11389	10436
2596	k__Bacteria	p__Proteobacteria	c__Gammaproteobacteria	o__Chromatiales	f__Chromatiaceae	g__Marichromatium	s__unclassified	AF294030.1 gg_id:135580 Marichromatium purpuratum str. TAR	10481	9158	10289	10735	10873	11316	10554	10183	10421	11725	12030	11954
2600	k__Bacteria	p__Proteobacteria	c__Gammaproteobacteria	o__unclassified	f__unclassified	g__sfC	s__unclassified	FJ416083.1 gg_id:367767 sediments sediment station NEC5 Northern Bering Sea clone 020K31	11775	11398	11396	11828	12125	12233	10999	11197	11506	12597	12719	12764
2607	k__Bacteria	p__Proteobacteria	c__Gammaproteobacteria	o__Chromatiales	f__Chromatiaceae	g__Marichromatium	s__Marichromatium gracile	AM179449.1 gg_id:190862 Marichromatium imhoffii str. JA120 1	9783	6604	6877	8369	10465	10466	7391	6442	7103	10408	11787	11007
2610	k__Bacteria	p__Proteobacteria	c__Gammaproteobacteria	o__Chromatiales	f__Sinobacteraceae	g__unclassified	s__unclassified	DQ334616.1 gg_id:175390 Impact metals on sediments heavy metal polluted marine sediment clone HB1-41-8	11783	10826	11240	11860	12253	12550	11366	10880	11520	12429	12874	12181
2611	k__Bacteria	p__Proteobacteria	c__Gammaproteobacteria	o__unclassified	f__unclassified	g__sfP	s__unclassified	EF092261.1 gg_id:268390 Persistent Axinella corrugata clone BH1_G11	12027	7563	11699	11857	12254	11868	11331	11590	12094	12025	12468	12421
2616	k__Bacteria	p__Proteobacteria	c__Gammaproteobacteria	o__unclassified	f__unclassified	g__sfG	s__unclassified	EU287407.1 gg_id:241556 Pacific arctic surface sediment clone S26-107	11358	10609	11248	11302	11966	11877	10900	11082	10764	11964	12109	12215
2618	k__Bacteria	p__Proteobacteria	c__Gammaproteobacteria	o__Chromatiales	f__Sinobacteraceae	g__unclassified	s__unclassified	FJ902650.1 gg_id:558486 phreatic limestone sinkholes northeastern Mexico biofilm 1m deep hydrothermal vent cenote Verde clone VERDEA80	9448	10928	9480	10524	11229	10314	9783	9943	10346	11831	12159	11999
2619	k__Bacteria	p__Proteobacteria	c__Gammaproteobacteria	o__Legionellales	f__Coxiellaceae	g__unclassified	s__unclassified	EF580986.1 gg_id:279663 Survey Microbial Freshwater Calcareous Mats freshwater calcareous mat clone CM62	10390	10550	10076	11288	11274	11154	9939	9502	10658	11079	12130	11817
2624	k__Bacteria	p__Proteobacteria	c__Gammaproteobacteria	o__Chromatiales	f__Ectothiorhodospiraceae	g__unclassified	s__unclassified	FJ153022.1 gg_id:306675 Changes ly soil (Mexico) flooding alkaline saline soils former lake Texcoco clone TX4CB_153	8925	7265	6272	7321	9234	9586	7164	7032	6871	9918	11329	9913
2626	k__Bacteria	p__Proteobacteria	c__Gammaproteobacteria	o__Chromatiales	f__Chromatiaceae	g__unclassified	s__unclassified	FJ717238.1 gg_id:538780 L. Bioturbated Mesocosm marine sediment Cullercoats Northumberland United Kingdom used laboratory Arenicola marina (lugworm) clone A10_10.4_2	10828	9365	8946	9945	11280	11250	9839	8152	8831	11242	12151	11649
2628	k__Bacteria	p__Proteobacteria	c__Gammaproteobacteria	o__Thiotrichales	f__Thiotrichaceae	g__Leucothrix	s__unclassified	EF687220.1 gg_id:280984 Biogeochemistry iron- and sulfur-precipitating microbial mats (Nile Mediterranean) iron-oxidizing mat Chefren mud volcano Nile Deep Sea Fan Eastern Mediterranean clone 102B57	9871	6640	6535	7489	11317	11075	7427	8998	7077	10941	11620	9678
2631	k__Bacteria	p__Proteobacteria	c__Gammaproteobacteria	o__Chromatiales	f__Chromatiaceae	g__Marichromatium	s__unclassified	FM177510.1 gg_id:333563 Marichromatium bheemlicum str. JA284	7744	5546	6932	7299	9244	10045	6254	5381	5318	10858	11387	11484
2633	k__Bacteria	p__Proteobacteria	c__Gammaproteobacteria	o__Chromatiales	f__Chromatiaceae	g__Marichromatium	s__Marichromatium gracile	AM941377.1 gg_id:325577 Marichromatium indicum str. JA214	10015	6182	7428	8030	9939	9976	7424	7169	7152	9972	11879	10411
2635	k__Bacteria	p__Proteobacteria	c__Gammaproteobacteria	o__Legionellales	f__Coxiellaceae	g__unclassified	s__unclassified	AF255638.1 gg_id:32355 EBPR sludge clone Ebpr13	10746	11284	10281	10557	11701	10760	10329	10370	10646	10506	12042	10710
2639	k__Bacteria	p__Proteobacteria	c__Gammaproteobacteria	o__Chromatiales	f__Sinobacteraceae	g__unclassified	s__unclassified	EF061959.1 gg_id:194499 Xiamen China mangrove sediment clone XME27	11260	8311	10137	10905	11397	11089	9096	10241	8319	11401	12329	11086
2641	k__Bacteria	p__Proteobacteria	c__Gammaproteobacteria	o__Chromatiales	f__Sinobacteraceae	g__unclassified	s__unclassified	AY592131.1 gg_id:100439 marine ANAMMOX sediment clone AY592131	10492	9890	9894	10746	11211	11819	10357	9819	10178	11628	12255	12084
2642	k__Bacteria	p__Proteobacteria	c__Gammaproteobacteria	o__Oceanospirillales	f__ZA3412c	g__unclassified	s__unclassified	AJ581349.1 gg_id:92209 Mediterranean sponge clone E01-9C-12	9728	7004	6859	8102	10023	10204	7366	6915	7724	10842	11155	10900
2650	k__Bacteria	p__Proteobacteria	c__Gammaproteobacteria	o__Chromatiales	f__Chromatiaceae	g__unclassified	s__unclassified	GQ141761.1 gg_id:435569 Microbial thriving -pH Rincon de la Vieja Volcano National Park Costa Rica superficial microbial mat on edge acidic hot spring clone R0435B25	11678	9791	10482	11283	11954	12168	10940	10897	10968	11975	12314	12179
2657	k__Bacteria	p__Proteobacteria	c__Gammaproteobacteria	o__Chromatiales	f__Chromatiaceae	g__unclassified	s__unclassified	EF076070.1 gg_id:256660 Sponge- microorganisms: ecology and biotechnological potential Bahamas: Little San Salvador Island clone PK002	11816	11324	11609	12187	12471	12216	11666	11358	11242	13095	13117	13403
2658	k__Bacteria	p__Proteobacteria	c__Gammaproteobacteria	o__Thiohalomonales	f__Thiohalomnaceae	g__Thiohalomonas	s__Thiohalomonas denitrificans	EF117913.1 gg_id:198462 Thiohalomonas denitrificans str. HLD 14	10023	5206	8228	8695	11071	10879	6618	7917	7185	11186	11901	10561
2659	k__Bacteria	p__Proteobacteria	c__Gammaproteobacteria	o__Chromatiales	f__Chromatiaceae	g__unclassified	s__unclassified	AB426192.1 gg_id:267544 -situ identification study benzene-degrading s under methanogenic condition anaerobic benzene degrading enrichment which was d lotus field soil clone mbI-b10	8412	6012	5858	7477	10083	9950	6706	6317	6441	9127	10747	10117
2665	k__Bacteria	p__Proteobacteria	c__Gammaproteobacteria	o__Sedimenticolales	f__Sedimenticolaceae	g__Sedimenticola	s__unclassified	AB073120.1 gg_id:67480 Endosymbiont Lamellibrachia satsuma clone TUB163	11709	8647	8600	10088	11916	11958	9205	8585	8561	12051	12307	12121
2667	k__Bacteria	p__Proteobacteria	c__Gammaproteobacteria	o__Oceanospirillales	f__HTCC2089	g__unclassified	s__unclassified	EU287155.1 gg_id:243868 Pacific arctic surface sediment clone P13-62	10554	7038	6665	8491	10101	9216	7787	5985	6998	9895	10691	10909
2668	k__Bacteria	p__Proteobacteria	c__Gammaproteobacteria	o__Legionellales	f__Legionellaceae	g__Tatlockia	s__unclassified	AJ919271.1 gg_id:114678 Legionella nautarum	10272	10317	10221	10688	11111	11479	10102	9978	10311	11248	11810	11694
2669	k__Bacteria	p__Proteobacteria	c__Gammaproteobacteria	o__Chromatiales	f__Chromatiaceae	g__unclassified	s__unclassified	DQ925905.1 gg_id:254195 Microbes and Thermal Gradients Temperature Hydrothermal Chimneys hydrothermal vent chimneys Guaymas Basin clone 21B73	10319	9769	9017	10986	10870	10978	9952	9398	10394	11614	12027	12292
2673	k__Bacteria	p__Proteobacteria	c__Gammaproteobacteria	o__Sedimenticolales	f__Sedimenticolaceae	g__Sedimenticola	s__unclassified	L25711.1 gg_id:7585 Anodontia phillipiana gill symbiont	8513	7687	7138	9218	10104	10207	7282	6340	7577	9407	10549	9923
2674	k__Bacteria	p__Proteobacteria	c__Gammaproteobacteria	o__Chromatiales	f__Chromatiaceae	g__unclassified	s__unclassified	GQ406158.1 gg_id:593544 Benthic submerged sinkhole ecosystems sediment clone TS-45-9	9128	8463	6958	8098	10151	10711	7804	6916	7803	10990	11553	12006
2675	k__Bacteria	p__Proteobacteria	c__Gammaproteobacteria	o__Pseudomonadales	f__Moraxellaceae	g__Enhydrobacter	s__unclassified	AY043376.1 gg_id:63603 Moraxella osloensis str. AU1220	8685	7766	9380	7973	10032	9260	8961	9628	8285	9002	9823	9934
2679	k__Bacteria	p__Proteobacteria	c__Gammaproteobacteria	o__Chromatiales	f__Chromatiaceae	g__Allochromatium	s__Allochromatium vinosum	AM712619.1 gg_id:237043 Allochromatium phaeobacterium str. JA144	11091	10271	9813	10680	11021	10594	11002	10887	10295	10901	11770	11369
2680	k__Bacteria	p__Proteobacteria	c__Gammaproteobacteria	o__Chromatiales	f__Chromatiaceae	g__unclassified	s__unclassified	EF654696.1 gg_id:242116 mixed granule anammox reactor clone KIST-JJY027	9383	9357	8135	9917	10930	11268	10110	8706	9209	10878	11871	11513
2683	k__Bacteria	p__Proteobacteria	c__Gammaproteobacteria	o__Chromatiales	f__Chromatiaceae	g__Allochromatium	s__Allochromatium vinosum	FJ716332.1 gg_id:508808 Chlorobi dominate shal chemocline Bahamas Sawmill Sink column 10.3 m water depth clone SAW1_B74	11278	10423	10062	11041	11591	11789	10577	10334	10539	12096	12543	12333
2687	k__Bacteria	p__Proteobacteria	c__Gammaproteobacteria	o__unclassified	f__unclassified	g__sfA	s__unclassified	DQ351809.1 gg_id:146146 Microbial Adherent Sediment Particles Heavy Metal Contaminated North Sea Surface Sediments marine sediments clone Belgica2005/10-ZG-17	9538	9114	8219	8776	10370	11461	9687	7900	8453	11037	12024	10798
2689	k__Bacteria	p__Proteobacteria	c__Gammaproteobacteria	o__Pseudomonadales	f__Moraxellaceae	g__Psychrobacter	s__unclassified	AY198113.1 gg_id:80503 Psychrobacter sp. HLA	11307	11062	10985	11962	12118	12020	11514	11432	11633	11441	12203	12194
2693	k__Bacteria	p__Proteobacteria	c__Gammaproteobacteria	o__Pseudomonadales	f__Moraxellaceae	g__Psychrobacter	s__unclassified	AY513645.1 gg_id:103196 Psychrobacter alimentarius str. JG-100	9982	10027	6092	10551	10117	11126	10454	8166	9355	10832	11665	12459
2694	k__Bacteria	p__Proteobacteria	c__Gammaproteobacteria	o__Legionellales	f__Coxiellaceae	g__unclassified	s__unclassified	AJ536872.1 gg_id:78512 uranium mining waste pile soil sample clone JG30a-KF-94 proteobacterium	7515	10018	7930	10015	10097	9781	8260	5932	9455	9140	10577	10012
2697	k__Bacteria	p__Proteobacteria	c__Gammaproteobacteria	o__Chromatiales	f__Chromatiaceae	g__unclassified	s__unclassified	U24110.1 gg_id:7550 Gamma-proteobacterial endosymbiont	9982	7763	7968	7997	9897	9002	7929	7078	7917	8731	11656	11544
2700	k__Bacteria	p__Proteobacteria	c__Gammaproteobacteria	o__Chromatiales	f__Sinobacteraceae	g__unclassified	s__unclassified	EU491622.1 gg_id:276755 Abundance and microbial life ocean crust seafloor lavas East Pacific Rise clone EPR3970-MO1A-Bc36	10970	6902	9970	10491	11485	11954	10837	10012	10603	11919	12417	11651
2701	k__Bacteria	p__Proteobacteria	c__Gammaproteobacteria	o__Legionellales	f__Coxiellaceae	g__unclassified	s__unclassified	EU134735.1 gg_id:257122 tallgrass prarie soil clone FFCH11666	10200	8473	8099	9266	10947	11810	9193	8454	8847	12003	12369	12377
2705	k__Bacteria	p__Proteobacteria	c__Gammaproteobacteria	o__Chromatiales	f__Chromatiaceae	g__unclassified	s__unclassified	DQ925881.1 gg_id:242627 Microbes and Thermal Gradients Temperature Hydrothermal Chimneys hydrothermal vent chimneys Guaymas Basin clone 21B1	11620	11879	11028	12099	12491	12650	11656	10387	11891	12378	13148	12625
2711	k__Bacteria	p__Proteobacteria	c__Gammaproteobacteria	o__Legionellales	f__Coxiellaceae	g__Aquicella	s__unclassified	FJ382597.1 gg_id:542155 Potentially pathogenic and air stem cell transplant summer hospital shower water BMT unit clone 11S_03h05	11434	10883	10828	11368	12093	11845	11412	11277	11508	11820	12438	12353
2712	k__Bacteria	p__Proteobacteria	c__Gammaproteobacteria	o__unclassified	f__unclassified	g__sfB	s__unclassified	FJ623332.1 gg_id:560016 Efficient polyhydroxyalkanoates production waste-activated submitted process sequencing batch reactor under aerobic feeding and discharge conditions carbon source waste activated sludge alkaline fermentation liquid clone 71	10457	9046	8609	9715	11428	11046	9707	9731	9349	12302	12252	12081
2713	k__Bacteria	p__Proteobacteria	c__Gammaproteobacteria	o__Sedimenticolales	f__Sedimenticolaceae	g__Sedimenticola	s__unclassified	L25712.1 gg_id:7640 Codakia costata gill symbiont	10234	7702	7991	8392	10499	12192	7916	7868	8038	10980	12469	11120
2714	k__Bacteria	p__Proteobacteria	c__Gammaproteobacteria	o__Methylococcales	f__Methylococcaceae	g__Methylococcus	s__Methylococcus capsulatus	NC_002977.6 gg_id:128429 Methylococcus capsulatus str. Bath	7241	5985	5729	7376	7596	8945	6492	5173	6178	8209	9309	8787
2718	k__Bacteria	p__Proteobacteria	c__Gammaproteobacteria	o__Chromatiales	f__Chromatiaceae	g__unclassified	s__unclassified	EF125401.1 gg_id:193004 soil naked tidal flat sediment near mangrove clone MSB-1D8	10037	8368	7329	8265	10936	10608	7442	7603	7922	10306	11781	10981
2722	k__Bacteria	p__Proteobacteria	c__Gammaproteobacteria	o__Chromatiales	f__Sinobacteraceae	g__unclassified	s__unclassified	FJ628326.1 gg_id:587067 transition and zone within near-shore basin: brackish water anoxic fjord Nitinat Lake depth 13 clone Nit5Au0613_725	12429	10379	10507	11449	12348	12201	11138	10956	10257	12451	12564	12746
2723	k__Bacteria	p__Proteobacteria	c__Gammaproteobacteria	o__Methylococcales	f__Methylococcaceae	g__Methylocaldum	s__unclassified	U89297.1 gg_id:8046 Methylocaldum tepidum str. LK6	9407	9279	9016	10130	10808	10701	9297	8233	9135	10721	11477	11074
2737	k__Bacteria	p__Proteobacteria	c__Gammaproteobacteria	o__Chromatiales	f__Sinobacteraceae	g__unclassified	s__unclassified	GU369930.1 gg_id:522232 and mats vents Arc white microbial film on pebble aphotic zone shal hydrothermal vent region Volcano 1 South Tonga Arc. depth=189.1m clone V1B07b134	9485	9809	10459	10963	11385	10376	9966	9059	11008	10358	11577	10281
2738	k__Bacteria	p__Proteobacteria	c__Gammaproteobacteria	o__unclassified	f__unclassified	g__sfA	s__unclassified	AM176874.1 gg_id:161459 Recovery mangrove sediment clone SZB41	9501	9262	9224	10468	10511	9191	9278	9578	9389	8372	10586	9117
2739	k__Bacteria	p__Proteobacteria	c__Gammaproteobacteria	o__Chromatiales	f__Chromatiaceae	g__Thiorhodococcus	s__unclassified	AJ971090.1 gg_id:172979 Thiorhodococcus mannitophagus str. WS	9714	6723	9587	9617	10716	10792	8614	9521	9789	10360	11818	10795
2743	k__Bacteria	p__Proteobacteria	c__Gammaproteobacteria	o__Methylococcales	f__Methylococcaceae	g__Methylocaldum	s__unclassified	AF215633.1 gg_id:73918 Methylocaldum sp. str. r6f	11046	10613	9962	10967	11659	11708	10691	10793	10168	11880	12304	12176
2745	k__Bacteria	p__Proteobacteria	c__Gammaproteobacteria	o__Chromatiales	f__Chromatiaceae	g__unclassified	s__unclassified	AJ006212.1 gg_id:7572 Lamprocystis purpurea str. ML1	11241	9179	8804	9432	11613	11382	8559	8777	9221	11798	12027	11948
2747	k__Bacteria	p__Proteobacteria	c__Gammaproteobacteria	o__Pseudomonadales	f__Moraxellaceae	g__Psychrobacter	s__unclassified	AY771724.1 gg_id:143446 Psychrobacter glacincola S3-14	7360	6848	5853	7797	8067	9016	7606	6370	7248	9970	10607	11737
2749	k__Bacteria	p__Proteobacteria	c__Gammaproteobacteria	o__Chromatiales	f__Sinobacteraceae	g__unclassified	s__unclassified	FJ202726.1 gg_id:304768 and White Plague Disease-Induced Changes Caribbean Coral Montastraea faveolata kept aquarium 23 days clone SGUS922	11117	10180	10292	10988	11526	11790	10096	11237	10657	11017	11940	11397
2757	k__Bacteria	p__Proteobacteria	c__Gammaproteobacteria	o__Chromatiales	f__Halothiobacillaceae	g__unclassified	s__unclassified	EU037214.1 gg_id:252299 Hot Spring Microbial Mat Khir Ganga India hot spring microbial mat clone MO20	10642	10832	10395	10891	11458	11438	10571	10391	10755	11090	11961	11683
2761	k__Bacteria	p__Proteobacteria	c__Gammaproteobacteria	o__Oceanospirillales	f__ZA3412c	g__unclassified	s__unclassified	EU800017.1 gg_id:313341 It's all ranking aquatic Newport Harbour RI clone 1C227703	9592	8048	9233	10358	11509	11986	9939	10192	9184	10420	11970	10108
2762	k__Bacteria	p__Proteobacteria	c__Gammaproteobacteria	o__Chromatiales	f__Chromatiaceae	g__Marichromatium	s__Marichromatium gracile	AM941046.1 gg_id:369706 Marichromatium indicum JA347	11171	8411	7767	8497	11598	11461	9840	7262	9489	11085	12163	11189
2763	k__Bacteria	p__Proteobacteria	c__Gammaproteobacteria	o__Legionellales	f__Legionellaceae	g__unclassified	s__unclassified	GQ261748.1 gg_id:550690 shifts taxa and response localized organic loading deep sea sediment whale falls clone 7mos_10d_F10	9658	9172	7148	8907	10968	11164	8640	7354	6829	10683	11861	11379
2769	k__Bacteria	p__Proteobacteria	c__Gammaproteobacteria	o__unclassified	f__unclassified	g__sfC	s__unclassified	AB250579.1 gg_id:160900 and ecology Grotta Azzurra Palinuro Cape (Salerno Italy) microbial mat clone #6-4	10598	10401	10024	10734	11434	10123	7603	9993	10281	11254	11923	11321
2772	k__Bacteria	p__Proteobacteria	c__Gammaproteobacteria	o__Chromatiales	f__Sinobacteraceae	g__unclassified	s__unclassified	EF208680.1 gg_id:201369 Vertical and horizontal structure microbial sandy carbonate sediment clone CI5cm.B02	11435	6370	9635	10533	11647	12196	10152	9535	10700	12324	12890	11906
2780	k__Bacteria	p__Proteobacteria	c__Gammaproteobacteria	o__Chromatiales	f__Chromatiaceae	g__unclassified	s__unclassified	EU491139.1 gg_id:272596 Abundance and microbial life ocean crust seafloor lavas Loi'hi Seamount Pisces Peak X2 clone P9X2b3F06	9686	7534	6324	6418	9947	11488	8162	5343	6429	10934	10929	11121
2789	k__Bacteria	p__Proteobacteria	c__Gammaproteobacteria	o__Thiohalomonales	f__Thiohalomnaceae	g__Thiohalomonas	s__Thiohalomonas denitrificans	DQ836238.1 gg_id:168486 Thiohalomonas nitratireducens str. HRHd 3sp	8394	7762	7707	8591	9542	10650	6944	7131	8034	10214	11472	10661
2795	k__Bacteria	p__Proteobacteria	c__Gammaproteobacteria	o__Chromatiales	f__Sinobacteraceae	g__unclassified	s__unclassified	EU290675.1 gg_id:243727 microbial structure biogeochemical contrasting shelf sediments Namibian upwelling system sediment 0-2cm depth clone 10_st5_0-2cm	11777	11258	10909	11533	12111	12662	11641	10570	11227	12370	12912	12487
2803	k__Bacteria	p__Proteobacteria	c__Gammaproteobacteria	o__Chromatiales	f__Sinobacteraceae	g__unclassified	s__unclassified	GQ261760.1 gg_id:550306 shifts taxa and response localized organic loading deep sea sediment whale falls clone 70mos_20s_E6	10426	10386	9815	11200	11530	11635	10310	9884	10676	11600	12381	11635
2805	k__Bacteria	p__Proteobacteria	c__Gammaproteobacteria	o__Pseudomonadales	f__Moraxellaceae	g__Psychrobacter	s__unclassified	EU075123.1 gg_id:242630 Psychrobacter sp. str. En40	10697	10559	10346	11142	11337	11501	10781	10227	10544	11069	11820	12412
2808	k__Bacteria	p__Proteobacteria	c__Gammaproteobacteria	o__Legionellales	f__Coxiellaceae	g__unclassified	s__unclassified	FJ444660.1 gg_id:578973 Cotton Rhizosphere cotton rhizosphere clone 2h-38	8765	7316	6692	9434	10830	10298	8114	7173	7584	10110	11361	11491
2810	k__Bacteria	p__Proteobacteria	c__Gammaproteobacteria	o__Legionellales	f__Legionellaceae	g__unclassified	s__unclassified	EU491716.1 gg_id:267408 Abundance and microbial life ocean crust seafloor lavas East Pacific Rise clone EPR3968-O8a-Bc49	7852	6910	8985	8461	8351	8226	7555	8085	7314	8334	9788	9327
2817	k__Bacteria	p__Proteobacteria	c__Gammaproteobacteria	o__Chromatiales	f__Chromatiaceae	g__unclassified	s__unclassified	DQ458038.1 gg_id:157435 acid mine drainage clone DX41	8102	6938	7053	8357	9876	8362	7462	7579	7384	8992	9848	9425
2818	k__Bacteria	p__Proteobacteria	c__Gammaproteobacteria	o__Chromatiales	f__Chromatiaceae	g__unclassified	s__unclassified	AM282561.1 gg_id:193170 Thiorhodococcus kakinadaii str. JA130	9935	9748	10508	10845	11629	11688	10136	10162	9922	10920	11913	11380
2823	k__Bacteria	p__Proteobacteria	c__Gammaproteobacteria	o__unclassified	f__unclassified	g__sfI	s__unclassified	FJ959819.1 gg_id:558909 bottlenose dolphin upper respiratory tract blowhole clone D8A8_170	11049	7267	8165	8954	11229	11668	9199	7794	8110	11554	12140	12003
2825	k__Bacteria	p__Proteobacteria	c__Gammaproteobacteria	o__Chromatiales	f__Chromatiaceae	g__unclassified	s__unclassified	AACY01032263.1 gg_id:105207 Sargasso Sea	9444	8215	7158	9878	10711	10657	8834	7516	7990	10535	11337	10999
2827	k__Bacteria	p__Proteobacteria	c__Gammaproteobacteria	o__unclassified	f__unclassified	g__sfI	s__unclassified	FJ203252.1 gg_id:309645 and White Plague Disease-Induced Changes Caribbean Coral Montastraea faveolata diseased tissue clone SHFG666	10685	10990	10783	11802	12143	12507	11093	10386	11280	11539	12482	11056
2832	k__Bacteria	p__Proteobacteria	c__Gammaproteobacteria	o__Chromatiales	f__Ectothiorhodospiraceae	g__Alkalispirillum	s__unclassified	AJ404972.1 gg_id:46869 Alkalilimnicola halodurans 34Alc	11604	10945	10909	11600	11869	11936	10971	11141	11392	12187	12410	12422
2833	k__Bacteria	p__Proteobacteria	c__Gammaproteobacteria	o__Thiotrichales	f__Thiotrichaceae	g__Leucothrix	s__gamma proteobacterium endosymbiont of Siboglinum fiordicum	FJ497604.1 gg_id:533041 Microbial Ecology Fe-rich Mats and Basaltic Rock American Samoa Vailulu'u Seamount clone VS_CL-352	10519	9932	10178	11157	11430	11111	10597	10447	10358	10751	11724	11707
2834	k__Bacteria	p__Proteobacteria	c__Gammaproteobacteria	o__Oceanospirillales	f__HTCC2089	g__unclassified	s__unclassified	EF574537.1 gg_id:239885 site S25 near Coco's Island marine clone S25_881	10075	6334	6854	8799	10247	10496	8807	6919	7793	10609	10698	12401
2835	k__Bacteria	p__Proteobacteria	c__Gammaproteobacteria	o__unclassified	f__unclassified	g__sfC	s__unclassified	FJ712512.1 gg_id:529452 Prokaryotic structure and sediments active submarine mud volcano (Kazan MV Sea) Kazan Mud Volcano Anaximander Mountains East Mediterranean Sea clone KZNMV-10-B23	8100	7870	6671	7495	10071	10287	7628	6333	7261	10361	11405	10233
2841	k__Bacteria	p__Proteobacteria	c__Betaproteobacteria	o__Hydrogenophilales	f__Hydrogenophilaceae	g__Hydrogenophilus	s__unclassified	AF402975.1 gg_id:40122 hot spring clone bacteriap16	8921	5953	6588	8588	9725	9483	6562	5962	7204	9409	10374	8955
2842	k__Bacteria	p__Proteobacteria	c__Gammaproteobacteria	o__Chromatiales	f__Sinobacteraceae	g__unclassified	s__unclassified	AJ567539.1 gg_id:88336 deep-sea sediment clone MBMPE13	7688	3341	2895	3378	9580	9385	4288	4532	3635	10786	11022	11372
2845	k__Bacteria	p__Proteobacteria	c__Gammaproteobacteria	o__Chromatiales	f__Chromatiaceae	g__unclassified	s__unclassified	AM997970.1 gg_id:541611 and biogeography deep-sea surface sediments South Ocean Atlantic Ocean:South-Atlantic OceanGuinea Basin clone Ucc15575	8549	5827	4717	7030	10047	10809	7962	4827	6148	11170	11716	11028
2850	k__Bacteria	p__Proteobacteria	c__Gammaproteobacteria	o__Thiohalomonales	f__Thiohalomnaceae	g__Thiohalomonas	s__Thiohalomonas denitrificans	EF455919.1 gg_id:217101 Thiohalomonas denitrificans str. HLD 15	9595	9590	9823	10876	11183	11186	9723	9553	9565	10867	11850	10909
2853	k__Bacteria	p__Proteobacteria	c__Gammaproteobacteria	o__Chromatiales	f__Chromatiaceae	g__unclassified	s__unclassified	EF208706.1 gg_id:202468 Vertical and horizontal structure microbial sandy carbonate sediment clone CI75cm.2.12	11712	8212	9854	10826	12030	11637	10153	10460	10328	12163	12466	12298
2854	k__Bacteria	p__Proteobacteria	c__Gammaproteobacteria	o__unclassified	f__unclassified	g__sfE	s__unclassified	AF406536.1 gg_id:60638 bacterioplankton clone AEGEAN_243	12576	12419	12563	12649	12911	12461	12620	12563	12443	12546	12872	12713
2857	k__Bacteria	p__Proteobacteria	c__Gammaproteobacteria	o__Legionellales	f__Coxiellaceae	g__unclassified	s__unclassified	GQ349429.1 gg_id:569326 Metagenome versatile chemolithoautotroph expanding oceanic dead zones Saanich Inlet 200 m depth clone SHAS540	11468	10328	11204	11275	11834	11610	10938	11062	10940	11389	12005	11709
2860	k__Bacteria	p__Proteobacteria	c__Gammaproteobacteria	o__Sedimenticolales	f__Sedimenticolaceae	g__Sedimenticola	s__unclassified	EU487821.1 gg_id:545897 lucinid bivalve- symbiotic system: significance geochemical habitat on and gill symbiont Thalassia sea grass beds clone CK_G8_18	11085	11428	10772	11760	11893	11912	10970	11026	11301	11700	12349	12102
2864	k__Bacteria	p__Proteobacteria	c__Gammaproteobacteria	o__Pseudomonadales	f__Moraxellaceae	g__unclassified	s__unclassified	GQ093299.1 gg_id:437819 Topographical and Temporal Human Skin Microbiome skin plantar heel clone nbw424b07c1	13011	12607	12690	12977	13283	12876	12950	12834	12711	12803	13163	13142
2874	k__Bacteria	p__Proteobacteria	c__Gammaproteobacteria	o__Chromatiales	f__Chromatiaceae	g__unclassified	s__unclassified	EU617749.1 gg_id:332804 Seasonal variation microbial Yel Sea sediment clone D13S-16	11384	9758	11654	11508	11962	11031	9543	11096	9656	11547	12405	11918
2877	k__Bacteria	p__Proteobacteria	c__Gammaproteobacteria	o__Thiotrichales	f__unclassified	g__sfB	s__unclassified	FJ905691.1 gg_id:575131 s Tonga-Kermadec iron oxide chimney-like structure on Volcano 19 Tonga Arc clone V19F168b	10785	10480	9915	10990	12025	11324	11047	10498	10566	11462	12143	11793
2879	k__Bacteria	p__Proteobacteria	c__Gammaproteobacteria	o__Chromatiales	f__Sinobacteraceae	g__unclassified	s__unclassified	DQ070798.1 gg_id:146059 Prokaryotic Structures Seafloor Basalts Varying Age and Juan de Fuca Ridge basalt glass 9N latitude East Pacific Rise clone 9NBGBact_23	11265	10758	10909	11483	11827	11406	11041	11221	11108	11324	11971	11829
2880	k__Bacteria	p__Proteobacteria	c__Gammaproteobacteria	o__Chromatiales	f__Sinobacteraceae	g__unclassified	s__unclassified	AM176878.1 gg_id:160646 Recovery mangrove sediment clone SZB50	8627	5187	8921	7754	9830	10896	8211	8440	9108	11198	11686	11807
2882	k__Bacteria	p__Proteobacteria	c__Gammaproteobacteria	o__Legionellales	f__Coxiellaceae	g__Aquicella	s__unclassified	GQ054582.1 gg_id:454783 Topographical and Temporal Human Skin Microbiome skin back clone nbw1092b02c1	8223	8261	8677	9656	9639	9196	8754	8034	9184	10734	10801	11253
2883	k__Bacteria	p__Proteobacteria	c__Gammaproteobacteria	o__Chromatiales	f__Sinobacteraceae	g__unclassified	s__unclassified	DQ395393.1 gg_id:154568 deep-sea octacoral clone ctg_BRRAA68	11316	9582	8895	9014	11283	11718	8672	8785	8965	11098	11632	11349
2886	k__Bacteria	p__Proteobacteria	c__Gammaproteobacteria	o__Chromatiales	f__Chromatiaceae	g__unclassified	s__unclassified	EU491810.1 gg_id:261375 Abundance and microbial life ocean crust seafloor lavas East Pacific Rise clone EPR3967-O2-Bc65	10475	9960	9340	10302	11633	11360	10484	9744	10449	11480	11979	11804
2888	k__Bacteria	p__Proteobacteria	c__Gammaproteobacteria	o__Pseudomonadales	f__Moraxellaceae	g__Psychrobacter	s__Psychrobacter aquaticus	AJ830006.1 gg_id:104541 Psychrobacter aquaticus str. CMS 58	10347	10065	9276	10261	11349	11343	9918	9961	9556	10690	11518	12493
2889	k__Bacteria	p__Proteobacteria	c__Gammaproteobacteria	o__Chromatiales	f__Sinobacteraceae	g__unclassified	s__unclassified	FJ628300.1 gg_id:554137 transition and zone within near-shore basin: brackish water anoxic fjord Nitinat Lake depth 13 clone Nit5Au0613_680	11335	8903	9220	10297	11662	11319	9890	9452	9067	11512	11969	12341
2891	k__Bacteria	p__Proteobacteria	c__Gammaproteobacteria	o__Legionellales	f__Coxiellaceae	g__unclassified	s__unclassified	CU466806.1 gg_id:317285 Evry wastewater treatment plant anoxic basin clone	9793	8924	8621	9630	10575	11373	9845	9078	8486	10467	12059	11415
2892	k__Bacteria	p__Proteobacteria	c__Gammaproteobacteria	o__Chromatiales	f__Chromatiaceae	g__unclassified	s__unclassified	AM491592.1 gg_id:274061 Thiohalocapsa marina str. JA142	10703	8600	6815	8181	11302	11202	7525	7378	6960	11833	11964	11967
2893	k__Bacteria	p__Proteobacteria	c__Gammaproteobacteria	o__Legionellales	f__Legionellaceae	g__Legionella	s__unclassified	AY050582.1 gg_id:21751 MCB-contaminated groundwater-treating reactor clone GOUTA10	10341	11010	10273	11555	11350	11702	10721	9341	10964	11676	12303	12463
2897	k__Bacteria	p__Proteobacteria	c__Gammaproteobacteria	o__Pseudomonadales	f__Moraxellaceae	g__Psychrobacter	s__unclassified	FJ900925.1 gg_id:552614 Polymorphism microbial reservoirs water cut stage oil field clone L-48	12863	12033	12269	12657	12872	12533	12470	12557	12145	12333	12699	13249
2898	k__Bacteria	p__Proteobacteria	c__Gammaproteobacteria	o__Chromatiales	f__Halothiobacillaceae	g__Halothiobacillus	s__Halothiobacillus hydrothermalis	AJ294337.1 gg_id:76987 Halothiobacillus hydrothermalis HY-66	8438	8168	7624	9101	9277	9378	8887	8291	8331	9175	10375	9962
2900	k__Bacteria	p__Proteobacteria	c__Gammaproteobacteria	o__Legionellales	f__Coxiellaceae	g__Aquicella	s__unclassified	FJ793155.1 gg_id:529786 Archaea and Hot Spring Thailand Tao Dam hot spring clone TDB06	11495	10954	10815	11502	12003	11760	11289	11009	11454	11682	12309	12283
2901	k__Bacteria	p__Proteobacteria	c__Gammaproteobacteria	o__Chromatiales	f__Chromatiaceae	g__Marichromatium	s__unclassified	EU850807.1 gg_id:342759 Marichromatium purpuratum str. DSM 1591	11050	7985	5822	7606	11343	10968	8561	6272	8681	9961	11871	10245
2902	k__Bacteria	p__Proteobacteria	c__unclassified	o__unclassified	f__unclassified	g__sfA	s__unclassified	EF095420.1 gg_id:571046 Application and DGGE fingerprinting detection microbial Malaysian sweet crude oil clone MOB121	11529	8988	9543	10969	11939	11932	10189	10635	10386	11992	11914	12723
2904	k__Bacteria	p__Proteobacteria	c__Gammaproteobacteria	o__Chromatiales	f__Halothiobacillaceae	g__unclassified	s__unclassified	EU101158.1 gg_id:236588 Sulfide/oxygen supply ratio predicts outcome competition among sulfur-oxidizing waters Frasassi sulfidic cave stream biofilm clone PC06110_B96	11915	12137	11601	12356	12561	12361	12324	11903	11915	12307	12657	12760
2905	k__Bacteria	p__Proteobacteria	c__Gammaproteobacteria	o__Chromatiales	f__Sinobacteraceae	g__unclassified	s__unclassified	EU735012.1 gg_id:314085 assemblages sediment station DBSE Northern Bering Sea clone 108A48	11609	9651	10278	10807	11792	11627	10177	10160	10683	12064	12133	12319
2906	k__Bacteria	p__Proteobacteria	c__Gammaproteobacteria	o__Legionellales	f__Legionellaceae	g__Legionella	s__unclassified	EU937840.1 gg_id:331322 Biogeochemistry Iron Oxidation Circumneutral Freshwater Habitat riparian iron oxidizing biofilm clone 3BR-2G	11276	10488	10339	11251	11265	10927	11383	11277	10705	10534	11545	11225
2913	k__Bacteria	p__Proteobacteria	c__Gammaproteobacteria	o__Legionellales	f__Legionellaceae	g__Legionella	s__unclassified	EU800944.1 gg_id:306074 It's all ranking aquatic Delaware Bay NJ clone 2C229203	10150	9965	9377	9751	11213	10916	9882	9610	9469	11394	11922	12006
2920	k__Bacteria	p__Proteobacteria	c__Gammaproteobacteria	o__Chromatiales	f__Chromatiaceae	g__unclassified	s__unclassified	EU236358.1 gg_id:295840 Haliclona gellius: sponge and symbionts 13 m depth Pacific Ocean clone Hg91C2	9625	8506	8426	9364	10517	10900	8615	8394	8579	11087	11696	11002
2922	k__Bacteria	p__Proteobacteria	c__Gammaproteobacteria	o__unclassified	f__unclassified	g__sfS	s__unclassified	DQ270618.1 gg_id:144237 hydrothermal carbonate chimney clone LC1133B-43	7827	7079	6574	9479	8741	10471	8223	7546	7723	9064	9443	10176
2924	k__Bacteria	p__Proteobacteria	c__Gammaproteobacteria	o__Thiotrichales	f__Endoecteinascidiaceae	g__unclassified	s__unclassified	GQ346935.1 gg_id:561050 Metagenome versatile chemolithoautotroph expanding oceanic dead zones Saanich Inlet 100 m depth clone SGPZ571	9636	8623	8923	10004	10171	9600	9926	9214	9388	8647	10437	10202
2925	k__Bacteria	p__Proteobacteria	c__Gammaproteobacteria	o__Chromatiales	f__Sinobacteraceae	g__unclassified	s__unclassified	GQ263482.1 gg_id:584461 Structure Simulated Level Waste Site simulated level waste site clone FW2_172B	10279	8553	9397	10458	11321	10605	9360	8968	9865	11647	11730	11957
2927	k__Bacteria	p__Proteobacteria	c__Gammaproteobacteria	o__Legionellales	f__Coxiellaceae	g__Aquicella	s__unclassified	FJ542873.1 gg_id:529296 Microbiomic intestine earthworm Eisenia fetida fed ergovaline treatment gut clone A06-10E	10609	10324	8540	10504	11509	11405	10284	9672	10242	11746	12313	12066
2932	k__Bacteria	p__Proteobacteria	c__Gammaproteobacteria	o__Oceanospirillales	f__Halomonadaceae	g__Candidatus Portiera	s__unclassified	AY354844.1 gg_id:92279 coastal seawater during phytoplankton bloom clone PLY-P1-108	11109	10557	10020	10770	11570	11577	10638	10740	10787	10871	11721	11436
2934	k__Bacteria	p__Proteobacteria	c__Gammaproteobacteria	o__Chromatiales	f__Ectothiorhodospiraceae	g__Methylonatrum	s__unclassified	FJ153016.1 gg_id:323860 Changes ly soil (Mexico) flooding alkaline saline soils former lake Texcoco clone TX4CB_147	10851	9212	9025	10221	11519	11705	9393	9338	8982	11566	12274	11694
2936	k__Bacteria	p__Proteobacteria	c__Gammaproteobacteria	o__Legionellales	f__Coxiellaceae	g__Coxiella	s__unclassified	EU143669.1 gg_id:251151 Coxiella-like infection Psittacine birds liver clone 1358	11858	10617	10267	11583	12618	12330	10946	11214	11098	12306	12825	12832
2944	k__Bacteria	p__Proteobacteria	c__Gammaproteobacteria	o__Chromatiales	f__Ectothiorhodospiraceae	g__Thioalkalivibrio	s__unclassified	GU083686.1 gg_id:581381 Microorganism Xiarinur soda lake sediment clone x307	10394	8394	8169	9610	10716	10546	8750	8837	8788	11245	11509	12029
2945	k__Bacteria	p__Proteobacteria	c__Gammaproteobacteria	o__Legionellales	f__Legionellaceae	g__Legionella	s__unclassified	AJ969023.1 gg_id:120376 Legionella anisa UCSC 25	10677	10100	10280	10664	11089	11483	10291	9697	10327	10986	11629	11209
2947	k__Bacteria	p__Proteobacteria	c__Gammaproteobacteria	o__unclassified	f__unclassified	g__sfC	s__unclassified	FJ497283.1 gg_id:575773 Microbial Ecology Fe-rich Mats and Basaltic Rock American Samoa Vailulu'u Seamount clone VS_CL-32	10789	11104	9581	10211	11833	12501	10417	9967	9939	12164	12704	12221
2950	k__Bacteria	p__Proteobacteria	c__Gammaproteobacteria	o__Thiotrichales	f__unclassified	g__sfD	s__unclassified	EU104116.1 gg_id:336069 Evidence Comamonadaceae determinants settling performance activated sludge clone M0509_30	11601	10627	8036	10547	11809	11377	10228	10485	10428	11159	11977	12159
2957	k__Bacteria	p__Proteobacteria	c__Gammaproteobacteria	o__Legionellales	f__Legionellaceae	g__Tatlockia	s__unclassified	Z49730.3 gg_id:7982 Legionella nautarum	10921	10085	10696	11455	11703	12190	10628	10110	11040	11744	12429	12092
2961	k__Bacteria	p__Proteobacteria	c__Gammaproteobacteria	o__Acidithiobacillales	f__Acidithiobacillaceae	g__Acidithiobacillus	s__Acidithiobacillus ferrooxidans	EF015577.1 gg_id:177741 Acidithiobacillus ferrooxidans str. SRHGR	10878	9707	10178	10724	10778	10581	10359	9664	10102	10748	11389	11684
2968	k__Bacteria	p__Proteobacteria	c__Gammaproteobacteria	o__Thiotrichales	f__unclassified	g__sfC	s__unclassified	EU369126.1 gg_id:346345 libraries oyster shell clone MBIOS-10	8091	6043	7834	8362	8624	8326	7149	7562	8287	8664	9388	9171
2972	k__Bacteria	p__Proteobacteria	c__Gammaproteobacteria	o__unclassified	f__unclassified	g__sfA	s__unclassified	CU467479.1 gg_id:337214 Prokaryotic Tunisian saltern Saltern solar multipond clone	10694	8715	8874	9882	11479	10985	9887	9739	10100	10888	11886	11143
2973	k__Bacteria	p__Proteobacteria	c__Gammaproteobacteria	o__Chromatiales	f__Chromatiaceae	g__unclassified	s__unclassified	AM934861.1 gg_id:560973 Dynamics during identified and SSU libraries pilot-scale bioremediation process hydrocarbon-contaminated soil clone AMJA8	10617	11070	10581	11205	12012	11581	10967	10121	10325	12132	12662	12764
2975	k__Bacteria	p__Proteobacteria	c__Gammaproteobacteria	o__Chromatiales	f__Ectothiorhodospiraceae	g__Alkalispirillum	s__unclassified	DQ217918.1 gg_id:142576 Alkalispirillum sp. str. AGDZ	6087	3820	4812	5011	7223	8050	7585	4323	4394	8446	9528	8897
2976	k__Bacteria	p__Proteobacteria	c__Gammaproteobacteria	o__Sedimenticolales	f__Sedimenticolaceae	g__Sedimenticola	s__unclassified	AF420355.1 gg_id:74333 hydrothermal sediment clone AF420355	8797	6984	6644	7418	9748	9982	8952	8167	7751	10451	11760	9788
2977	k__Bacteria	p__Proteobacteria	c__Gammaproteobacteria	o__Legionellales	f__Coxiellaceae	g__unclassified	s__unclassified	EU925916.1 gg_id:303457 sediments sediment station DBS1 northern Bering Sea clone 152H67	10205	10212	10253	11134	10932	11377	10590	9989	10483	11215	11711	12012
2978	k__Bacteria	p__Proteobacteria	c__Gammaproteobacteria	o__Thiotrichales	f__Thiotrichaceae	g__Leucothrix	s__unclassified	EU265790.1 gg_id:260040 epibiotic assemblage recently described Yeti Kiwa hirsuta ( Kiwidae) surface crab hydrothermal vents Pacific-Antarctic Ridge clone B7	10778	10684	10390	11253	11613	11955	11063	10159	10528	11062	12559	12028
2979	k__Bacteria	p__Proteobacteria	c__Gammaproteobacteria	o__Oceanospirillales	f__Halomonadaceae	g__Candidatus Portiera	s__Candidatus Portiera aleyrodidarum	AY266096.1 gg_id:102829 Aleurodicus dispersus symbiont	8670	9427	9557	9689	9902	11385	10416	9271	9652	9485	12020	10509
2980	k__Bacteria	p__Proteobacteria	c__Gammaproteobacteria	o__Chromatiales	f__Sinobacteraceae	g__unclassified	s__unclassified	AM997308.1 gg_id:575214 and biogeography deep-sea surface sediments South Ocean Atlantic Ocean:South-Atlantic OceanAngola Basin clone Ucm1572	10048	8431	9180	9578	10185	10925	9377	9003	9133	11022	11505	11535
2983	k__Bacteria	p__Proteobacteria	c__Gammaproteobacteria	o__Oceanospirillales	f__ZA3412c	g__unclassified	s__unclassified	FJ403058.1 gg_id:361395 Disease- changes healthy and diseased colonies Caribbean coral Montastrea faveolata clone MD2.9	10912	8918	9266	10297	11622	11726	10518	8832	9777	11238	12477	11832
2984	k__Bacteria	p__Proteobacteria	c__Gammaproteobacteria	o__Chromatiales	f__Halothiobacillaceae	g__unclassified	s__unclassified	DQ354745.1 gg_id:154107 subsurface water clone MS149BH1062003_5	10278	8657	9044	9745	11102	12240	9381	7974	9100	11526	12146	11909
2994	k__Bacteria	p__Proteobacteria	c__Gammaproteobacteria	o__Legionellales	f__Legionellaceae	g__Legionella	s__unclassified	EU835422.1 gg_id:318862 structure and quorum sensing reverse osmosis RO membrane biofilm clone 1B17	9404	9438	8243	10176	10986	11337	9534	8926	9224	10631	11422	11013
2995	k__Bacteria	p__Proteobacteria	c__Gammaproteobacteria	o__Chromatiales	f__Ectothiorhodospiraceae	g__unclassified	s__unclassified	CU467468.1 gg_id:328117 Prokaryotic Tunisian saltern Saltern solar multipond clone	10597	9877	8850	10000	11694	11196	9796	9619	9534	11461	12243	12575
2996	k__Bacteria	p__Proteobacteria	c__Gammaproteobacteria	o__unclassified	f__unclassified	g__sfG	s__unclassified	EU652530.1 gg_id:278243 Seasonal variation microbial Yel Sea sediment clone C8S-47	11614	10600	11159	11788	11832	12051	11184	10894	11467	12208	12746	12020
2999	k__Bacteria	p__Proteobacteria	c__Gammaproteobacteria	o__Legionellales	f__Coxiellaceae	g__unclassified	s__unclassified	EF574681.1 gg_id:229650 site S25 near Coco's Island marine clone S25_1025	9659	8073	9182	9107	11164	11112	8646	8680	8779	11033	11507	11317
3000	k__Bacteria	p__Proteobacteria	c__Gammaproteobacteria	o__Legionellales	f__Coxiellaceae	g__unclassified	s__unclassified	EU644214.1 gg_id:282458 and Samoylov Island Lena active layer -centred polygon near surface horizon; Rim_Top clone RT_64	9343	10199	9862	11096	10930	10264	9992	10130	9962	9742	11234	10334
3011	k__Bacteria	p__Proteobacteria	c__Gammaproteobacteria	o__Chromatiales	f__Chromatiaceae	g__Marichromatium	s__Marichromatium gracile	AJ889020.1 gg_id:112951 Marichromatium chilcum str. CH8	9588	6199	8347	9444	10614	10831	8219	8397	8909	10909	11960	10959
3014	k__Bacteria	p__Proteobacteria	c__Gammaproteobacteria	o__Chromatiales	f__Chromatiaceae	g__Marichromatium	s__Marichromatium gracile	FJ376391.1 gg_id:360805 Marichromatium purpuratum str. DSM 1711	11253	8601	6239	8134	11520	11239	9289	7302	9262	10740	11952	10995
3018	k__Bacteria	p__Proteobacteria	c__Gammaproteobacteria	o__Chromatiales	f__Halothiobacillaceae	g__unclassified	s__unclassified	EF467492.1 gg_id:214022 situ microelectrode voltammetry sulfur-oxidizing biofilms Frasassi sulfidic cave stream biofilm clone SILK12	11367	12069	10962	11915	12491	11709	11980	10820	11486	11673	12163	12135
3020	k__Bacteria	p__Proteobacteria	c__Gammaproteobacteria	o__unclassified	f__unclassified	g__sfA	s__unclassified	FJ712536.1 gg_id:515895 Prokaryotic structure and sediments active submarine mud volcano (Kazan MV Sea) Kazan Mud Volcano Anaximander Mountains East Mediterranean Sea clone KZNMV-10-B61	10636	9960	9983	10817	10990	11041	10637	10075	10089	10664	11671	11547
3021	k__Bacteria	p__Proteobacteria	c__Gammaproteobacteria	o__Pseudomonadales	f__Moraxellaceae	g__Psychrobacter	s__unclassified	U85876.1 gg_id:8300 Psychrobacter glacincola str. IC084	7367	6045	5583	6254	9357	10811	7370	7785	7161	9744	11430	9563
3022	k__Bacteria	p__Proteobacteria	c__Gammaproteobacteria	o__Legionellales	f__Coxiellaceae	g__unclassified	s__unclassified	EU134760.1 gg_id:238980 tallgrass prarie soil clone FFCH7560	11503	9898	9899	10843	12131	11293	10095	10789	10422	12032	12628	12788
3023	k__Bacteria	p__Proteobacteria	c__Gammaproteobacteria	o__Methylococcales	f__Methylococcaceae	g__Methylococcus	s__unclassified	AB354618.1 gg_id:273571 Laminated iron texture iron-oxidizing calcite travertine iron-rich deposit clone FD09	9023	8567	9696	10698	10807	9795	9047	8412	10650	9410	10323	10088
3026	k__Bacteria	p__Proteobacteria	c__Gammaproteobacteria	o__Chromatiales	f__Sinobacteraceae	g__unclassified	s__unclassified	EU652512.1 gg_id:279257 Seasonal variation microbial Yel Sea sediment clone D8s-65	10776	8246	9371	11112	11474	11292	10756	9208	10086	11463	12333	10509
3035	k__Bacteria	p__Proteobacteria	c__Gammaproteobacteria	o__Chromatiales	f__Ectothiorhodospiraceae	g__Thioalkalivibrio	s__unclassified	DQ103664.1 gg_id:130099 hypersaline endoevaporitic microbial mat clone E2aA03	9050	9172	7417	8823	9736	9928	8079	8047	7942	10592	10533	11264
3036	k__Bacteria	p__Proteobacteria	c__Gammaproteobacteria	o__Chromatiales	f__Ectothiorhodospiraceae	g__Alkalispirillum	s__unclassified	DQ217919.1 gg_id:142198 Alkalispirillum sp. str. ALPs 2	12328	11814	12104	12501	12327	12398	12007	12166	12095	12218	12628	12440
3037	k__Bacteria	p__Proteobacteria	c__Gammaproteobacteria	o__Legionellales	f__Coxiellaceae	g__Coxiella	s__unclassified	EU143670.1 gg_id:254854 Coxiella-like infection Psittacine birds liver clone 1357	11274	10491	10560	11623	12304	11315	10959	11162	11269	11134	11996	11764
3038	k__Bacteria	p__Proteobacteria	c__Gammaproteobacteria	o__Chromatiales	f__Chromatiaceae	g__Chromatium	s__unclassified	AB478662.1 gg_id:548000 SSU sequences Alps Cadagno di Fuori submerged biofilm mats montane wetland clone 023-Cadma	11405	10533	10159	10911	11949	12120	10961	10479	10557	12050	12631	12400
3040	k__Bacteria	p__Proteobacteria	c__Gammaproteobacteria	o__unclassified	f__unclassified	g__sfA	s__unclassified	CU467466.1 gg_id:352266 Prokaryotic Tunisian saltern Saltern solar multipond clone	10910	8393	9679	10187	11255	10999	9693	9512	9825	11572	12086	12310
3042	k__Bacteria	p__Proteobacteria	c__Gammaproteobacteria	o__Oceanospirillales	f__Halomonadaceae	g__Candidatus Portiera	s__unclassified	GU119483.1 gg_id:592804 Threatened Corals Provide Microbial Habitats reef water clone Reef_M13	9895	8905	8779	9978	11093	10271	9015	9660	9223	9498	11351	10880
3043	k__Bacteria	p__Proteobacteria	c__Gammaproteobacteria	o__Acidithiobacillales	f__Acidithiobacillaceae	g__Acidithiobacillus	s__Acidithiobacillus ferrooxidans	DQ321746.1 gg_id:148463 Acidithiobacillus ferrooxidans str. yunnan1	9847	9750	9155	10050	10946	10315	10649	9544	10022	9371	11106	9320
3046	k__Bacteria	p__Proteobacteria	c__Gammaproteobacteria	o__unclassified	f__unclassified	g__sfL	s__unclassified	EF076133.1 gg_id:240090 Sponge- microorganisms: ecology and biotechnological potential Bahamas: Little San Salvador Island clone AD023	11837	9473	10165	10421	12027	12138	10629	10570	9864	12381	12661	12964
3048	k__Bacteria	p__Proteobacteria	c__Gammaproteobacteria	o__Chromatiales	f__Sinobacteraceae	g__unclassified	s__unclassified	AJ633957.1 gg_id:114452 host's accessory nidamental gland clone 30ANG2	11833	10762	11301	11423	12080	12255	10893	11364	11471	12422	12756	12375
3050	k__Bacteria	p__Proteobacteria	c__Gammaproteobacteria	o__Pseudomonadales	f__Moraxellaceae	g__Psychrobacter	s__unclassified	FJ979856.1 gg_id:376137 Psychrobacter sp. str. tsz26	8447	8096	8268	8025	10531	8945	8242	8691	8014	8450	9900	11098
3051	k__Bacteria	p__Proteobacteria	c__Gammaproteobacteria	o__unclassified	f__unclassified	g__sfA	s__unclassified	DQ351787.1 gg_id:145050 Microbial Adherent Sediment Particles Heavy Metal Contaminated North Sea Surface Sediments marine sediments clone Belgica2005/10-140-22	11206	10236	10957	11831	11873	11516	11218	10754	11494	11441	12231	12120
3055	k__Bacteria	p__Proteobacteria	c__Gammaproteobacteria	o__Thiotrichales	f__Thiotrichaceae	g__Thiothrix	s__unclassified	FM174322.1 gg_id:564802 biotrickling filter treating loads H2S biology tools clone H2SRC127	7948	10525	10208	11227	11352	10962	10525	10120	11026	10597	11668	11197
3058	k__Bacteria	p__Proteobacteria	c__Gammaproteobacteria	o__Methylococcales	f__Piscirickettsiaceae	g__Cycloclasticus	s__unclassified	AF148215.1 gg_id:7712 Cycloclasticus oligotrophus	9138	10268	9253	10372	10841	10857	9324	7355	9946	10391	11042	11122
3059	k__Bacteria	p__Proteobacteria	c__Gammaproteobacteria	o__Oceanospirillales	f__ZA3412c	g__unclassified	s__unclassified	GQ349050.1 gg_id:557301 Metagenome versatile chemolithoautotroph expanding oceanic dead zones Saanich Inlet 100 m depth clone SHAG680	10516	10810	10024	11505	11466	11343	10851	10169	10895	10916	11883	11324
3069	k__Bacteria	p__Proteobacteria	c__Gammaproteobacteria	o__Oceanospirillales	f__Halomonadaceae	g__Candidatus Portiera	s__unclassified	DQ009457.1 gg_id:125125 bacterioplankton clone SPOTSMAY03_500m13	10282	9195	9829	10355	11019	10795	9676	9830	9421	10566	11894	11487
3072	k__Bacteria	p__Proteobacteria	c__Gammaproteobacteria	o__Chromatiales	f__Chromatiaceae	g__Marichromatium	s__Marichromatium gracile	FM177512.1 gg_id:344391 Marichromatium indicum str. JA290	9785	6518	6890	8432	10366	10323	7525	6631	7155	10525	11693	11106
3076	k__Bacteria	p__Proteobacteria	c__Gammaproteobacteria	o__Pseudomonadales	f__Moraxellaceae	g__Psychrobacter	s__unclassified	EF154276.1 gg_id:176716 Psychrobacter alimentarius str. 36	11723	12035	11340	12033	11819	12440	11992	11453	11811	12125	12674	12457
3077	k__Bacteria	p__Proteobacteria	c__Gammaproteobacteria	o__Chromatiales	f__Chromatiaceae	g__unclassified	s__unclassified	AF468306.1 gg_id:80943 Arctic sea ice; northern Fram Strait clone ARKICE-74	9529	7252	6518	8301	9715	10238	8921	5862	6715	10745	11256	10500
3079	k__Bacteria	p__Proteobacteria	c__Gammaproteobacteria	o__Oceanospirillales	f__Halomonadaceae	g__Candidatus Portiera	s__unclassified	EU799709.1 gg_id:341723 It's all ranking aquatic Newport Harbour RI clone 1C227344	10529	9213	11138	11699	12279	12260	9983	10854	10826	11914	12226	12235
3085	k__Bacteria	p__Proteobacteria	c__Gammaproteobacteria	o__Legionellales	f__Coxiellaceae	g__unclassified	s__unclassified	EU134712.1 gg_id:245968 tallgrass prarie soil clone FFCH5316	10162	10201	9744	10766	11076	11542	10888	10023	10387	11145	11982	11473
3089	k__Bacteria	p__Proteobacteria	c__Gammaproteobacteria	o__Chromatiales	f__Chromatiaceae	g__unclassified	s__unclassified	EU035919.2 gg_id:305967 Insight microbial structure Norwegian deep-water Desmacidon sponge deep-sea coral reef off Norway clone KspoA2	11908	11542	11113	11731	12172	12238	11442	10728	11189	13131	13283	13528
3093	k__Bacteria	p__Proteobacteria	c__Gammaproteobacteria	o__Chromatiales	f__Sinobacteraceae	g__unclassified	s__unclassified	EU488042.1 gg_id:574507 lucinid bivalve- symbiotic system: significance geochemical habitat on symbiont and siliciclastic sedment Thalassia sea grass bed clone CK_1C4_17	13086	12027	12818	12955	13187	13123	12636	12694	12775	12860	13353	12971
3095	k__Bacteria	p__Proteobacteria	c__Gammaproteobacteria	o__Chromatiales	f__Chromatiaceae	g__unclassified	s__unclassified	AY225632.1 gg_id:98768 Mid-Atlantic Ridge hydrothermal sediment clone AT-s3-1	10247	9699	9501	10439	10863	10954	9352	9294	9928	11024	11914	11416
3097	k__Bacteria	p__Proteobacteria	c__Gammaproteobacteria	o__Thiohalorhabdales	f__Thiohalorhabdaceae	g__Thiohalorhabdus	s__unclassified	EU246256.1 gg_id:255672 Miniprimer new lens viewing world hypersaline microbial mat clone MAT-CR-P5-H08	11437	9243	10284	11213	11973	11616	9887	10908	10464	12124	12436	11888
3098	k__Bacteria	p__Proteobacteria	c__Gammaproteobacteria	o__Chromatiales	f__Chromatiaceae	g__unclassified	s__unclassified	FM242217.1 gg_id:352618 sequences sediment clone 9 T0h-oil	10597	10096	9549	9868	11528	11353	10063	9053	9002	11746	12230	12295
3101	k__Bacteria	p__Proteobacteria	c__Gammaproteobacteria	o__Chromatiales	f__Sinobacteraceae	g__unclassified	s__unclassified	DQ395047.1 gg_id:154352 harbor sediment clone VHS-B5-27	11003	9530	10957	10388	11377	11199	10259	10813	11094	9861	11639	10783
3102	k__Bacteria	p__Proteobacteria	c__Gammaproteobacteria	o__Sedimenticolales	f__Sedimenticolaceae	g__Sedimenticola	s__unclassified	EU487817.1 gg_id:569845 lucinid bivalve- symbiotic system: significance geochemical habitat on and gill symbiont Thalassia sea grass beds clone CK_G8_13	12291	11681	11233	11666	11801	12019	11610	11299	11404	11797	12157	12218
3104	k__Bacteria	p__Proteobacteria	c__unclassified	o__unclassified	f__unclassified	g__sfC	s__unclassified	EF644793.1 gg_id:293272 genes and citrate lyase deep-sea microbial MAR Logatchev hydrothermal vent system 3000m water depth sulfide clone L7B7	10531	10393	9781	9544	10747	11015	9445	9337	9370	10779	11887	11365
3105	k__Bacteria	p__Proteobacteria	c__Gammaproteobacteria	o__Chromatiales	f__Sinobacteraceae	g__unclassified	s__unclassified	FJ479498.1 gg_id:571867 species richness estimates obtained nearly and simulated pyrosequencing-generated fragments -based surveys undisturbed tall grass prairie top 5 cm clone p8i10ok	10833	9187	8372	9683	11315	11375	9718	7560	9196	11990	12207	12636
3107	k__Bacteria	p__Proteobacteria	c__Gammaproteobacteria	o__Chromatiales	f__Halothiobacillaceae	g__unclassified	s__unclassified	DQ459215.1 gg_id:160856 Microbial consortia involved anaerobic degradation unsaturated and saturated LCFA palmitate enrichment clone PM77	10965	10776	10566	11825	11810	11964	11014	11691	11736	11400	12077	11274
3109	k__Bacteria	p__Proteobacteria	c__Gammaproteobacteria	o__Legionellales	f__Coxiellaceae	g__unclassified	s__unclassified	FJ236047.1 gg_id:334364 three Parisian treatment plants approaches drinking water clone Orly7	10746	9817	9584	10404	11002	10670	10318	9896	9640	11012	11619	11557
3111	k__Bacteria	p__Proteobacteria	c__Gammaproteobacteria	o__Chromatiales	f__Halothiobacillaceae	g__unclassified	s__unclassified	EU101162.1 gg_id:245464 Sulfide/oxygen supply ratio predicts outcome competition among sulfur-oxidizing waters Frasassi sulfidic cave stream biofilm clone PC06110_B13	11581	11359	11204	11688	12357	12320	11653	10662	11089	11526	12438	12436
3113	k__Bacteria	p__Proteobacteria	c__Gammaproteobacteria	o__Chromatiales	f__Sinobacteraceae	g__unclassified	s__unclassified	AB252883.1 gg_id:166638 Identification Shibayama lagoon Ishikawa Japan iron-oxidation biofilm clone 496	7515	4825	5588	5686	9010	8196	6305	5708	5421	9253	9677	10710
3114	k__Bacteria	p__Proteobacteria	c__Gammaproteobacteria	o__Chromatiales	f__Chromatiaceae	g__unclassified	s__unclassified	AM176876.1 gg_id:160373 Recovery mangrove sediment clone SZB80	9850	8144	7735	8120	10878	10217	8327	8871	7763	10166	10958	10947
3117	k__Bacteria	p__Proteobacteria	c__Gammaproteobacteria	o__Pseudomonadales	f__Moraxellaceae	g__Psychrobacter	s__Psychrobacter celer	AY842259.1 gg_id:110467 Psychrobacter celer str. SW-238	9148	9440	8997	9937	10856	10666	9859	9269	9326	10169	11179	11723
3118	k__Bacteria	p__Proteobacteria	c__Gammaproteobacteria	o__Legionellales	f__Legionellaceae	g__Legionella	s__unclassified	Z49736.1 gg_id:7956 Legionella shakespearei	12366	11032	10993	11600	12373	12569	11337	11084	11503	12320	12793	12771
3119	k__Bacteria	p__Proteobacteria	c__Gammaproteobacteria	o__Chromatiales	f__Chromatiaceae	g__unclassified	s__unclassified	EF157171.1 gg_id:246738 Microbial natural asphalts rancho la brea heavy oil seeps Rancho La Brea tar pits clone 91-96	9431	6120	4733	6789	9373	9971	6270	5216	5996	10827	11103	11227
3120	k__Bacteria	p__Proteobacteria	c__Gammaproteobacteria	o__Legionellales	f__Coxiellaceae	g__unclassified	s__unclassified	FJ437972.1 gg_id:539237 Benthic okenone production Fayetteville New York Green Lake surface sediments 16.5 m water depth clone FGL7S_B8	10478	9155	9614	10195	11128	10876	9928	9368	9711	11627	11830	12223
3123	k__Bacteria	p__Proteobacteria	c__Gammaproteobacteria	o__Legionellales	f__Coxiellaceae	g__unclassified	s__unclassified	EF575079.1 gg_id:237689 site S25 near Coco's Island marine clone S25_1423	9909	8820	9842	10453	11603	11438	9267	8862	10169	10770	11838	11034
3124	k__Bacteria	p__Proteobacteria	c__Gammaproteobacteria	o__Thiotrichales	f__Thiotrichaceae	g__Leucothrix	s__unclassified	AM040128.1 gg_id:145294 sandy sediments clone Sylt 32	9214	8626	7234	9299	10588	9295	7652	7054	7556	10209	10600	10691
3127	k__Bacteria	p__Proteobacteria	c__Gammaproteobacteria	o__Oceanospirillales	f__Halomonadaceae	g__Candidatus Portiera	s__unclassified	AACY01081767.1 gg_id:103807 Sargasso Sea	9509	8554	9689	10169	10657	10933	9408	9713	9878	9840	11545	10453
3128	k__Bacteria	p__Proteobacteria	c__Gammaproteobacteria	o__Chromatiales	f__Ectothiorhodospiraceae	g__Alkalilimnicola	s__Alkalilimnicola ehrlichii	CP000453.1 gg_id:171890 Alkalilimnicola ehrlichei str. MLHE-1	8056	4300	7394	7541	8225	8425	8083	7267	7326	9516	9970	9678
3130	k__Bacteria	p__Proteobacteria	c__Gammaproteobacteria	o__Legionellales	f__Coxiellaceae	g__unclassified	s__unclassified	FJ205338.1 gg_id:555799 Prokaryotic deep-sea hydrothermal region East Lau Spreading Centre deep marine sediments depth:2725m clone I6C	11235	10768	10412	10980	11821	11994	11258	10831	11110	11457	12547	11939
3132	k__Bacteria	p__Proteobacteria	c__Gammaproteobacteria	o__Chromatiales	f__Chromatiaceae	g__unclassified	s__unclassified	AM942764.1 gg_id:259432 Thiorhodococcus kakinadensis str. JA326	8286	8696	6576	8521	10943	11132	7817	6918	7453	10817	11655	11533
3141	k__Bacteria	p__Proteobacteria	c__Gammaproteobacteria	o__Pseudomonadales	f__Moraxellaceae	g__Psychrobacter	s__Psychrobacter marincola	EU652044.1 gg_id:275703 Psychrobacter marincola str. aa-20	7238	6934	6419	8506	9603	10126	7980	6892	7611	8609	10876	8548
3144	k__Bacteria	p__Proteobacteria	c__Gammaproteobacteria	o__Pseudomonadales	f__Moraxellaceae	g__unclassified	s__unclassified	X95304.1 gg_id:8267 Moraxella osloensis str. Ben 58	8658	7446	9264	7882	9947	9284	8899	9591	8095	8910	9734	9872
3147	k__Bacteria	p__Proteobacteria	c__Gammaproteobacteria	o__Oceanospirillales	f__Halomonadaceae	g__Candidatus Portiera	s__Candidatus Portiera aleyrodidarum	AY266095.1 gg_id:102674 symbiont	11255	10793	11081	11335	11713	11435	10931	11112	10917	11508	12324	12206
3149	k__Bacteria	p__Proteobacteria	c__Gammaproteobacteria	o__Chromatiales	f__Chromatiaceae	g__unclassified	s__unclassified	DQ834966.1 gg_id:239144 Methylohalomonas lacustra	9622	8292	6570	7966	10392	10527	8330	6925	8375	11099	11760	11974
3152	k__Bacteria	p__Proteobacteria	c__Gammaproteobacteria	o__Chromatiales	f__Sinobacteraceae	g__unclassified	s__unclassified	EU488031.1 gg_id:572374 lucinid bivalve- symbiotic system: significance geochemical habitat on symbiont and siliciclastic sedment Thalassia sea grass bed clone CK_1C3_6	10415	6490	9112	9189	10641	10802	9179	9139	9042	10652	11844	10717
3156	k__Bacteria	p__Proteobacteria	c__Gammaproteobacteria	o__Chromatiales	f__Chromatiaceae	g__unclassified	s__unclassified	EF644813.1 gg_id:288087 genes and citrate lyase deep-sea microbial MAR Logatchev hydrothermal vent system 3000m water depth sulfide clone L8B11	10629	8795	10376	10912	11691	10282	10192	10524	10230	11622	12019	11900
3158	k__Bacteria	p__Proteobacteria	c__Gammaproteobacteria	o__unclassified	f__unclassified	g__sfA	s__unclassified	FJ264563.1 gg_id:352025 Manganese and Iron Dependent Anaerobic Oxidation Methane methane seep sediment clone Mn3b-B48	12377	11953	11883	12346	12575	12807	12223	11960	12110	12495	12672	12757
3160	k__Bacteria	p__Proteobacteria	c__Gammaproteobacteria	o__Legionellales	f__Legionellaceae	g__Legionella	s__unclassified	EU800974.1 gg_id:311942 It's all ranking aquatic Delaware Bay NJ clone 2C229243	9145	6663	7352	8647	10418	10818	8588	7538	7498	10349	11651	11204
3161	k__Bacteria	p__Proteobacteria	c__Gammaproteobacteria	o__Chromatiales	f__Chromatiaceae	g__Thiocystis	s__unclassified	AM086640.1 gg_id:139588 Thiocystis sp. str. 448.10	7629	6379	3834	6169	9211	9371	5485	5370	5352	9461	9899	10220
3164	k__Bacteria	p__Proteobacteria	c__Gammaproteobacteria	o__Oceanospirillales	f__ZA3412c	g__unclassified	s__unclassified	FM242300.1 gg_id:337520 sequences sediment clone 3 T9d-oil	10094	9085	6898	9505	10656	10372	10051	7694	8109	10514	11229	10200
3168	k__Bacteria	p__Proteobacteria	c__Gammaproteobacteria	o__Chromatiales	f__Sinobacteraceae	g__unclassified	s__unclassified	GQ337138.1 gg_id:561386 Hydrography shapes biogeography deep Arctic Ocean water depth 1000m clone CB1199b.10	10106	9562	6700	8621	10381	11222	8850	7582	8336	12250	12283	12664
3169	k__Bacteria	p__Proteobacteria	c__Gammaproteobacteria	o__Sedimenticolales	f__Sedimenticolaceae	g__Sedimenticola	s__unclassified	EU290681.1 gg_id:241066 microbial structure biogeochemical contrasting shelf sediments Namibian upwelling system sediment 4-6cm depth clone 16_st5_4-6cm	9270	9076	8063	9463	10751	10259	7366	8215	8890	10354	11083	11554
3175	k__Bacteria	p__Proteobacteria	c__Gammaproteobacteria	o__Oceanospirillales	f__Halomonadaceae	g__Candidatus Portiera	s__unclassified	EU804869.1 gg_id:344900 It's all ranking aquatic 250 miles Panama City clone 6C232836	10555	10031	9086	10706	11329	11113	10362	9891	10594	10735	11556	11305
3178	k__Bacteria	p__Proteobacteria	c__Gammaproteobacteria	o__Chromatiales	f__Chromatiaceae	g__unclassified	s__unclassified	FJ971729.1 gg_id:415655 microbial autrotrophic denitrification granular sludge clone R1-B5	11062	11587	10204	11439	11715	11998	11474	10715	11038	12005	12424	12289
3185	k__Bacteria	p__Proteobacteria	c__Gammaproteobacteria	o__unclassified	f__unclassified	g__sfA	s__unclassified	DQ833465.1 gg_id:171373 detected analyses depth sediment Guanting Reservoir clone 5-7	9048	6168	5422	8761	10225	10338	8541	7395	7924	10810	11196	11620
3188	k__Bacteria	p__Proteobacteria	c__Gammaproteobacteria	o__Sedimenticolales	f__Sedimenticolaceae	g__Sedimenticola	s__unclassified	AF170359.1 gg_id:7586 Dechloromarinus chlorophilus str. NSS	9881	8704	9593	9767	10328	10800	9756	9283	8998	10877	12015	10208
3189	k__Bacteria	p__Proteobacteria	c__Gammaproteobacteria	o__Legionellales	f__Legionellaceae	g__Legionella	s__unclassified	FJ382013.1 gg_id:543450 Potentially pathogenic and air stem cell transplant winter hospital shower water BMT unit clone 4W_01e01	10019	10786	9159	10775	10699	11094	11628	9673	9523	9984	10988	10605
3190	k__Bacteria	p__Proteobacteria	c__Gammaproteobacteria	o__Chromatiales	f__Sinobacteraceae	g__unclassified	s__unclassified	EU491461.1 gg_id:259137 Abundance and microbial life ocean crust seafloor lavas Hawai'i South Point X4 clone P0X4b2A01	8502	7089	7355	8779	9447	10198	7704	7217	7429	10734	11230	11171
3193	k__Bacteria	p__Proteobacteria	c__Gammaproteobacteria	o__unclassified	f__unclassified	g__sfB	s__unclassified	FJ437975.1 gg_id:554795 Benthic okenone production Fayetteville New York Green Lake surface sediments 16.5 m water depth clone FGL7S_B132	11990	9855	11113	11197	12010	12072	10856	11051	10699	11947	12615	12328
3197	k__Bacteria	p__Proteobacteria	c__Gammaproteobacteria	o__Chromatiales	f__Chromatiaceae	g__unclassified	s__unclassified	FM955329.1 gg_id:546246 nematodes marine sediment	10352	7712	5928	8621	10346	10527	7361	7269	7897	10921	11878	11373
3199	k__Bacteria	p__Proteobacteria	c__Gammaproteobacteria	o__Chromatiales	f__Chromatiaceae	g__Thiococcus	s__unclassified	Y12373.3 gg_id:71248 Thiococcus pfennigii str. 4250	9023	6898	6031	7855	9645	10717	5939	6907	6451	10966	11411	11530
3201	k__Bacteria	p__Proteobacteria	c__Gammaproteobacteria	o__unclassified	f__unclassified	g__sfV	s__unclassified	EU735652.1 gg_id:356150 archaeal structures oil contaminated and soils China pristine soil Jidong Oilfield clone SN16	11547	10703	8795	9696	11870	11912	10067	8349	9290	12668	12793	12924
3202	k__Bacteria	p__Proteobacteria	c__Gammaproteobacteria	o__Chromatiales	f__Chromatiaceae	g__Nitrosococcus	s__Nitrosococcus oceani	AF508990.1 gg_id:73060 Nitrosococcus oceani str. AFC5P	11680	11369	11227	11822	12314	12479	11320	11321	11421	12051	12543	12745
3205	k__Bacteria	p__Proteobacteria	c__Gammaproteobacteria	o__unclassified	f__unclassified	g__sfA	s__unclassified	FJ152993.1 gg_id:330383 Changes ly soil (Mexico) flooding alkaline saline soils former lake Texcoco clone TX4CB_124	10802	11142	10484	11116	11375	11403	11235	10214	10801	11362	12022	11839
3207	k__Bacteria	p__Proteobacteria	c__Gammaproteobacteria	o__unclassified	f__unclassified	g__sfA	s__unclassified	DQ394977.1 gg_id:155915 harbor sediment clone VHS-B4-12	10912	8771	10029	10379	11041	10961	9714	10431	10293	10377	11216	10648
3211	k__Bacteria	p__Proteobacteria	c__Gammaproteobacteria	o__Legionellales	f__Coxiellaceae	g__unclassified	s__unclassified	EF019986.1 gg_id:216743 aspen rhizosphere clone Elev_16S_1373	6002	5755	5036	7841	8260	8173	5100	4239	7099	9206	10325	10058
3213	k__Bacteria	p__Proteobacteria	c__Gammaproteobacteria	o__Oceanospirillales	f__HTCC2089	g__unclassified	s__unclassified	FM242299.1 gg_id:336560 sequences sediment clone 29 T9d-oil	10027	6818	6286	7871	11127	11481	7789	7376	7296	11535	11815	12655
3214	k__Bacteria	p__Proteobacteria	c__Gammaproteobacteria	o__Chromatiales	f__Chromatiaceae	g__Marichromatium	s__unclassified	AM180952.1 gg_id:148217 Marichromatium bheemlicum str. JA124	8414	4482	6256	7095	9536	10746	5820	5085	6324	10808	11922	11364
3215	k__Bacteria	p__Proteobacteria	c__Gammaproteobacteria	o__Legionellales	f__Coxiellaceae	g__Rickettsiella	s__Rickettsiella grylli	NZ_AAQJ02000001.1 gg_id:237975 Rickettsiella grylli	11077	10482	10173	10876	11785	11533	10468	10498	10727	12544	12412	12310
3216	k__Bacteria	p__Proteobacteria	c__Gammaproteobacteria	o__unclassified	f__unclassified	g__sfC	s__unclassified	AB015583.1 gg_id:7578 deep-sea sediment clone BD7-8	11880	10990	11478	11822	12121	11933	11558	11693	11371	11649	12475	12127
3218	k__Bacteria	p__Proteobacteria	c__Gammaproteobacteria	o__Legionellales	f__Coxiellaceae	g__Coxiella	s__unclassified	AB001519.1 gg_id:8016 Haemaphysalis longicornis symbiont	9797	9837	9858	10505	11938	10054	10097	9987	9742	10247	11364	11180
3227	k__Bacteria	p__Proteobacteria	c__Gammaproteobacteria	o__Chromatiales	f__Sinobacteraceae	g__unclassified	s__unclassified	EF208690.1 gg_id:202816 Vertical and horizontal structure microbial sandy carbonate sediment clone CI5cm.F08	10837	6424	6334	8014	11184	11452	9351	6721	7397	11403	12199	11103
3228	k__Bacteria	p__Proteobacteria	c__Gammaproteobacteria	o__Oceanospirillales	f__ZA3412c	g__unclassified	s__unclassified	EU050829.1 gg_id:255625 libraries sediment Kings Bay Svalbard Arctic clone SS1_B_07_49	9902	8875	8972	10492	10593	10958	9307	9227	9401	11531	12019	11549
3235	k__Bacteria	p__Proteobacteria	c__Gammaproteobacteria	o__Chromatiales	f__Chromatiaceae	g__unclassified	s__unclassified	EU617748.1 gg_id:327160 Seasonal variation microbial Yel Sea sediment clone D13S-78	13132	11289	12387	12888	13278	13027	12322	12608	12819	13008	13334	13339
3239	k__Bacteria	p__Proteobacteria	c__Gammaproteobacteria	o__Chromatiales	f__Sinobacteraceae	g__unclassified	s__unclassified	EF597713.1 gg_id:247624 Metagenomics deep mediterranean warm bathypelagic habitat 3010m depth Ionian Km3 Station Mediterranean Sea clone KM3-69-F5	12310	10251	11532	11778	12445	12540	11343	11482	11875	12832	12944	13205
3240	k__Bacteria	p__Proteobacteria	c__Gammaproteobacteria	o__Chromatiales	f__Sinobacteraceae	g__unclassified	s__unclassified	EU652527.1 gg_id:278838 Seasonal variation microbial Yel Sea sediment clone D8S-156	9637	10415	9652	10558	11464	10970	11394	10205	10771	10284	12002	11670
3241	k__Bacteria	p__Proteobacteria	c__Gammaproteobacteria	o__Chromatiales	f__Chromatiaceae	g__Nitrosococcus	s__Nitrosococcus oceani	AF508992.1 gg_id:56278 Nitrosococcus oceani str. AFC3	11512	10245	10661	10998	11934	11582	10479	10321	10459	11849	12134	12430
3245	k__Bacteria	p__Proteobacteria	c__Gammaproteobacteria	o__Chromatiales	f__Chromatiaceae	g__Thiococcus	s__unclassified	FN293055.1 gg_id:570678 Thiococcus pfennigii str. 4252 = DSM 228	7987	7529	5475	6703	9175	9206	6099	7352	5482	9594	10912	10550
3248	k__Bacteria	p__Proteobacteria	c__Gammaproteobacteria	o__Chromatiales	f__Sinobacteraceae	g__unclassified	s__unclassified	AM040131.1 gg_id:145155 sandy sediments clone Sylt 35	10319	6653	8322	8875	10535	11117	7922	7964	8235	10102	11501	10559
3249	k__Bacteria	p__Proteobacteria	c__Gammaproteobacteria	o__Legionellales	f__Coxiellaceae	g__unclassified	s__unclassified	EU805209.1 gg_id:326155 It's all ranking aquatic 250 miles Panama City clone 6C233205	11994	10575	11025	11798	12262	12069	11453	11912	11650	12113	12498	12440
3254	k__Bacteria	p__Proteobacteria	c__Gammaproteobacteria	o__Pseudomonadales	f__Moraxellaceae	g__Psychrobacter	s__Psychrobacter marincola	NR_025458.1 gg_id:562316 Psychrobacter marincola str. KMM 277	8776	7562	7967	9421	9902	9982	8387	8489	9063	10176	11518	11177
3257	k__Bacteria	p__Proteobacteria	c__Gammaproteobacteria	o__unclassified	f__unclassified	g__sfL	s__unclassified	GU118596.1 gg_id:548103 Threatened Corals Provide Microbial Habitats clone Mfav_B05	11472	11597	9528	10478	11997	11899	9822	9149	10667	12314	12662	13133
3259	k__Bacteria	p__Proteobacteria	c__Gammaproteobacteria	o__unclassified	f__unclassified	g__sfA	s__unclassified	AB294963.1 gg_id:225004 -dependent and analyses hydrothermal system off Taketomi Island Japan microbial mat shal submarine hot spring clone pItb-vmat-63	9327	7353	8621	9597	10082	10618	8865	8572	8174	10475	11238	10851
3269	k__Bacteria	p__Proteobacteria	c__Gammaproteobacteria	o__Oceanospirillales	f__ZA3412c	g__unclassified	s__unclassified	AY701467.1 gg_id:108544 dinoflagellate symbiont clone GCDE08_AE	9952	6499	6479	8636	10608	10599	8077	7168	7747	10788	11210	10440
3274	k__Bacteria	p__Proteobacteria	c__Gammaproteobacteria	o__Pseudomonadales	f__Moraxellaceae	g__Psychrobacter	s__unclassified	AY771725.1 gg_id:142863 Psychrobacter alimentarius S3-15	8941	7782	3842	8151	7562	9313	8280	5911	6789	9981	10488	12161
3275	k__Bacteria	p__Proteobacteria	c__Gammaproteobacteria	o__Methylococcales	f__Methylococcaceae	g__Methylococcus	s__unclassified	AJ563935.1 gg_id:100913 Methylococcus capsulatus str. Texas = NCIMB 11853	9326	8001	6880	9345	10051	9983	7976	7936	8429	10170	10647	10890
3277	k__Bacteria	p__Proteobacteria	c__Gammaproteobacteria	o__unclassified	f__unclassified	g__sfC	s__unclassified	AJ620496.1 gg_id:305646 Olavius 3 endosymbiont O. algarvensis Individual 2	11453	10325	9883	10922	12352	12524	10303	10094	10324	12063	12856	12052
3282	k__Bacteria	p__Proteobacteria	c__Gammaproteobacteria	o__Chromatiales	f__Chromatiaceae	g__unclassified	s__unclassified	FJ712507.1 gg_id:529626 Prokaryotic structure and sediments active submarine mud volcano (Kazan MV Sea) Kazan Mud Volcano Anaximander Mountains East Mediterranean Sea clone KZNMV-10-B15	8688	7694	6792	8522	10220	10705	7263	6900	7922	10543	11386	11101
3284	k__Bacteria	p__Proteobacteria	c__Gammaproteobacteria	o__Oceanospirillales	f__Halomonadaceae	g__Candidatus Portiera	s__unclassified	EU268074.1 gg_id:252291 summer Dalian and Liaodong bay determined sea water clone D0309	11855	9248	11112	11629	12138	11804	11344	11270	10862	11492	11761	11861
3285	k__Bacteria	p__Proteobacteria	c__Gammaproteobacteria	o__Acidithiobacillales	f__Acidithiobacillaceae	g__Acidithiobacillus	s__unclassified	EU250217.1 gg_id:253906 acid mine drainage clone GXDC-3	11517	9838	10957	11139	11537	11894	10600	10992	11092	12620	12636	13205
3286	k__Bacteria	p__Proteobacteria	c__Gammaproteobacteria	o__Chromatiales	f__Sinobacteraceae	g__unclassified	s__unclassified	GQ262923.1 gg_id:539093 Structure Simulated Level Waste Site simulated level waste site clone F1_71X	11620	10383	11065	12031	12059	11858	10986	11023	11352	11817	12331	12555
3287	k__Bacteria	p__Proteobacteria	c__Gammaproteobacteria	o__Chromatiales	f__Chromatiaceae	g__Marichromatium	s__Marichromatium gracile	AM179448.1 gg_id:191066 Marichromatium imhoffii str. JA120 2	11053	5832	6288	7897	9945	9963	7299	7075	7057	9963	12025	10385
3288	k__Bacteria	p__Proteobacteria	c__Gammaproteobacteria	o__Thiotrichales	f__Thiotrichaceae	g__Leucothrix	s__gamma proteobacterium endosymbiont of Siboglinum fiordicum	EU491836.1 gg_id:263959 Abundance and microbial life ocean crust seafloor lavas East Pacific Rise clone EPR3967-O2-Bc90	10976	9424	9303	10320	11229	11387	10047	9980	9662	11042	11918	11289
3295	k__Bacteria	p__Proteobacteria	c__Gammaproteobacteria	o__Chromatiales	f__Chromatiaceae	g__Marichromatium	s__unclassified	AJ543328.1 gg_id:111805 Marichromatium indicum str. JA100	11323	9815	9583	9745	11984	11853	10032	9672	9837	12476	12697	12625
3298	k__Bacteria	p__Proteobacteria	c__Gammaproteobacteria	o__Thiotrichales	f__unclassified	g__sfA	s__unclassified	FJ542932.1 gg_id:511554 Microbiomic intestine earthworm Eisenia fetida fed ergovaline treatment gut clone B01-04B	9524	8824	8674	10033	11043	10589	9502	8600	9458	10567	11378	10853
3299	k__Bacteria	p__Proteobacteria	c__Gammaproteobacteria	o__unclassified	f__unclassified	g__sfA	s__unclassified	DQ811839.1 gg_id:164052 mangrove soil clone MSB-3C10	8646	7594	9328	9596	9797	9386	7712	7657	8921	9653	11676	9242
3304	k__Bacteria	p__Proteobacteria	c__Gammaproteobacteria	o__Oceanospirillales	f__HOC21	g__unclassified	s__unclassified	AB054156.1 gg_id:48284 marine sponge clone HOC22	9855	10427	9815	10496	12187	10723	9885	10330	9264	10204	11126	10800
3308	k__Bacteria	p__Proteobacteria	c__Gammaproteobacteria	o__Thiotrichales	f__Francisellaceae	g__unclassified	s__unclassified	FJ425613.1 gg_id:365486 communnities healthy and diseased colonies Caribbean coral Montastrea faveolata Caedibacter clone MD3.25	10275	9971	10784	11029	11396	11073	10235	10360	10027	11170	11921	11471
3311	k__Bacteria	p__Proteobacteria	c__Gammaproteobacteria	o__Oceanospirillales	f__SUP05	g__unclassified	s__unclassified	AB193953.1 gg_id:108916 deep-sea vent clone Sd-EB02	7386	7293	6621	8877	9285	8161	7642	6724	7815	7643	9834	9468
3319	k__Bacteria	p__Proteobacteria	c__Gammaproteobacteria	o__Pseudomonadales	f__Moraxellaceae	g__Acinetobacter	s__Acinetobacter ursingii	AJ275039.1 gg_id:54545 Acinetobacter ursingii str. LUH 4763	7678	7953	7387	8619	8922	9650	7944	7061	7947	8995	10883	9639
3332	k__Bacteria	p__Proteobacteria	c__Gammaproteobacteria	o__Pseudomonadales	f__Pseudomonadaceae	g__Pseudomonas	s__Pseudomonas mendocina	FJ594992.1 gg_id:569922 Pseudomonas sp. str. CL-1	11907	11690	11404	12029	12262	12340	12202	11492	11670	12050	12776	12427
3333	k__Bacteria	p__Proteobacteria	c__Gammaproteobacteria	o__Oceanospirillales	f__SUP05	g__unclassified	s__unclassified	AB278146.1 gg_id:185252 hydrothermal vent prokaryotes trapped 0.2- and 0.1-micro-m-filtrates obtained Mariana Trough clone Maps-EB02	11272	10977	10355	11150	11456	12094	11235	9693	10546	10761	12561	11547
3337	k__Bacteria	p__Proteobacteria	c__Gammaproteobacteria	o__Oceanospirillales	f__FCPT525	g__unclassified	s__unclassified	EU104099.1 gg_id:351662 Evidence Comamonadaceae determinants settling performance activated sludge clone M0509_13	11138	10832	10468	11201	11643	11462	10739	10622	11209	11025	12142	11573
3340	k__Bacteria	p__Proteobacteria	c__Gammaproteobacteria	o__Pseudomonadales	f__Pseudomonadaceae	g__Pseudomonas	s__Pseudomonas nitroreducens	DQ803377.1 gg_id:180892 human fecal clone RL311_aam24h03	11097	8583	8238	8895	10940	10195	9247	8627	9344	10848	11452	11797
3342	k__Bacteria	p__Proteobacteria	c__Gammaproteobacteria	o__Pseudomonadales	f__Pseudomonadaceae	g__Pseudomonas	s__unclassified	AB234275.1 gg_id:146760 Biotransformation Polychlorinated Dioxins Microbial Dynamics Sediment Microcosms Contamination Levels sediment and soil clone LS4-130	11362	10632	10259	11288	11986	11656	10504	10730	10803	11051	11924	12018
3347	k__Bacteria	p__Proteobacteria	c__Gammaproteobacteria	o__Pseudomonadales	f__Moraxellaceae	g__Acinetobacter	s__unclassified	FJ976593.1 gg_id:550870 Acinetobacter sp. str. LCR84	10178	10954	10145	11037	11416	11880	10640	10280	10356	11067	11826	11440
3352	k__Bacteria	p__Proteobacteria	c__Gammaproteobacteria	o__Thiotrichales	f__Thiotrichaceae	g__unclassified	s__unclassified	EU662352.1 gg_id:566153 Productivity- Chemolithoautotrophically Based Sulfidic Karst Systems microbial mat clone CC1B_16S_83	8029	5582	5973	6393	8560	8925	6558	5800	6996	10094	10804	10376
3354	k__Bacteria	p__Proteobacteria	c__Gammaproteobacteria	o__Pseudomonadales	f__Pseudomonadaceae	g__Pseudomonas	s__Pseudomonas mendocina	AF094734.1 gg_id:99890 Pseudomonas mendocina str. ATCC 25411	7146	7416	4878	6665	8908	9222	6872	6062	6296	8768	9538	9849
3355	k__Bacteria	p__Proteobacteria	c__Gammaproteobacteria	o__Pseudomonadales	f__Pseudomonadaceae	g__Pseudomonas	s__unclassified	AY486367.1 gg_id:202697 Pseudomonas aeruginosa str. AU4594	10398	10225	9699	10692	10986	11358	10320	10067	10335	10836	11941	11134
3359	k__Bacteria	p__Proteobacteria	c__Gammaproteobacteria	o__Pseudomonadales	f__Moraxellaceae	g__Acinetobacter	s__Acinetobacter haemolyticus	AF509830.1 gg_id:56661 Acinetobacter tandoii str. 4N13	10705	10173	10728	11093	11341	11439	10608	10890	10763	11188	11785	11475
3366	k__Bacteria	p__Proteobacteria	c__Gammaproteobacteria	o__Pseudomonadales	f__Pseudomonadaceae	g__Pseudomonas	s__unclassified	FJ675201.1 gg_id:518305 Synecology primary and secondary habitats Escherichia coli O157:H7 feedlot surface MARC beef cattle feedlot; top 3 cm behind feedbunk west pen 301; was negative STEC O157 clone LL141-7B13	11879	11126	11057	11779	12105	11866	11397	11464	11474	11560	12571	12013
3373	k__Bacteria	p__Proteobacteria	c__Gammaproteobacteria	o__Pseudomonadales	f__Moraxellaceae	g__Acinetobacter	s__Acinetobacter lwoffii	FJ672802.1 gg_id:521318 Synecology primary and secondary habitats Escherichia coli O157:H7 feedlot surface MARC beef cattle feedlot; top 3 cm behind feedbunk east pen 301; was negative STEC O157 clone Ll142-7I17	10403	10132	11145	11555	11573	11682	10982	10908	10949	10783	12039	11427
3375	k__Bacteria	p__Proteobacteria	c__Gammaproteobacteria	o__Thiotrichales	f__Thiotrichaceae	g__unclassified	s__unclassified	AF110276.1 gg_id:81307 Beggiatoa sp. str. MS-81-1c	7842	8471	7922	10218	10003	9420	8994	8205	9000	9011	10450	10318
3381	k__Bacteria	p__Proteobacteria	c__Gammaproteobacteria	o__Oceanospirillales	f__SUP05	g__unclassified	s__unclassified	EU403436.1 gg_id:275217 Calyptogena ponderosa endosymbiont 6	9368	8520	8224	9821	10427	11928	8927	8424	8875	11040	11812	10868
3384	k__Bacteria	p__Proteobacteria	c__Gammaproteobacteria	o__Pseudomonadales	f__Pseudomonadaceae	g__Pseudomonas	s__unclassified	FJ556919.1 gg_id:586137 Pseudomonas aeruginosa str. NGKCTS	10121	10866	9706	10998	11473	11141	10581	10103	10554	10768	11639	11653
3387	k__Bacteria	p__Proteobacteria	c__Gammaproteobacteria	o__Methylococcales	f__Piscirickettsiaceae	g__Thioalkalimicrobium	s__unclassified	AF126548.1 gg_id:7703 Thialkalimicrobium aerophilum str. AL3	10507	11258	10838	11715	12208	11904	11412	10805	10901	11535	12072	11732
3389	k__Bacteria	p__Proteobacteria	c__Gammaproteobacteria	o__Pseudomonadales	f__Pseudomonadaceae	g__Pseudomonas	s__Pseudomonas citronellolis	EU170480.1 gg_id:250888 Pseudomonas aeruginosa str. L-4	4947	8271	5520	8352	8038	7007	6430	4312	6459	6815	8237	8972
3395	k__Bacteria	p__Proteobacteria	c__Gammaproteobacteria	o__Pseudomonadales	f__Moraxellaceae	g__Acinetobacter	s__Acinetobacter rhizosphaerae	AM157426.1 gg_id:141393 Acinetobacter calcoaceticus mother C3	11852	11498	11073	11507	11990	12339	11344	11508	11520	12178	12448	12392
3407	k__Bacteria	p__Proteobacteria	c__Gammaproteobacteria	o__Pseudomonadales	f__Pseudomonadaceae	g__Pseudomonas	s__unclassified	EU370415.1 gg_id:260507 Pseudomonas sp. str. 117S1	10473	9778	9239	10800	11363	11242	10482	10033	10007	10618	11832	12673
3408	k__Bacteria	p__Proteobacteria	c__Gammaproteobacteria	o__Methylococcales	f__Piscirickettsiaceae	g__Thiomicrospira	s__Thiomicrospira crunogena	CP000109.2 gg_id:141093 Thiomicrospira crunogena str. XCL-2	9942	9881	8753	9598	10596	11053	9344	8605	9135	10353	11628	10722
3410	k__Bacteria	p__Proteobacteria	c__Gammaproteobacteria	o__Oceanospirillales	f__SUP05	g__unclassified	s__unclassified	DQ009465.1 gg_id:126024 bacterioplankton clone SPOTSMAY03_890m6	10610	10747	10493	11333	11598	11645	11006	10265	10504	11407	12302	12176
3417	k__Bacteria	p__Proteobacteria	c__Gammaproteobacteria	o__Pseudomonadales	f__Moraxellaceae	g__Acinetobacter	s__Acinetobacter johnsonii	FJ192142.1 gg_id:347156 Genetic inventory 'KSC-PHSF' spacecraft assembly clean room during Phoenix mission clone GI3-S-2-E02	8731	9207	7614	9398	9622	9592	8644	8153	9031	9060	10453	9833
3419	k__Bacteria	p__Proteobacteria	c__Gammaproteobacteria	o__Pseudomonadales	f__Pseudomonadaceae	g__Pseudomonas	s__unclassified	EU195558.1 gg_id:237500 Pseudomonas aeruginosa str. LP8	9311	8798	7468	9218	10193	11143	8925	8046	8783	9884	11880	10915
3422	k__Bacteria	p__Proteobacteria	c__Gammaproteobacteria	o__Pseudomonadales	f__Moraxellaceae	g__Acinetobacter	s__unclassified	U10875.1 gg_id:8400 Acinetobacter lwoffii str. ATCC 17925	10582	8921	8740	9614	9815	10472	9297	8933	9950	9814	10815	10489
3427	k__Bacteria	p__Proteobacteria	c__Gammaproteobacteria	o__Pseudomonadales	f__Pseudomonadaceae	g__Pseudomonas	s__unclassified	AY947918.1 gg_id:141280 Synchrony and seasonality two temperate rivers USA: Massachusetts Ipswich River clone IRD18C03	11395	10232	9502	11091	11589	11527	10531	11193	10516	11216	11979	11469
3428	k__Bacteria	p__Proteobacteria	c__Gammaproteobacteria	o__Pseudomonadales	f__Moraxellaceae	g__Acinetobacter	s__unclassified	FJ193896.1 gg_id:356161 Genetic inventory 'KSC-Astrotek' spacecraft assembly clean room during DAWN mission clone GI7-5-I03	10535	9268	9431	10207	10702	11004	9098	9128	10220	10273	11361	10935
3429	k__Bacteria	p__Proteobacteria	c__Gammaproteobacteria	o__Oceanospirillales	f__SUP05	g__unclassified	s__unclassified	GQ346517.1 gg_id:558448 Metagenome versatile chemolithoautotroph expanding oceanic dead zones Saanich Inlet 100 m depth clone SHAG631	12474	12075	12279	12598	12717	12651	12285	12370	12221	12587	12975	12854
3431	k__Bacteria	p__Proteobacteria	c__Gammaproteobacteria	o__Thiotrichales	f__Piscirickettsiaceae	g__unclassified	s__unclassified	AY212648.1 gg_id:99225 water 20 m upstream manure clone 195up	7721	7952	7404	9491	9573	9229	7864	6518	8237	8699	10108	9038
3433	k__Bacteria	p__Proteobacteria	c__Gammaproteobacteria	o__Pseudomonadales	f__Moraxellaceae	g__Acinetobacter	s__unclassified	EU124829.1 gg_id:245300 Gut microbes gut Helicoverpa armigera living on cotton plant clone 10	8636	8015	5472	5564	8728	8647	7189	5569	7676	8347	9521	8861
3437	k__Bacteria	p__Proteobacteria	c__Gammaproteobacteria	o__Pseudomonadales	f__Pseudomonadaceae	g__Pseudomonas	s__Pseudomonas nitroreducens	FJ223883.1 gg_id:340099 Pseudomonas stutzeri 3	11842	12016	11680	12186	12120	11617	12030	11305	12194	11950	11878	12115
3439	k__Bacteria	p__Proteobacteria	c__Gammaproteobacteria	o__Pseudomonadales	f__Moraxellaceae	g__Acinetobacter	s__unclassified	EU465090.1 gg_id:288912 African elephant feces clone AFYEL_aaj67h10	10221	9986	9576	11011	10912	11138	10265	10189	9970	10860	11623	11187
3441	k__Bacteria	p__Proteobacteria	c__Gammaproteobacteria	o__Pseudomonadales	f__Moraxellaceae	g__Acinetobacter	s__Acinetobacter guillouiae	AY536009.1 gg_id:129982 sp. str. BCaL1	8187	8921	7350	9811	9648	9606	8340	6861	8315	8772	10695	10312
3446	k__Bacteria	p__Proteobacteria	c__Gammaproteobacteria	o__Oceanospirillales	f__SUP05	g__unclassified	s__unclassified	GQ345795.1 gg_id:589578 Metagenome versatile chemolithoautotroph expanding oceanic dead zones Saanich Inlet 120 m depth clone SHAN463	10980	10917	10107	10976	12009	12211	11432	9501	10515	11292	12143	11599
3453	k__Bacteria	p__Proteobacteria	c__Gammaproteobacteria	o__Thiotrichales	f__Thiotrichaceae	g__Beggiatoa	s__unclassified	AF035956.1 gg_id:7511 Beggiatoa sp. 'Bay Concepcion' str. Bay Concepcion 'Bay	10121	8958	9865	10651	10869	10585	9697	9358	10040	10537	11652	11279
3455	k__Bacteria	p__Proteobacteria	c__Gammaproteobacteria	o__Pseudomonadales	f__Moraxellaceae	g__Acinetobacter	s__Acinetobacter gyllenbergii	FJ192308.1 gg_id:326859 Genetic inventory 'KSC-PHSF' spacecraft assembly clean room during Phoenix mission clone GI4-1-D04	10586	10920	9223	11382	11510	11313	11193	10444	11169	11782	12210	12059
3456	k__Bacteria	p__Proteobacteria	c__Gammaproteobacteria	o__Oceanospirillales	f__SUP05	g__unclassified	s__unclassified	GQ346697.1 gg_id:582711 Metagenome versatile chemolithoautotroph expanding oceanic dead zones Saanich Inlet 120 m depth clone SHBC729	11658	10771	10771	11590	12284	12403	11166	11071	11282	12101	12741	12711
3457	k__Bacteria	p__Proteobacteria	c__Gammaproteobacteria	o__Thiotrichales	f__Francisellaceae	g__unclassified	s__unclassified	FJ202510.1 gg_id:319177 and White Plague Disease-Induced Changes Caribbean Coral Montastraea faveolata kept aquarium 23 days clone SGUS1012	12167	11859	11927	12376	12116	11409	11831	11851	11945	12292	12476	12645
3458	k__Bacteria	p__Proteobacteria	c__Gammaproteobacteria	o__Oceanospirillales	f__FCPT525	g__unclassified	s__unclassified	EU464904.1 gg_id:301529 Hartmann's mountain zebra feces clone AFZEB_aaj72h05	12024	11624	10486	10985	12476	12125	11311	10404	11215	12374	12686	12710
3460	k__Bacteria	p__Proteobacteria	c__Gammaproteobacteria	o__Pseudomonadales	f__Pseudomonadaceae	g__Pseudomonas	s__unclassified	FJ169986.1 gg_id:344935 Pseudomonas sp. str. E505-11	9885	10731	9253	10880	10910	10450	10333	9872	9857	10477	11028	10767
3461	k__Bacteria	p__Proteobacteria	c__Gammaproteobacteria	o__Pseudomonadales	f__Moraxellaceae	g__Acinetobacter	s__unclassified	GQ088876.1 gg_id:380649 Topographical and Temporal Human Skin Microbiome skin volar forearm clone nbw315b11c1	10786	11083	9813	11126	11995	11701	10778	9811	10927	11355	11881	11517
3475	k__Bacteria	p__Proteobacteria	c__Gammaproteobacteria	o__Pseudomonadales	f__Moraxellaceae	g__Acinetobacter	s__unclassified	FJ193755.1 gg_id:325011 Genetic inventory 'KSC-Astrotek' spacecraft assembly clean room during DAWN mission clone GI7-24-O21	11952	11445	10940	12092	12078	12070	11889	11321	11564	12081	12470	12135
3476	k__Bacteria	p__Proteobacteria	c__Gammaproteobacteria	o__Pseudomonadales	f__Pseudomonadaceae	g__Pseudomonas	s__Pseudomonas nitroreducens	DQ803314.1 gg_id:188486 human fecal clone RL311_aam23h05	7890	8288	7857	8549	8970	10095	8665	8456	8411	9318	10343	9846
3477	k__Bacteria	p__Proteobacteria	c__Gammaproteobacteria	o__Oceanospirillales	f__SUP05	g__unclassified	s__unclassified	GQ345709.1 gg_id:582923 Metagenome versatile chemolithoautotroph expanding oceanic dead zones Saanich Inlet 200 m depth clone SGTA610	11996	11146	11961	11926	12448	12373	11891	11856	11810	11626	12194	11984
3479	k__Bacteria	p__Proteobacteria	c__Gammaproteobacteria	o__Pseudomonadales	f__Pseudomonadaceae	g__Pseudomonas	s__unclassified	EU365515.1 gg_id:261544 Pseudomonas sp. str. BSs20085	9493	8902	9711	10167	10152	9594	9510	9422	9121	9098	11052	10048
3490	k__Bacteria	p__Proteobacteria	c__Gammaproteobacteria	o__Pseudomonadales	f__Pseudomonadaceae	g__Pseudomonas	s__unclassified	DQ288951.1 gg_id:143945 Pseudomonas putida SR22	7093	9731	8439	9839	9356	7774	9961	8653	9630	9950	9637	9306
3492	k__Bacteria	p__Proteobacteria	c__Gammaproteobacteria	o__Thiotrichales	f__Thiotrichaceae	g__unclassified	s__unclassified	EF428583.1 gg_id:255153 Beggiatoa sp. 'Chiprana'	10404	9502	8905	9611	11165	11621	9644	8651	9360	12045	12549	12283
3494	k__Bacteria	p__Proteobacteria	c__Gammaproteobacteria	o__Pseudomonadales	f__Moraxellaceae	g__Acinetobacter	s__Acinetobacter lwoffii	DQ834359.1 gg_id:165112 Acinetobacter sp. str. FLL8	10781	10575	10282	11080	11122	11299	10513	10735	10549	11328	11490	11461
3499	k__Bacteria	p__Proteobacteria	c__Gammaproteobacteria	o__Pseudomonadales	f__Moraxellaceae	g__Acinetobacter	s__unclassified	GQ097172.1 gg_id:411031 Topographical and Temporal Human Skin Microbiome skin gluteal crease clone nbw451f01c1	10066	10177	8331	10887	11283	11213	9976	9556	10110	11244	11894	11293
3503	k__Bacteria	p__Proteobacteria	c__Gammaproteobacteria	o__Oceanospirillales	f__SUP05	g__unclassified	s__unclassified	GQ345820.1 gg_id:562953 Metagenome versatile chemolithoautotroph expanding oceanic dead zones Saanich Inlet 120 m depth clone SHAN576	8914	7197	5213	8326	11047	11086	8211	6157	5918	9557	10910	10667
3504	k__Bacteria	p__Proteobacteria	c__Gammaproteobacteria	o__Oceanospirillales	f__SUP05	g__unclassified	s__unclassified	GQ346235.1 gg_id:585686 Metagenome versatile chemolithoautotroph expanding oceanic dead zones Saanich Inlet 215 m depth clone SGSH1001	10508	10526	10028	10790	10989	9880	8279	10087	10350	10694	11393	11369
3507	k__Bacteria	p__Proteobacteria	c__Gammaproteobacteria	o__Pseudomonadales	f__Moraxellaceae	g__Acinetobacter	s__unclassified	EU560851.1 gg_id:563369 Assessment genetic Apriona germari (Hope) larvae normalization techniques intestinal flora clone NCH1312/p100de	10398	10011	9694	10918	11027	11385	10295	10544	10247	10812	11516	11299
3514	k__Bacteria	p__Proteobacteria	c__Gammaproteobacteria	o__Pseudomonadales	f__Pseudomonadaceae	g__Pseudomonas	s__Pseudomonas citronellolis	NR_026533.1 gg_id:560055 Pseudomonas citronellolis str. DSM 50332	9194	9021	8616	9930	10006	9167	9181	8355	8570	9231	10775	9921
3515	k__Bacteria	p__Proteobacteria	c__Gammaproteobacteria	o__Oceanospirillales	f__SUP05	g__unclassified	s__unclassified	GQ346136.1 gg_id:577023 Metagenome versatile chemolithoautotroph expanding oceanic dead zones Saanich Inlet 200 m depth clone SHBH761	7257	8716	7144	9800	9754	10168	7929	7021	8994	10313	9712	10604
3516	k__Bacteria	p__Proteobacteria	c__Gammaproteobacteria	o__Pseudomonadales	f__Pseudomonadaceae	g__Pseudomonas	s__unclassified	EF053508.2 gg_id:328163 Pseudomonas aeruginosa MCCB 103	10613	10306	10575	10759	10983	11190	10684	10364	10371	10878	11296	11510
3521	k__Bacteria	p__Proteobacteria	c__Gammaproteobacteria	o__Pseudomonadales	f__Moraxellaceae	g__Acinetobacter	s__unclassified	FJ675544.1 gg_id:523482 Synecology primary and secondary habitats Escherichia coli O157:H7 feedlot surface MARC beef cattle feedlot; top 3 cm behind feedbunk west pen 301; was negative STEC O157 clone LL141-8J20	9988	9697	9484	10602	10868	11417	10042	9906	10078	10754	11729	11392
3524	k__Bacteria	p__Proteobacteria	c__Betaproteobacteria	o__Burkholderiales	f__Comamonadaceae	g__unclassified	s__unclassified	DQ824567.1 gg_id:191848 human fecal clone RL185_aaj69g05	11522	11248	10711	11737	11967	12044	11299	10889	11148	11637	12392	12134
3526	k__Bacteria	p__Proteobacteria	c__Gammaproteobacteria	o__Pseudomonadales	f__Moraxellaceae	g__Acinetobacter	s__unclassified	AF336348.1 gg_id:40632 Acinetobacter sp. str. Wuba16	10569	8671	7261	8126	8958	10007	7346	7218	9538	9593	10742	10416
3531	k__Bacteria	p__Proteobacteria	c__Gammaproteobacteria	o__Oceanospirillales	f__SUP05	g__unclassified	s__unclassified	GQ346480.1 gg_id:548322 Metagenome versatile chemolithoautotroph expanding oceanic dead zones Saanich Inlet 10 m depth clone SHAB460	10160	9624	9376	10821	10659	11069	10098	10051	10092	10730	12037	11335
3537	k__Bacteria	p__Proteobacteria	c__Gammaproteobacteria	o__Oceanospirillales	f__SUP05	g__unclassified	s__unclassified	GQ346086.1 gg_id:547425 Metagenome versatile chemolithoautotroph expanding oceanic dead zones Saanich Inlet 200 m depth clone SHBH601	8748	8042	6521	8890	11253	10769	8546	7146	7550	9924	11451	11015
3539	k__Bacteria	p__Proteobacteria	c__Gammaproteobacteria	o__Pseudomonadales	f__Moraxellaceae	g__Acinetobacter	s__unclassified	EU337120.1 gg_id:513402 Acinetobacter sp. str. 1B3	10791	10602	11500	11083	11124	11132	10671	10744	10521	9664	11824	11483
3542	k__Bacteria	p__Proteobacteria	c__Gammaproteobacteria	o__Oceanospirillales	f__SUP05	g__unclassified	s__unclassified	GQ346415.1 gg_id:589160 Metagenome versatile chemolithoautotroph expanding oceanic dead zones Saanich Inlet 100 m depth clone SGPZ464	11132	10259	10571	11147	11792	12498	10895	10863	10775	11826	12245	12219
3545	k__Bacteria	p__Proteobacteria	c__Gammaproteobacteria	o__Pseudomonadales	f__Pseudomonadaceae	g__Pseudomonas	s__unclassified	GQ388959.1 gg_id:511710 quality deterioration drinking system during serious red water outbreak clone J135	9164	8566	8153	9496	10205	10504	9476	7240	8045	10465	11428	11240
3547	k__Bacteria	p__Proteobacteria	c__Gammaproteobacteria	o__Pseudomonadales	f__Pseudomonadaceae	g__Pseudomonas	s__unclassified	EF509283.1 gg_id:219801 Loss During Antibiotic Treatment 1 Intubated Patients Colonized Pseudomonas aeruginosa endotracheal aspirate clone P7D1-434	11280	11469	10839	11792	12015	12382	11652	10789	11363	11824	12763	12148
3548	k__Bacteria	p__Proteobacteria	c__Gammaproteobacteria	o__Methylococcales	f__Piscirickettsiaceae	g__Thiomicrospira	s__unclassified	AJ237758.1 gg_id:7698 Thiomicrospira sp. str. Milos-T2	8224	9065	8309	10088	10113	10453	8623	7353	9080	10485	11185	12177
3551	k__Bacteria	p__Proteobacteria	c__Gammaproteobacteria	o__Pseudomonadales	f__Pseudomonadaceae	g__Pseudomonas	s__unclassified	AM111047.1 gg_id:140795 Pseudomonas sp. str. 7070	9002	9674	9292	10294	10692	9999	9846	9401	9569	10253	11004	10664
3552	k__Bacteria	p__Proteobacteria	c__Gammaproteobacteria	o__Pseudomonadales	f__Pseudomonadaceae	g__Pseudomonas	s__unclassified	FJ901022.1 gg_id:513124 Polymorphism microbial reservoirs water cut stage oil field clone G-68	10886	10114	9770	10536	11339	10938	10631	10171	10759	11086	12084	11706
3553	k__Bacteria	p__Proteobacteria	c__Gammaproteobacteria	o__Pseudomonadales	f__Pseudomonadaceae	g__Pseudomonas	s__unclassified	FJ675326.1 gg_id:516743 Synecology primary and secondary habitats Escherichia coli O157:H7 feedlot surface MARC beef cattle feedlot; top 3 cm behind feedbunk west pen 301; was negative STEC O157 clone LL141-7M8	10431	10232	10536	10804	10821	11140	10381	10604	10380	10184	11391	10771
3557	k__Bacteria	p__Proteobacteria	c__Gammaproteobacteria	o__Pseudomonadales	f__Moraxellaceae	g__Acinetobacter	s__unclassified	AJ633635.1 gg_id:107477 Acinetobacter sp. phenon 9 str. LUH 1738 = ACI647	11438	10886	10910	11132	11276	11614	10531	10961	10774	10778	12142	11822
3559	k__Bacteria	p__Proteobacteria	c__Gammaproteobacteria	o__Pseudomonadales	f__Pseudomonadaceae	g__Pseudomonas	s__unclassified	DQ416799.1 gg_id:268975 Pseudomonas sp. G1DM-43	10108	7962	6771	8729	10573	11094	7884	7503	8043	11353	12023	11937
3562	k__Bacteria	p__Proteobacteria	c__Gammaproteobacteria	o__Pseudomonadales	f__Moraxellaceae	g__Acinetobacter	s__unclassified	GQ045794.1 gg_id:391261 Topographical and Temporal Human Skin Microbiome skin antecubital fossa clone nbu550c08c1	7791	7209	6460	7452	9936	10130	8801	6944	7846	9995	10106	10967
3570	k__Bacteria	p__Proteobacteria	c__Gammaproteobacteria	o__Oceanospirillales	f__SUP05	g__unclassified	s__unclassified	GQ346643.1 gg_id:573988 Metagenome versatile chemolithoautotroph expanding oceanic dead zones Saanich Inlet 120 m depth clone SHBC1010	10554	9063	9180	10155	11378	11372	9339	9485	9765	11376	11734	12019
3575	k__Bacteria	p__Proteobacteria	c__Gammaproteobacteria	o__Pseudomonadales	f__Moraxellaceae	g__Acinetobacter	s__Acinetobacter schindleri	FJ373024.1 gg_id:327004 Acinetobacter schindleri str. W1-2	8084	7844	6697	9320	8781	9563	8282	6673	8204	9101	10327	9714
3581	k__Bacteria	p__Proteobacteria	c__Gammaproteobacteria	o__Oceanospirillales	f__SUP05	g__unclassified	s__unclassified	GQ345786.1 gg_id:556299 Metagenome versatile chemolithoautotroph expanding oceanic dead zones Saanich Inlet 120 m depth clone SHAN410	9158	8719	7730	9473	10209	10314	9448	7894	8730	10050	11175	11109
3593	k__Bacteria	p__Proteobacteria	c__Gammaproteobacteria	o__Oceanospirillales	f__SUP05	g__unclassified	s__unclassified	GQ346391.1 gg_id:544282 Metagenome versatile chemolithoautotroph expanding oceanic dead zones Saanich Inlet 200 m depth clone SHBH560	11241	11338	11035	11825	11896	12158	11551	10814	11014	11701	12400	12351
3598	k__Bacteria	p__Proteobacteria	c__Gammaproteobacteria	o__Pseudomonadales	f__Pseudomonadaceae	g__Pseudomonas	s__unclassified	AY770964.1 gg_id:108340 water injection well Dagang oilfield clone W24	8024	9991	8161	10520	10602	9411	9297	8373	9084	9135	10073	10458
3610	k__Bacteria	p__Proteobacteria	c__Gammaproteobacteria	o__Pseudomonadales	f__Pseudomonadaceae	g__Pseudomonas	s__unclassified	FJ194516.1 gg_id:331057 Pseudomonas citronellolis str. LCB03	10685	10495	10308	11479	11992	10904	10819	10940	10852	10744	11373	10841
3612	k__Bacteria	p__Proteobacteria	c__Gammaproteobacteria	o__Pseudomonadales	f__Pseudomonadaceae	g__Pseudomonas	s__unclassified	Z76665.1 gg_id:8518 Pseudomonas oleovorans str. DSM 1045T ()	11583	11515	11045	11586	12072	12113	11558	10857	11414	12331	12577	12791
3614	k__Bacteria	p__Proteobacteria	c__Gammaproteobacteria	o__Pseudomonadales	f__Pseudomonadaceae	g__Pseudomonas	s__unclassified	EF157824.1 gg_id:242070 Pseudomonas aeruginosa str. VP1	10558	10421	9112	10617	11172	11184	9743	9781	10075	10124	11816	10928
3625	k__Bacteria	p__Proteobacteria	c__Gammaproteobacteria	o__Oceanospirillales	f__FCPT525	g__unclassified	s__unclassified	DQ824554.1 gg_id:183389 human fecal clone RL185_aaj69f03	12283	11411	11600	12333	12494	12498	11808	11877	11782	12148	12816	12683
3626	k__Bacteria	p__Proteobacteria	c__Gammaproteobacteria	o__Methylococcales	f__Piscirickettsiaceae	g__Thiomicrospira	s__unclassified	EU999014.1 gg_id:320018 Predominance Methanolobus and Methanoculleus spp. Archaeal Saline Gas Field Formation Fluids gas field fluids clone Z3_Bac_7	10035	8810	8758	10309	10406	11012	9657	9578	9602	9172	11057	10161
3627	k__Bacteria	p__Proteobacteria	c__Gammaproteobacteria	o__Pseudomonadales	f__Pseudomonadaceae	g__Pseudomonas	s__unclassified	FJ788528.1 gg_id:542757 Pseudomonas aeruginosa str. AB4	11375	11098	10510	11189	12004	11594	10833	10484	11093	10987	11721	11655
3633	k__Bacteria	p__Proteobacteria	c__Gammaproteobacteria	o__Pseudomonadales	f__Moraxellaceae	g__Acinetobacter	s__unclassified	FJ193144.1 gg_id:352821 Genetic inventory 'KSC-PHSF' spacecraft assembly clean room during Phoenix mission clone GI6-10b-B07	10463	7141	7102	8057	9800	10587	8068	7290	8979	11790	11755	11449
3639	k__Bacteria	p__Proteobacteria	c__Gammaproteobacteria	o__Pseudomonadales	f__Pseudomonadaceae	g__Pseudomonas	s__Pseudomonas nitroreducens	DQ834357.1 gg_id:165919 Pseudomonas sp. str. FLL9	11569	11020	10352	11164	11579	11311	11461	9830	10587	10932	12063	11712
3647	k__Bacteria	p__Proteobacteria	c__Gammaproteobacteria	o__Pseudomonadales	f__Moraxellaceae	g__Acinetobacter	s__Acinetobacter schindleri	GQ080249.1 gg_id:459017 Topographical and Temporal Human Skin Microbiome skin volar forearm clone nbw1185h03c1	9083	8120	8131	9370	9558	10296	8897	8538	8704	9644	10975	10670
3648	k__Bacteria	p__Proteobacteria	c__Gammaproteobacteria	o__Pseudomonadales	f__Pseudomonadaceae	g__Pseudomonas	s__unclassified	FJ358435.1 gg_id:358990 Pseudomonas aeruginosa str. EBL-07	8650	8271	8447	9648	9054	9507	8049	7935	7982	9397	11079	10036
3653	k__Bacteria	p__Proteobacteria	c__Gammaproteobacteria	o__Pseudomonadales	f__Pseudomonadaceae	g__Pseudomonas	s__unclassified	DQ289071.1 gg_id:144048 Pseudomonas putida Fe20	9750	9804	8722	10114	10359	10879	9850	9283	10112	10424	11007	11565
3660	k__Bacteria	p__Proteobacteria	c__Gammaproteobacteria	o__Oceanospirillales	f__SUP05	g__unclassified	s__unclassified	GQ346509.1 gg_id:583641 Metagenome versatile chemolithoautotroph expanding oceanic dead zones Saanich Inlet 10 m depth clone SHAB704	11060	10661	10695	11296	11515	11949	11061	11003	10822	10776	12321	11732
3661	k__Bacteria	p__Proteobacteria	c__Gammaproteobacteria	o__Pseudomonadales	f__Pseudomonadaceae	g__Pseudomonas	s__unclassified	DQ530464.1 gg_id:164982 Pseudomonas sp. str. gap-f-39	9539	9414	8518	9408	10420	11896	10242	9384	9745	10096	11657	10631
3663	k__Bacteria	p__Proteobacteria	c__Gammaproteobacteria	o__Pseudomonadales	f__Moraxellaceae	g__Acinetobacter	s__unclassified	FJ675182.1 gg_id:524252 Synecology primary and secondary habitats Escherichia coli O157:H7 feedlot surface MARC beef cattle feedlot; top 3 cm behind feedbunk west pen 301; was negative STEC O157 clone LL141-7A14	8528	8847	8072	9643	9969	9482	8545	8386	8915	8983	10505	9295
3664	k__Bacteria	p__Proteobacteria	c__Gammaproteobacteria	o__Pseudomonadales	f__Pseudomonadaceae	g__Pseudomonas	s__unclassified	EF515488.1 gg_id:222712 Electricigen Enrichment MFC full-scale anaerobic bioreactor sludge treating brewery waste clone 29b02	9579	9551	8264	9314	10251	10984	9212	9046	9286	10572	11759	11349
3667	k__Bacteria	p__Proteobacteria	c__Gammaproteobacteria	o__Pseudomonadales	f__Moraxellaceae	g__Acinetobacter	s__unclassified	X80285.1 gg_id:8331 Acinetobacter calcoaceticus	10399	11513	11273	11744	12037	10153	11154	10984	11057	10318	11595	9905
3683	k__Bacteria	p__Proteobacteria	c__Gammaproteobacteria	o__Pseudomonadales	f__Moraxellaceae	g__Acinetobacter	s__unclassified	FJ263921.1 gg_id:318166 Acinetobacter septicus str. BA9	7644	7959	7431	8608	8845	9435	7922	7074	7991	8398	10719	9125
3687	k__Bacteria	p__Proteobacteria	c__Gammaproteobacteria	o__Pseudomonadales	f__Moraxellaceae	g__Acinetobacter	s__unclassified	AM412160.1 gg_id:247994 Acinetobacter sp. str. P-133	11531	10912	10603	11300	12116	11833	10844	10796	11008	12079	12484	12050
3689	k__Bacteria	p__Proteobacteria	c__Gammaproteobacteria	o__Pseudomonadales	f__Pseudomonadaceae	g__Pseudomonas	s__Pseudomonas mendocina	EU927412.1 gg_id:319271 Pseudomonas mendocina str. 8-40B28	8182	8764	8080	10101	9918	10162	9324	8727	9327	9078	11490	9846
3693	k__Bacteria	p__Proteobacteria	c__Gammaproteobacteria	o__Pseudomonadales	f__Pseudomonadaceae	g__Pseudomonas	s__unclassified	GU723305.1 gg_id:528277 Pseudomonas aeruginosa str. PSCMST2	10586	10432	9214	10582	11544	11191	10225	9943	10428	10369	11812	11337
3698	k__Bacteria	p__Proteobacteria	c__Gammaproteobacteria	o__Oceanospirillales	f__SUP05	g__unclassified	s__unclassified	GQ346134.1 gg_id:560079 Metagenome versatile chemolithoautotroph expanding oceanic dead zones Saanich Inlet 200 m depth clone SHBH755	9921	9545	9127	10455	11265	10697	10192	9235	9735	10587	11389	10983
3702	k__Bacteria	p__Proteobacteria	c__Gammaproteobacteria	o__Pseudomonadales	f__Pseudomonadaceae	g__Pseudomonas	s__unclassified	GQ388955.1 gg_id:511762 quality deterioration drinking system during serious red water outbreak clone J130	9025	7474	5970	8408	9978	9308	8034	6126	7255	9288	11302	10591
3704	k__Bacteria	p__Proteobacteria	c__Gammaproteobacteria	o__Oceanospirillales	f__SUP05	g__unclassified	s__unclassified	GQ346446.1 gg_id:578566 Metagenome versatile chemolithoautotroph expanding oceanic dead zones Saanich Inlet 100 m depth clone SGST609	10821	9610	9617	10798	11796	11727	10023	10012	9955	11514	12032	12181
3713	k__Bacteria	p__Proteobacteria	c__Gammaproteobacteria	o__Pseudomonadales	f__Moraxellaceae	g__Acinetobacter	s__Acinetobacter johnsonii	AB369043.1 gg_id:573441 and microbial oils produced Asia petroleum crude oil (Qatar Land Light) clone PT-QTL-B56	8297	8629	7283	8807	9026	8838	8509	8373	8139	8879	9746	9026
3717	k__Bacteria	p__Proteobacteria	c__Gammaproteobacteria	o__Pseudomonadales	f__Moraxellaceae	g__Acinetobacter	s__Acinetobacter johnsonii	GQ102953.1 gg_id:436668 Topographical and Temporal Human Skin Microbiome skin inguinal crease clone nbw708a01c1	11713	11755	11611	12137	12254	12375	11723	11579	11753	12345	12559	12370
3720	k__Bacteria	p__Proteobacteria	c__Gammaproteobacteria	o__Pseudomonadales	f__Moraxellaceae	g__Acinetobacter	s__unclassified	EF203410.1 gg_id:264736 Acinetobacter sp. str. URAM1	9467	9485	8594	9897	10374	10403	9505	8710	9279	9893	11294	10621
3721	k__Bacteria	p__Proteobacteria	c__Gammaproteobacteria	o__Pseudomonadales	f__Moraxellaceae	g__Acinetobacter	s__unclassified	FJ671719.1 gg_id:525292 Synecology primary and secondary habitats Escherichia coli O157:H7 feedlot surface MARC beef cattle feedlot; top 3 cm behind feedbunk east pen 301; was negative STEC O157 clone Ll142-1K4	10709	9878	9429	10394	10677	11033	10053	9948	10347	10848	11412	11420
3723	k__Bacteria	p__Proteobacteria	c__Gammaproteobacteria	o__Oceanospirillales	f__FCPT525	g__unclassified	s__unclassified	DQ824608.1 gg_id:180882 human fecal clone RL185_aaj70d02	12064	12041	11410	12241	12446	12452	12156	11670	11915	12250	12722	12804
3730	k__Bacteria	p__Proteobacteria	c__Gammaproteobacteria	o__Methylococcales	f__Piscirickettsiaceae	g__Thiomicrospira	s__unclassified	FJ792063.1 gg_id:551499 Unexpectedly archaeal species shift between rare and dominant over thousand year time scales carbonate chimney Lost City Hydrothermal Field clone SGXT658	11406	11852	10970	11938	12135	12448	11940	11133	11229	11423	12489	12105
3731	k__Bacteria	p__Proteobacteria	c__Gammaproteobacteria	o__Pseudomonadales	f__Pseudomonadaceae	g__Pseudomonas	s__unclassified	EF586018.1 gg_id:240439 Methanol-assimilating anaerobic solid waste digester fed methanol clone M35_D20_H_B_D12	5781	5033	5089	4901	7132	9624	5536	5310	5352	8644	9807	8706
3737	k__Bacteria	p__Proteobacteria	c__Gammaproteobacteria	o__Pseudomonadales	f__Moraxellaceae	g__Acinetobacter	s__Acinetobacter johnsonii	DQ675078.1 gg_id:165523 microbial production water -temperature petroleum reservoir clone QHO-B28	9979	8247	8185	9478	9931	10431	8624	8433	9248	10216	10830	11089
3741	k__Bacteria	p__Proteobacteria	c__Gammaproteobacteria	o__Oceanospirillales	f__Alcanivoracaceae	g__Kangiella	s__unclassified	AY542567.1 gg_id:114206 Gulf Mexico seafloor sediment clone GoM GB425 02B-35	9044	9917	9537	10683	10807	10609	9671	8865	9545	9814	11269	11155
3748	k__Bacteria	p__Proteobacteria	c__Gammaproteobacteria	o__Pseudomonadales	f__Moraxellaceae	g__Acinetobacter	s__unclassified	X89709.1 gg_id:8322 Acinetobacter sp str. DSM 587	8467	8883	7712	8619	9082	9411	8925	8605	9145	9413	9987	9500
3749	k__Bacteria	p__Proteobacteria	c__Gammaproteobacteria	o__Pseudomonadales	f__Moraxellaceae	g__Acinetobacter	s__unclassified	GU370393.1 gg_id:518077 Acinetobacter sp. str. PD4	8465	8763	7064	8727	9026	9297	8400	7682	8483	8845	10249	9825
3760	k__Bacteria	p__Proteobacteria	c__Gammaproteobacteria	o__Thiotrichales	f__Francisellaceae	g__unclassified	s__unclassified	FJ202678.1 gg_id:337559 and White Plague Disease-Induced Changes Caribbean Coral Montastraea faveolata kept aquarium 23 days clone SGUS434	10754	9557	10300	10669	10652	10928	9747	10307	9386	11297	11198	11247
3764	k__Bacteria	p__Proteobacteria	c__Gammaproteobacteria	o__Oceanospirillales	f__SUP05	g__unclassified	s__unclassified	AB193948.1 gg_id:108910 deep-sea vent clone Sc-EB08	10860	9858	10197	11090	11545	11031	10758	10742	10603	9947	11023	11193
3767	k__Bacteria	p__Proteobacteria	c__Gammaproteobacteria	o__Pseudomonadales	f__Pseudomonadaceae	g__Pseudomonas	s__unclassified	EF608177.1 gg_id:573436 Pseudomonas aeruginosa str. HT25	10134	10152	9223	10553	10844	11562	10551	9706	10078	10384	11489	11316
3773	k__Bacteria	p__Proteobacteria	c__Gammaproteobacteria	o__Pseudomonadales	f__Pseudomonadaceae	g__Pseudomonas	s__unclassified	AY953147.1 gg_id:115164 Pseudomonas otitidis str. MCC10330	9394	9573	8499	8558	10066	10946	9875	8260	9399	8646	10901	9155
3774	k__Bacteria	p__Proteobacteria	c__Gammaproteobacteria	o__Pseudomonadales	f__Moraxellaceae	g__Acinetobacter	s__Acinetobacter johnsonii	FJ192879.1 gg_id:328708 Genetic inventory 'KSC-PHSF' spacecraft assembly clean room during Phoenix mission clone GI5-003-C10	11053	10605	10998	11450	11441	11712	10875	10394	10757	11993	12156	12074
3776	k__Bacteria	p__Proteobacteria	c__Gammaproteobacteria	o__Oceanospirillales	f__SUP05	g__unclassified	s__unclassified	AB244977.1 gg_id:560000 lineage scale-worm genus Branchipolynoe deep-sea hydrothermal vent symbiont free-living polynoid polychaete clone HPf-2	10523	10858	10225	11343	11855	11974	10855	9999	10625	12056	12419	12279
3777	k__Bacteria	p__Proteobacteria	c__Gammaproteobacteria	o__Pseudomonadales	f__Moraxellaceae	g__Acinetobacter	s__unclassified	EU160530.1 gg_id:340699 diagnosis central-venous infections cultivation-dependent and techniques biofilm scraped infected central venous catheter clone 19	12202	11314	11421	12000	12344	12015	12210	11602	11589	11530	11778	12636
3778	k__Bacteria	p__Proteobacteria	c__Gammaproteobacteria	o__Pseudomonadales	f__Pseudomonadaceae	g__Pseudomonas	s__unclassified	EU272857.1 gg_id:363576 Pseudomonas aeruginosa str. MK50	9683	9349	8707	9432	11040	11460	9343	9002	9707	10211	11681	11158
3782	k__Bacteria	p__Proteobacteria	c__Gammaproteobacteria	o__Oceanospirillales	f__SUP05	g__unclassified	s__unclassified	GQ350803.1 gg_id:550092 Metagenome versatile chemolithoautotroph expanding oceanic dead zones Saanich Inlet 200 m depth clone SHBH423	10535	9036	10084	10644	10845	11474	9585	10237	9781	10795	12381	11213
3785	k__Bacteria	p__Proteobacteria	c__Gammaproteobacteria	o__Pseudomonadales	f__Pseudomonadaceae	g__Pseudomonas	s__unclassified	DQ984615.1 gg_id:253301 LY oil-contaminated soil clone LYC240	9853	10477	8310	10370	10956	10969	9611	9274	10103	10258	11545	10601
3787	k__Bacteria	p__Proteobacteria	c__Gammaproteobacteria	o__Pseudomonadales	f__Moraxellaceae	g__Acinetobacter	s__unclassified	FJ192953.1 gg_id:351059 Genetic inventory 'KSC-PHSF' spacecraft assembly clean room during Phoenix mission clone GI5-009-C01	11139	11111	10361	11591	11774	11430	11585	10948	11309	11920	12236	12115
3791	k__Bacteria	p__Proteobacteria	c__Gammaproteobacteria	o__Oceanospirillales	f__Alcanivoracaceae	g__Kangiella	s__Kangiella koreensis	EU369139.1 gg_id:340580 libraries oyster shell clone MBIOS-23	10596	9675	10621	10640	11784	11600	10314	10431	10622	10956	12028	11525
3793	k__Bacteria	p__Proteobacteria	c__Gammaproteobacteria	o__Pseudomonadales	f__Pseudomonadaceae	g__Pseudomonas	s__Pseudomonas nitroreducens	DQ803292.1 gg_id:191096 human fecal clone RL311_aam23e10	9801	8955	8652	9497	10954	11576	9201	7981	7879	9924	11485	11143
3797	k__Bacteria	p__Proteobacteria	c__Gammaproteobacteria	o__Thiotrichales	f__Thiotrichaceae	g__unclassified	s__unclassified	AF110275.1 gg_id:81842 Beggiatoa sp. str. AA5A	8244	9023	6485	9122	10087	10214	7868	6893	8290	10097	11397	11896
3799	k__Bacteria	p__Proteobacteria	c__Gammaproteobacteria	o__Oceanospirillales	f__SUP05	g__unclassified	s__unclassified	AM911378.2 gg_id:369008 Phenotype-specific (Scleractinia) their implications coral's nutrition health and cold-water coral Lophelia pertusa red variety clone E12_CR02_full	10335	10619	9929	11345	11915	11173	11023	10174	10490	11408	12096	11469
3800	k__Bacteria	p__Proteobacteria	c__Gammaproteobacteria	o__Oceanospirillales	f__SUP05	g__unclassified	s__unclassified	AY951931.1 gg_id:114761 Bathymodiolus azoricus thioautotrophic gill symbiont	10586	9898	10098	10849	11384	11686	10375	10189	10359	10977	11753	11849
3801	k__Bacteria	p__Proteobacteria	c__Gammaproteobacteria	o__Oceanospirillales	f__SUP05	g__unclassified	s__unclassified	GQ345903.1 gg_id:572719 Metagenome versatile chemolithoautotroph expanding oceanic dead zones Saanich Inlet 200 m depth clone SHAS684	10902	10733	10776	11285	11623	11116	11096	10555	11093	11435	11862	12067
3802	k__Bacteria	p__Proteobacteria	c__Gammaproteobacteria	o__Oceanospirillales	f__FCPT525	g__unclassified	s__unclassified	EU464760.1 gg_id:291795 Hartmann's mountain zebra feces clone AFZEB_aaj70c11	11779	11095	10328	11414	11954	12169	11161	10639	10928	12445	12845	12732
3805	k__Bacteria	p__Proteobacteria	c__Gammaproteobacteria	o__Pseudomonadales	f__Pseudomonadaceae	g__Pseudomonas	s__unclassified	FJ462715.1 gg_id:550332 Pseudomonas citronellolis str. YS-8	9076	10286	9439	10865	11219	10155	9385	9087	9391	9507	10960	10123
3812	k__Bacteria	p__Proteobacteria	c__Gammaproteobacteria	o__Methylococcales	f__Piscirickettsiaceae	g__Thiomicrospira	s__unclassified	EF687189.1 gg_id:286578 Biogeochemistry iron- and sulfur-precipitating microbial mats (Nile Mediterranean) iron-oxidizing mat Chefren mud volcano Nile Deep Sea Fan Eastern Mediterranean clone 102B26	10870	10949	9549	11100	11141	11845	10856	9820	10272	11361	12086	11689
3814	k__Bacteria	p__Proteobacteria	c__Gammaproteobacteria	o__Pseudomonadales	f__Pseudomonadaceae	g__Pseudomonas	s__unclassified	EU937756.1 gg_id:304789 Pseudomonas sp. str. JG 13 Iti 9	9688	8502	8558	9974	11200	11324	9296	9359	9253	11345	11356	11861
3818	k__Bacteria	p__Proteobacteria	c__Gammaproteobacteria	o__Pseudomonadales	f__Moraxellaceae	g__Acinetobacter	s__unclassified	FJ672730.1 gg_id:516114 Synecology primary and secondary habitats Escherichia coli O157:H7 feedlot surface MARC beef cattle feedlot; top 3 cm behind feedbunk east pen 301; was negative STEC O157 clone Ll142-7E14	11432	11196	10807	11212	11404	11176	10131	10223	10424	10864	11583	11129
3822	k__Bacteria	p__Proteobacteria	c__Gammaproteobacteria	o__Pseudomonadales	f__Pseudomonadaceae	g__Pseudomonas	s__unclassified	GQ389015.1 gg_id:580124 quality deterioration drinking system during serious red water outbreak clone J63	9836	10041	8943	10508	11242	12003	10355	9038	10129	11371	12580	11358
3826	k__Bacteria	p__Proteobacteria	c__Gammaproteobacteria	o__Pseudomonadales	f__Moraxellaceae	g__Acinetobacter	s__unclassified	FM213385.2 gg_id:347588 Acinetobacter sp. str. MN33	9943	10569	9256	10510	10761	10391	10174	9392	10112	10661	11223	10497
3828	k__Bacteria	p__Proteobacteria	c__Gammaproteobacteria	o__Pseudomonadales	f__Pseudomonadaceae	g__Pseudomonas	s__unclassified	EU109736.1 gg_id:256066 Pseudomonas aeruginosa str. CR-25	9869	10159	7910	10123	10880	10196	9952	9490	9927	9822	10997	10750
3838	k__Bacteria	p__Proteobacteria	c__Gammaproteobacteria	o__Pseudomonadales	f__Pseudomonadaceae	g__Pseudomonas	s__unclassified	FJ657973.1 gg_id:543148 Metalworking Fluids and Aerosols Metallurgy Plant metalworking fluid clone Winter_MachineB_4a11	9880	10422	9478	10719	10956	10852	10741	9805	9914	10221	11435	11413
3842	k__Bacteria	p__Proteobacteria	c__Gammaproteobacteria	o__Oceanospirillales	f__SUP05	g__unclassified	s__unclassified	GQ346536.1 gg_id:568526 Metagenome versatile chemolithoautotroph expanding oceanic dead zones Saanich Inlet 10 m depth clone SHAW598	10833	10873	10550	11339	11653	11938	10985	10710	10906	11355	12440	11870
3855	k__Bacteria	p__Proteobacteria	c__Gammaproteobacteria	o__Pseudomonadales	f__Pseudomonadaceae	g__Pseudomonas	s__Pseudomonas alcaligenes	AY835998.1 gg_id:110273 Pseudomonas alcaligenes M4-7	9550	9915	8694	9857	10401	10185	10591	8725	9004	9840	11150	11256
3857	k__Bacteria	p__Proteobacteria	c__Gammaproteobacteria	o__Pseudomonadales	f__Moraxellaceae	g__Acinetobacter	s__Acinetobacter johnsonii	GQ102212.1 gg_id:371878 Topographical and Temporal Human Skin Microbiome skin inguinal crease clone nbw705e03c1	11635	10572	10566	11450	11869	11667	10603	9769	10886	12010	12420	12686
3858	k__Bacteria	p__Proteobacteria	c__Gammaproteobacteria	o__Oceanospirillales	f__FCPT525	g__unclassified	s__unclassified	DQ824684.1 gg_id:179599 human fecal clone RL185_aaj71f06	11855	11356	11094	12033	12220	12430	12000	11367	11604	11843	12748	12405
3860	k__Bacteria	p__Proteobacteria	c__Gammaproteobacteria	o__Oceanospirillales	f__Alcanivoracaceae	g__Kangiella	s__unclassified	FJ905711.1 gg_id:551031 s Tonga-Kermadec iron oxide sediments Volcano 1 Tonga Arc clone V1F45b	9638	7741	8604	9270	10173	11065	8187	7944	8613	10831	11928	11597
3864	k__Bacteria	p__Proteobacteria	c__Gammaproteobacteria	o__Oceanospirillales	f__Alcanivoracaceae	g__Kangiella	s__unclassified	EF687362.1 gg_id:280438 Biogeochemistry iron- and sulfur-precipitating microbial mats (Nile Mediterranean) sulfide-oxidizing mat Chefren mud volcano Nile Deep Sea Fan Eastern Mediterranean clone 107B194	8244	8590	8496	9586	9244	9173	8293	7123	9123	9323	10215	11288
3866	k__Bacteria	p__Proteobacteria	c__Gammaproteobacteria	o__Pseudomonadales	f__Moraxellaceae	g__Acinetobacter	s__Acinetobacter schindleri	GU004026.1 gg_id:554705 heterotrophic nitrifying biofilm clone 16SN43	11814	11995	12158	12486	12247	11847	12157	12118	11956	12141	12159	12150
3874	k__Bacteria	p__Proteobacteria	c__Gammaproteobacteria	o__Pseudomonadales	f__Moraxellaceae	g__Acinetobacter	s__unclassified	GQ045189.1 gg_id:445146 Topographical and Temporal Human Skin Microbiome skin interdigital web space clone nbu545g10c1	10274	9790	9498	10838	11063	10835	10359	10081	9999	11284	12211	12157
3880	k__Bacteria	p__Proteobacteria	c__Gammaproteobacteria	o__Pseudomonadales	f__Moraxellaceae	g__Acinetobacter	s__unclassified	FJ672809.1 gg_id:528886 Synecology primary and secondary habitats Escherichia coli O157:H7 feedlot surface MARC beef cattle feedlot; top 3 cm behind feedbunk east pen 301; was negative STEC O157 clone Ll142-7I4	11632	11741	11997	12287	12463	12522	11864	12059	12118	12294	12598	12635
3886	k__Bacteria	p__Proteobacteria	c__Gammaproteobacteria	o__Pseudomonadales	f__Moraxellaceae	g__Acinetobacter	s__unclassified	EU463223.1 gg_id:302877 naked mole-rat feces clone molerat_aai71h09	9292	9984	7633	9087	9935	11754	8151	8267	8225	11003	12023	11058
3887	k__Bacteria	p__Proteobacteria	c__Gammaproteobacteria	o__Pseudomonadales	f__Pseudomonadaceae	g__Pseudomonas	s__unclassified	GQ389188.1 gg_id:543389 quality deterioration drinking system during serious red water outbreak clone D60	10720	9807	9948	10969	11398	11881	10458	10455	9833	11588	12502	12058
3890	k__Bacteria	p__Proteobacteria	c__Gammaproteobacteria	o__Oceanospirillales	f__SUP05	g__unclassified	s__unclassified	GQ346264.1 gg_id:579957 Metagenome versatile chemolithoautotroph expanding oceanic dead zones Saanich Inlet 215 m depth clone SGSH921	11031	9742	6817	9493	10879	11707	10192	10153	10136	10803	11641	11671
3892	k__Bacteria	p__Proteobacteria	c__Gammaproteobacteria	o__Oceanospirillales	f__Alcanivoracaceae	g__Kangiella	s__Kangiella koreensis	NR_027574.1 gg_id:560452 Kangiella koreensis str. SW-125; DSM 16069	8342	5699	6235	6837	9320	9535	6752	6019	5960	9451	10895	10504
3896	k__Bacteria	p__Proteobacteria	c__Gammaproteobacteria	o__Oceanospirillales	f__SUP05	g__unclassified	s__unclassified	GQ345700.1 gg_id:594218 Metagenome versatile chemolithoautotroph expanding oceanic dead zones Saanich Inlet 200 m depth clone SGTA586	11383	10213	10757	11191	12128	12127	10757	10819	10809	11999	12354	12284
3912	k__Bacteria	p__Proteobacteria	c__Gammaproteobacteria	o__Oceanospirillales	f__SUP05	g__unclassified	s__unclassified	GQ345612.1 gg_id:591185 Metagenome versatile chemolithoautotroph expanding oceanic dead zones Saanich Inlet 100 m depth clone SGST495	11631	11643	10975	11609	12492	13073	12029	10501	11310	11669	12878	11761
3918	k__Bacteria	p__Proteobacteria	c__Gammaproteobacteria	o__Pseudomonadales	f__Pseudomonadaceae	g__Pseudomonas	s__Pseudomonas alcaligenes	EF199996.1 gg_id:175542 Pseudomonas alcaligenes str. DIP1	10165	9725	9532	10504	10674	11165	10154	9546	9763	10274	11677	10755
3921	k__Bacteria	p__Proteobacteria	c__Gammaproteobacteria	o__Oceanospirillales	f__SUP05	g__unclassified	s__unclassified	GQ346510.1 gg_id:559357 Metagenome versatile chemolithoautotroph expanding oceanic dead zones Saanich Inlet 10 m depth clone SHAB720	9681	8807	8863	9538	11143	11230	8961	9029	8812	10982	12139	11708
3924	k__Bacteria	p__Proteobacteria	c__Gammaproteobacteria	o__Oceanospirillales	f__SUP05	g__unclassified	s__unclassified	DQ009467.1 gg_id:125536 bacterioplankton clone SPOTSMAY03_890m3	10359	9402	10043	10692	11311	10788	10478	9871	9716	10506	11651	10856
3925	k__Bacteria	p__Proteobacteria	c__Gammaproteobacteria	o__Pseudomonadales	f__Pseudomonadaceae	g__Pseudomonas	s__Pseudomonas mendocina	AJ006109.1 gg_id:8516 Pseudomonas mendocina str. ATCC 25413	11259	10445	11267	11454	12063	12025	10969	11216	10916	11392	12358	11833
3926	k__Bacteria	p__Proteobacteria	c__Gammaproteobacteria	o__Pseudomonadales	f__Moraxellaceae	g__Acinetobacter	s__unclassified	EU249988.1 gg_id:240369 Acinetobacter sp. str. PmeaMuc16	8979	8229	8189	9121	10120	10500	8752	8532	9191	10475	11672	11222
3928	k__Bacteria	p__Proteobacteria	c__Gammaproteobacteria	o__Thiotrichales	f__Francisellaceae	g__unclassified	s__unclassified	AY102612.1 gg_id:64552 Caedibacter taeniospiralis	11339	10395	10304	11213	11951	12034	11300	10780	11173	12192	12581	12475
3933	k__Bacteria	p__Proteobacteria	c__Gammaproteobacteria	o__Thiotrichales	f__Thiotrichaceae	g__Beggiatoa	s__unclassified	AF532774.1 gg_id:60452 marine sediment clone Limfjorden L8	11671	11480	11644	11815	12299	12495	11269	11259	11548	12008	12621	12484
3935	k__Bacteria	p__Proteobacteria	c__Gammaproteobacteria	o__Thiotrichales	f__Thiotrichaceae	g__Beggiatoa	s__unclassified	AB108786.1 gg_id:84651 marine sediment clone Tokyo Bay D	10745	10463	9018	10716	11704	11513	10695	10000	10319	11797	12359	12251
3937	k__Bacteria	p__Proteobacteria	c__Gammaproteobacteria	o__Oceanospirillales	f__SUP05	g__unclassified	s__unclassified	GQ345630.1 gg_id:589590 Metagenome versatile chemolithoautotroph expanding oceanic dead zones Saanich Inlet 120 m depth clone SGSX1028	10440	9993	9819	10315	11107	11147	10183	10065	10330	10652	11071	10838
3938	k__Bacteria	p__Proteobacteria	c__Gammaproteobacteria	o__Pseudomonadales	f__Moraxellaceae	g__Acinetobacter	s__unclassified	EU661696.1 gg_id:283320 Acinetobacter calcoaceticus str. NBRAJG75	11194	10647	10999	11429	11708	12015	11783	11221	10951	11484	12237	11924
3941	k__Bacteria	p__Proteobacteria	c__Gammaproteobacteria	o__Pseudomonadales	f__Moraxellaceae	g__Acinetobacter	s__Acinetobacter johnsonii	EU705479.1 gg_id:345817 Microbial Burden and Analyses Phoenix Spacecraft Assembly Kennedy Space Centre clean room floor clone 2P-4-1-K19	9007	10417	9391	10352	10894	11029	10603	9864	10348	11349	11757	11918
3946	k__Bacteria	p__Proteobacteria	c__Gammaproteobacteria	o__Pseudomonadales	f__Pseudomonadaceae	g__Pseudomonas	s__Pseudomonas nitroreducens	DQ803289.1 gg_id:199210 human fecal clone RL311_aam23e07	6904	8032	8013	9446	9459	9384	8813	8514	9042	8743	9958	8548
3949	k__Bacteria	p__Proteobacteria	c__Gammaproteobacteria	o__Pseudomonadales	f__Moraxellaceae	g__Acinetobacter	s__unclassified	EU467631.1 gg_id:302583 naked mole-rat feces clone molerat_2f06	7853	8559	6494	8148	9838	8789	7267	6992	8026	8650	9732	9344
3950	k__Bacteria	p__Proteobacteria	c__Gammaproteobacteria	o__Oceanospirillales	f__SUP05	g__unclassified	s__unclassified	AB193931.1 gg_id:108891 deep-sea vent clone Scd-NB01	10149	9841	9786	10860	11379	11401	10395	9808	9811	11263	12029	11595
3952	k__Bacteria	p__Proteobacteria	c__Gammaproteobacteria	o__Pseudomonadales	f__Pseudomonadaceae	g__Pseudomonas	s__unclassified	DQ300317.1 gg_id:141270 Pseudomonas sp. str. L24	12237	11945	11824	12432	12559	12568	12076	12243	12192	12274	13006	12515
3957	k__Bacteria	p__Proteobacteria	c__Gammaproteobacteria	o__Pseudomonadales	f__Moraxellaceae	g__Acinetobacter	s__Acinetobacter baylyi	AF509822.1 gg_id:60277 Acinetobacter baylyi str. A7	10603	10577	9211	10563	10963	11431	10683	10435	9974	10727	11619	11404
3959	k__Bacteria	p__Proteobacteria	c__Gammaproteobacteria	o__Pseudomonadales	f__Pseudomonadaceae	g__Pseudomonas	s__unclassified	AF448038.1 gg_id:112197 Pseudomonas aeruginosa str. SCD-1	11438	11555	10054	11224	12403	11919	11198	10623	11013	12101	12612	12771
3964	k__Bacteria	p__Proteobacteria	c__Gammaproteobacteria	o__Pseudomonadales	f__Pseudomonadaceae	g__Pseudomonas	s__unclassified	DQ985230.1 gg_id:182210 Pseudomonas sp. str. Man1	8483	5710	5033	6999	11026	9590	6203	5764	6302	10292	11108	11252
3969	k__Bacteria	p__Proteobacteria	c__Gammaproteobacteria	o__Oceanospirillales	f__SUP05	g__unclassified	s__unclassified	GQ346688.1 gg_id:569285 Metagenome versatile chemolithoautotroph expanding oceanic dead zones Saanich Inlet 120 m depth clone SHBC595	12173	11318	11662	12002	12521	12413	11797	11878	11715	12305	12568	12824
3972	k__Bacteria	p__Proteobacteria	c__Gammaproteobacteria	o__Pseudomonadales	f__Pseudomonadaceae	g__Pseudomonas	s__unclassified	DQ837570.1 gg_id:166237 Pseudomonas sp. K1	9854	9851	9099	9926	10496	10910	9896	9111	9179	10158	11408	11577
3977	k__Bacteria	p__Proteobacteria	c__Gammaproteobacteria	o__Pseudomonadales	f__Pseudomonadaceae	g__Pseudomonas	s__unclassified	GQ180119.1 gg_id:574699 Pseudomonas aeruginosa str. 2WS8	12879	12625	12510	12770	12972	12979	12820	12589	12888	12747	13138	13029
3983	k__Bacteria	p__Proteobacteria	c__Gammaproteobacteria	o__Oceanospirillales	f__SUP05	g__unclassified	s__unclassified	GQ346418.1 gg_id:578694 Metagenome versatile chemolithoautotroph expanding oceanic dead zones Saanich Inlet 100 m depth clone SGPZ516	10458	10289	9727	10692	10931	10914	9961	10319	9998	10415	12013	11419
3984	k__Bacteria	p__Proteobacteria	c__Gammaproteobacteria	o__Pseudomonadales	f__Pseudomonadaceae	g__Pseudomonas	s__unclassified	EF102838.1 gg_id:236884 Pseudomonas aeruginosa str. G-229-1	10621	11036	9620	11126	12080	11053	10492	10036	10397	10927	11892	11720
3991	k__Bacteria	p__Proteobacteria	c__Gammaproteobacteria	o__Thiotrichales	f__Francisellaceae	g__unclassified	s__unclassified	FJ202512.1 gg_id:350687 and White Plague Disease-Induced Changes Caribbean Coral Montastraea faveolata kept aquarium 23 days clone SGUS593	11808	11602	11752	12042	12293	12346	11414	11747	11651	12127	12468	12612
3992	k__Bacteria	p__Proteobacteria	c__Gammaproteobacteria	o__Pseudomonadales	f__Moraxellaceae	g__Acinetobacter	s__unclassified	FJ672939.1 gg_id:515715 Synecology primary and secondary habitats Escherichia coli O157:H7 feedlot surface MARC beef cattle feedlot; top 3 cm behind feedbunk east pen 301; was negative STEC O157 clone Ll142-7P20	11348	11748	11378	11900	12220	11693	10766	11232	11029	11182	11693	11408
3993	k__Bacteria	p__Proteobacteria	c__Gammaproteobacteria	o__Pseudomonadales	f__Moraxellaceae	g__Acinetobacter	s__unclassified	EU467653.1 gg_id:289405 naked mole-rat feces clone molerat_2b02_1	11277	11420	10906	11494	11489	11576	11324	11119	11071	11546	11535	11773
3998	k__Bacteria	p__Proteobacteria	c__Gammaproteobacteria	o__Oceanospirillales	f__SUP05	g__unclassified	s__unclassified	GQ346535.1 gg_id:585267 Metagenome versatile chemolithoautotroph expanding oceanic dead zones Saanich Inlet 10 m depth clone SHAW470	10077	9669	9360	10445	10724	10786	9925	9933	9089	10291	11924	11305
4000	k__Bacteria	p__Proteobacteria	c__Gammaproteobacteria	o__Oceanospirillales	f__SUP05	g__unclassified	s__unclassified	GQ337088.1 gg_id:580119 Hydrography shapes biogeography deep Arctic Ocean water depth 1000m clone BB0297b.04	9719	9109	8390	10241	11345	12497	9416	8607	9030	11487	12533	12413
4010	k__Bacteria	p__Proteobacteria	c__Gammaproteobacteria	o__Oceanospirillales	f__SUP05	g__unclassified	s__unclassified	GQ346389.1 gg_id:589239 Metagenome versatile chemolithoautotroph expanding oceanic dead zones Saanich Inlet 200 m depth clone SHBH545	11513	11564	11266	12023	12050	12260	11768	11554	11688	11896	12383	12156
4013	k__Bacteria	p__Proteobacteria	c__Gammaproteobacteria	o__Pseudomonadales	f__Pseudomonadaceae	g__Pseudomonas	s__unclassified	FJ901156.1 gg_id:541120 Polymorphism microbial reservoirs water cut stage oil field clone Z-85	10602	10271	8697	10773	11524	11216	10512	10203	10115	11258	11844	12346
4018	k__Bacteria	p__Proteobacteria	c__Gammaproteobacteria	o__Pseudomonadales	f__Pseudomonadaceae	g__Pseudomonas	s__unclassified	AY264292.1 gg_id:85816 Pseudomonas aeruginosa	10251	10417	9993	10952	10935	11762	10731	10184	10427	10450	12002	10872
4019	k__Bacteria	p__Proteobacteria	c__Gammaproteobacteria	o__Pseudomonadales	f__Pseudomonadaceae	g__Pseudomonas	s__unclassified	AY443041.1 gg_id:105353 Pseudomonas sp. str. HS5322	10326	11098	10733	11635	11433	11987	11490	10610	11020	10988	11580	11216
4021	k__Bacteria	p__Proteobacteria	c__Gammaproteobacteria	o__Pseudomonadales	f__Pseudomonadaceae	g__Pseudomonas	s__Pseudomonas citronellolis	AB021396.1 gg_id:8427 Pseudomonas citronellolis str. ATCC 13674T	8552	10566	9561	11043	10631	8834	11011	10009	10108	10989	10076	9635
4034	k__Bacteria	p__Proteobacteria	c__Gammaproteobacteria	o__Oceanospirillales	f__SUP05	g__unclassified	s__unclassified	GQ345830.1 gg_id:566044 Metagenome versatile chemolithoautotroph expanding oceanic dead zones Saanich Inlet 120 m depth clone SHAN613	11856	9927	8897	9343	11731	11654	10631	10302	10300	11918	12235	12085
4044	k__Bacteria	p__Proteobacteria	c__Gammaproteobacteria	o__Oceanospirillales	f__SUP05	g__unclassified	s__unclassified	AF382101.1 gg_id:79277 bacterioplankton clone ZA2329c	9385	8304	7595	8973	10391	10595	8470	8374	8898	10943	11437	11443
4059	k__Bacteria	p__Proteobacteria	c__Gammaproteobacteria	o__Pseudomonadales	f__Pseudomonadaceae	g__Pseudomonas	s__Pseudomonas alcaligenes	AY651923.1 gg_id:105788 Pseudomonas alcaligenes str. S3	11023	11184	10813	11488	11621	11271	11584	10676	10513	10834	11872	12010
4067	k__Bacteria	p__Proteobacteria	c__Gammaproteobacteria	o__Pseudomonadales	f__Pseudomonadaceae	g__Pseudomonas	s__unclassified	AB088116.1 gg_id:78808 Pseudomonas thermaerum str. T1	10139	10499	9147	10609	11170	11237	10314	9888	10544	9970	11788	10393
4069	k__Bacteria	p__Proteobacteria	c__Gammaproteobacteria	o__Methylococcales	f__Piscirickettsiaceae	g__Thiomicrospira	s__unclassified	AF069959.1 gg_id:7689 Thiomicrospira crunogena str. MA-3; ATCC700270	9961	10743	9308	10397	11231	11455	10200	9101	9695	10066	11943	10794
4072	k__Bacteria	p__Proteobacteria	c__Gammaproteobacteria	o__Pseudomonadales	f__Moraxellaceae	g__Acinetobacter	s__unclassified	GQ258635.1 gg_id:542419 Acinetobacter soli str. SR2	9398	9320	9113	9772	9607	10442	10008	8990	9516	9864	11075	10886
4073	k__Bacteria	p__Proteobacteria	c__Gammaproteobacteria	o__Oceanospirillales	f__FCPT525	g__unclassified	s__unclassified	DQ824679.1 gg_id:181704 human fecal clone RL185_aaj71e11	12413	11375	11438	12020	12675	12027	11806	12193	11582	11793	12607	12493
4074	k__Bacteria	p__Proteobacteria	c__Gammaproteobacteria	o__Pseudomonadales	f__Moraxellaceae	g__Acinetobacter	s__Acinetobacter lwoffii	AM412164.1 gg_id:249976 Acinetobacter sp. str. P-126	9153	8772	7375	8798	9499	9820	8256	8013	8857	9466	10213	9853
4076	k__Bacteria	p__Proteobacteria	c__Gammaproteobacteria	o__Thiotrichales	f__Francisellaceae	g__Francisella	s__unclassified	EU924183.1 gg_id:323152 sequences ticks USA: south-central Pennsylvania clone DA2	9085	8451	8787	10225	9989	9510	9308	8901	9321	9480	10450	10217
4081	k__Bacteria	p__Proteobacteria	c__Gammaproteobacteria	o__Pseudomonadales	f__Pseudomonadaceae	g__Pseudomonas	s__Pseudomonas pachastrellae	AB125366.1 gg_id:100555 Pseudomonas pachastrellae str. KMM 330	8261	8768	7473	9497	9043	9952	8908	7644	7452	9151	10776	10719
4085	k__Bacteria	p__Proteobacteria	c__Gammaproteobacteria	o__Pseudomonadales	f__Moraxellaceae	g__Acinetobacter	s__unclassified	FJ674942.1 gg_id:525865 Synecology primary and secondary habitats Escherichia coli O157:H7 feedlot surface MARC beef cattle feedlot; top 3 cm behind feedbunk west pen 301; was negative STEC O157 clone LL141-6A5	9604	8908	9499	9949	10448	10715	9207	9143	9580	10108	11344	10888
4086	k__Bacteria	p__Proteobacteria	c__Gammaproteobacteria	o__Pseudomonadales	f__Pseudomonadaceae	g__Pseudomonas	s__Pseudomonas alcaligenes	FJ455454.1 gg_id:570727 Pseudomonas alcaligenes str. PNP-Y3	10146	8634	8836	9905	10161	9167	9640	8595	8729	9590	10701	10244
4087	k__Bacteria	p__Proteobacteria	c__Gammaproteobacteria	o__Pseudomonadales	f__Moraxellaceae	g__Acinetobacter	s__unclassified	FJ675650.1 gg_id:512333 Synecology primary and secondary habitats Escherichia coli O157:H7 feedlot surface MARC beef cattle feedlot; top 3 cm behind feedbunk west pen 301; was negative STEC O157 clone LL141-8P14	10572	10278	10426	10795	10709	11191	10590	10664	10595	10755	11458	11139
4089	k__Bacteria	p__Proteobacteria	c__Gammaproteobacteria	o__Pseudomonadales	f__Moraxellaceae	g__Acinetobacter	s__unclassified	FJ671967.1 gg_id:524433 Synecology primary and secondary habitats Escherichia coli O157:H7 feedlot surface MARC beef cattle feedlot; top 3 cm behind feedbunk east pen 301; was negative STEC O157 clone Ll142-2K21	11112	11187	11822	12111	12196	12354	11716	11281	11605	11561	12613	12135
4091	k__Bacteria	p__Proteobacteria	c__Gammaproteobacteria	o__Pseudomonadales	f__Pseudomonadaceae	g__Pseudomonas	s__unclassified	GQ388992.1 gg_id:587812 quality deterioration drinking system during serious red water outbreak clone J40	12480	11742	12135	12370	12626	12527	12205	12158	12126	12514	13017	12854
4093	k__Bacteria	p__Proteobacteria	c__Gammaproteobacteria	o__Pseudomonadales	f__Moraxellaceae	g__Acinetobacter	s__Acinetobacter johnsonii	GQ072927.1 gg_id:452753 Topographical and Temporal Human Skin Microbiome skin elbow clone nbw202h03c1	11730	10658	11130	11635	12053	11600	10800	10995	10830	11452	11994	11914
4096	k__Bacteria	p__Proteobacteria	c__Gammaproteobacteria	o__Pseudomonadales	f__Pseudomonadaceae	g__Pseudomonas	s__unclassified	EU931560.1 gg_id:336985 Pseudomonas aeruginosa str. ZFJ-5	9539	9782	9682	10650	10998	10793	10260	9456	9546	10355	11554	11079
4105	k__Bacteria	p__Proteobacteria	c__Gammaproteobacteria	o__Oceanospirillales	f__SUP05	g__unclassified	s__unclassified	EU638746.1 gg_id:306754 Ecological Role Firmicutes Identified Thermophilic Microbial Fuel Cells thermophilic microbial fuel cell open circuit control clone SHBZ1216	11693	11436	11298	12150	12451	12243	11843	11666	11823	12243	12665	12800
4106	k__Bacteria	p__Proteobacteria	c__Gammaproteobacteria	o__Methylococcales	f__Methylococcaceae	g__Methylobacter	s__unclassified	AB245479.1 gg_id:146843 Sulfurivirga caldicularium str. MM1	8316	5312	3754	5751	10323	10291	5546	5413	5124	10072	11228	10910
4109	k__Bacteria	p__Proteobacteria	c__Gammaproteobacteria	o__Pseudomonadales	f__Pseudomonadaceae	g__Pseudomonas	s__unclassified	GQ241352.1 gg_id:570943 Pseudomonas sp. str. C23	9499	8483	7428	8642	10667	10692	9389	9473	8859	9726	10998	10078
4110	k__Bacteria	p__Proteobacteria	c__Gammaproteobacteria	o__Pseudomonadales	f__Moraxellaceae	g__Acinetobacter	s__Acinetobacter johnsonii	AB369019.1 gg_id:576274 and microbial oils produced Asia petroleum crude oil (Arabian Medium) clone PT-ARM-BA56	11835	11584	11017	11756	12144	12276	11674	11313	11026	11994	12693	12348
4114	k__Bacteria	p__Proteobacteria	c__Gammaproteobacteria	o__Enterobacteriales	f__Enterobacteriaceae	g__Escherichia	s__unclassified	EU470924.1 gg_id:291766 red panda feces clone RP_2aaa03c06	8073	7569	7956	9346	9646	8691	8317	8091	8116	8524	10006	9540
4119	k__Bacteria	p__Proteobacteria	c__Gammaproteobacteria	o__Enterobacteriales	f__Enterobacteriaceae	g__unclassified	s__unclassified	EU773756.1 gg_id:323418 Cheetah feces clone CE2_h04_1	11715	11395	10931	11681	11913	11863	11798	11197	11261	12016	12119	12311
4123	k__Bacteria	p__Proteobacteria	c__Gammaproteobacteria	o__Enterobacteriales	f__Enterobacteriaceae	g__unclassified	s__unclassified	EU460669.1 gg_id:289561 polar bear feces clone PB2_aai24b09	7998	7644	7266	8239	9392	8984	8141	7651	7964	8232	10326	8830
4124	k__Bacteria	p__Proteobacteria	c__Gammaproteobacteria	o__Enterobacteriales	f__Enterobacteriaceae	g__Edwardsiella	s__Edwardsiella tarda	FJ405295.1 gg_id:358862 Edwardsiella tarda str. K6	10889	9157	10040	10936	11171	11228	10019	10410	10732	10738	12121	11208
4127	k__Bacteria	p__Proteobacteria	c__Gammaproteobacteria	o__Enterobacteriales	f__Enterobacteriaceae	g__Klebsiella	s__Klebsiella oxytoca	AY369139.1 gg_id:94946 Klebsiella pneumoniae	8101	7683	8381	8677	9082	9770	8188	7697	7883	8756	10860	9280
4128	k__Bacteria	p__Proteobacteria	c__Gammaproteobacteria	o__Enterobacteriales	f__Enterobacteriaceae	g__unclassified	s__unclassified	AB244459.1 gg_id:248864 Citrobacter freundii str. C3-1	8315	6779	7807	8308	11443	10802	7677	6127	6581	10068	11206	10525
4134	k__Bacteria	p__Proteobacteria	c__Gammaproteobacteria	o__Enterobacteriales	f__Enterobacteriaceae	g__Yersinia	s__unclassified	DQ646382.1 gg_id:161501 Yersinia kristensenii str. 03	9277	9164	9019	10162	10364	10496	10002	8454	9229	10109	11535	11169
4137	k__Bacteria	p__Proteobacteria	c__Gammaproteobacteria	o__Enterobacteriales	f__Enterobacteriaceae	g__Pantoea	s__unclassified	AF130949.1 gg_id:9937 Pantoea agglomerans str. A87	9776	9066	9282	9807	10080	11002	9692	9219	8499	11293	12097	11175
4149	k__Bacteria	p__Proteobacteria	c__Gammaproteobacteria	o__Enterobacteriales	f__Enterobacteriaceae	g__Klebsiella	s__unclassified	GQ155813.1 gg_id:559700 Human gut microbiome adopts alternative state bowel transplantation ileum intestinal transplant clone SHZH707	10851	10236	10048	10955	11261	11408	11047	10420	10802	10351	12327	11390
4150	k__Bacteria	p__Proteobacteria	c__Gammaproteobacteria	o__Enterobacteriales	f__Enterobacteriaceae	g__Klebsiella	s__unclassified	DQ185604.1 gg_id:140302 Klebsiella pneumoniae str. Ac01	11320	10660	10630	11295	11427	11476	11218	10917	10926	11388	12087	11904
4156	k__Bacteria	p__Proteobacteria	c__Gammaproteobacteria	o__Enterobacteriales	f__Enterobacteriaceae	g__Raoultella	s__unclassified	DQ333356.1 gg_id:149677 Raoultella planticola str. 33-4ch	10093	6669	9113	10345	10229	10043	8507	10511	10074	10551	10851	10265
4166	k__Bacteria	p__Proteobacteria	c__Gammaproteobacteria	o__Enterobacteriales	f__Enterobacteriaceae	g__Serratia	s__unclassified	AB334771.1 gg_id:247431 Serratia proteamaculans str. MPU8	10775	7801	8599	7495	10661	11269	9489	7093	8275	10197	11995	10851
4169	k__Bacteria	p__Proteobacteria	c__Gammaproteobacteria	o__Enterobacteriales	f__Enterobacteriaceae	g__Erwinia	s__unclassified	AB297966.1 gg_id:209376 Erwinia sp. str. AC81a (=SUPP41)	9708	9549	8905	9902	10239	11447	10543	8581	9969	10050	11731	10977
4173	k__Bacteria	p__Proteobacteria	c__Gammaproteobacteria	o__Enterobacteriales	f__Enterobacteriaceae	g__unclassified	s__unclassified	GQ047715.1 gg_id:441491 Topographical and Temporal Human Skin Microbiome skin palm clone nbw138d06c1	8616	8322	6412	8461	9986	10129	9051	6802	8360	9510	10220	10261
4177	k__Bacteria	p__Proteobacteria	c__Gammaproteobacteria	o__Enterobacteriales	f__Enterobacteriaceae	g__unclassified	s__unclassified	AB479110.1 gg_id:561984 Escherichia hermannii str. YS-11	9015	9079	8217	9135	10136	10002	9809	8944	9614	8957	11406	9511
4181	k__Bacteria	p__Proteobacteria	c__Gammaproteobacteria	o__Enterobacteriales	f__Enterobacteriaceae	g__Leclercia	s__unclassified	AY335552.1 gg_id:137221 Pantoea agglomerans str. CBNU-14-1	9449	8463	7591	9424	9769	9621	9956	8261	8937	8776	10616	10333
4183	k__Bacteria	p__Proteobacteria	c__Gammaproteobacteria	o__Enterobacteriales	f__Enterobacteriaceae	g__unclassified	s__unclassified	EU472730.1 gg_id:290622 red panda feces clone RPSD_1aaa01a11	9092	8646	8309	9677	10499	10264	9905	8782	9233	9516	10594	10509
4187	k__Bacteria	p__Proteobacteria	c__Gammaproteobacteria	o__Enterobacteriales	f__Enterobacteriaceae	g__unclassified	s__unclassified	EU470818.1 gg_id:288035 red panda feces clone RP_2aaa01b05	9310	7891	8074	9365	10141	11116	9187	9208	9540	8726	10656	8848
4189	k__Bacteria	p__Proteobacteria	c__Gammaproteobacteria	o__Enterobacteriales	f__Enterobacteriaceae	g__unclassified	s__unclassified	EU472797.1 gg_id:295950 red panda feces clone RPSD_1aaa03d01	9379	9050	8770	10052	10959	11325	9425	8889	10099	10159	11271	10760
4190	k__Bacteria	p__Proteobacteria	c__Gammaproteobacteria	o__Enterobacteriales	f__Enterobacteriaceae	g__unclassified	s__unclassified	DQ441386.1 gg_id:184632 human intestinal biopsy clone CD135	9499	9149	9021	10032	10879	11422	9461	8912	10109	9987	11384	10781
4195	k__Bacteria	p__Proteobacteria	c__Gammaproteobacteria	o__Enterobacteriales	f__Enterobacteriaceae	g__Escherichia	s__unclassified	EU464663.1 gg_id:287701 African elephant feces clone AFEL_aai32g02	6092	6575	7027	8110	9147	8949	7280	5743	6342	7965	9608	9953
4198	k__Bacteria	p__Proteobacteria	c__Gammaproteobacteria	o__Enterobacteriales	f__Enterobacteriaceae	g__unclassified	s__unclassified	GQ047641.1 gg_id:385282 Topographical and Temporal Human Skin Microbiome skin palm clone nbw137b10c1	8543	8809	8366	9600	9783	9507	9452	9071	8382	8887	10101	11007
4199	k__Bacteria	p__Proteobacteria	c__Gammaproteobacteria	o__Enterobacteriales	f__Enterobacteriaceae	g__Citrobacter	s__unclassified	GQ154806.1 gg_id:534457 Human gut microbiome adopts alternative state bowel transplantation ileum intestinal transplant clone SHZA531	10120	10105	10472	10550	10854	11825	10724	9881	10300	10867	12341	11021
4205	k__Bacteria	p__Proteobacteria	c__Gammaproteobacteria	o__Enterobacteriales	f__Enterobacteriaceae	g__Salmonella	s__Salmonella enterica	EF604025.1 gg_id:232625 Salmonella typhimurium Exploits Inflammation Compete Intestinal Microbiota mouse cecum clone 16saw43-1g05.p1k	11051	11436	10694	11735	12197	10980	11251	10903	11212	11077	12097	11530
4208	k__Bacteria	p__Proteobacteria	c__Gammaproteobacteria	o__Enterobacteriales	f__Enterobacteriaceae	g__unclassified	s__unclassified	EF189919.1 gg_id:365055 Pantoea stewartii 40G RT2A	9866	8052	7831	8094	10924	9856	9142	7714	8591	10531	11256	10586
4209	k__Bacteria	p__Proteobacteria	c__Gammaproteobacteria	o__Enterobacteriales	f__Enterobacteriaceae	g__Leclercia	s__unclassified	AJ232240.1 gg_id:10085 isolate: SS-Unknown-1129 clone	9910	9234	9915	9918	10389	10360	10265	9597	9515	10003	11424	11152
4217	k__Bacteria	p__Proteobacteria	c__Gammaproteobacteria	o__Enterobacteriales	f__Enterobacteriaceae	g__unclassified	s__unclassified	GQ155101.1 gg_id:565925 Human gut microbiome adopts alternative state bowel transplantation ileum intestinal transplant clone SHZB502	8051	7106	6956	8246	9372	11092	8219	8010	8122	8056	10558	10120
4221	k__Bacteria	p__Proteobacteria	c__Gammaproteobacteria	o__Enterobacteriales	f__Enterobacteriaceae	g__Shigella	s__Shigella flexneri	FJ405353.1 gg_id:365131 Escherichia coli str. 4097	9268	8858	8618	9760	10454	11360	9418	8771	9048	9531	11095	9269
4223	k__Bacteria	p__Proteobacteria	c__Gammaproteobacteria	o__Enterobacteriales	f__Enterobacteriaceae	g__unclassified	s__unclassified	EU472889.1 gg_id:293518 red panda feces clone RPSD_1aaa03f04	9154	8387	8510	9425	10125	11181	9871	9294	9702	9357	11545	11262
4228	k__Bacteria	p__Proteobacteria	c__Gammaproteobacteria	o__Enterobacteriales	f__Enterobacteriaceae	g__Pantoea	s__unclassified	AF130918.1 gg_id:9921 Pantoea agglomerans str. new*47con	10595	10216	9958	10209	11230	11855	11166	9764	10562	10909	12338	10975
4233	k__Bacteria	p__Proteobacteria	c__Gammaproteobacteria	o__Enterobacteriales	f__Enterobacteriaceae	g__Edwardsiella	s__Edwardsiella tarda	FJ405305.1 gg_id:358984 Edwardsiella tarda str. K16	6667	5767	7259	6028	8017	9660	7450	5416	6272	8045	11074	8526
4234	k__Bacteria	p__Proteobacteria	c__Gammaproteobacteria	o__Enterobacteriales	f__Enterobacteriaceae	g__unclassified	s__unclassified	AY792270.1 gg_id:122049 Humic Lake clone CrystalBog1E3	12972	12219	12293	12888	13020	12898	12657	12841	12635	12378	13112	12926
4236	k__Bacteria	p__Proteobacteria	c__Gammaproteobacteria	o__Enterobacteriales	f__Enterobacteriaceae	g__unclassified	s__unclassified	FJ364672.1 gg_id:370240 feces adult twins and mothers; TS19 clone TS19_a01f10	8736	8177	7613	8834	9885	11222	8685	7930	9062	9164	10777	9613
4238	k__Bacteria	p__Proteobacteria	c__Gammaproteobacteria	o__Enterobacteriales	f__Enterobacteriaceae	g__unclassified	s__unclassified	EU460405.1 gg_id:294051 polar bear feces clone PB1_aai28b07	11565	10289	10722	11247	11605	10965	10351	10176	10495	10456	10811	11076
4249	k__Bacteria	p__Proteobacteria	c__Gammaproteobacteria	o__Enterobacteriales	f__Enterobacteriaceae	g__Enterobacter	s__Enterobacter hormaechei	GQ260085.1 gg_id:561327 Enterobacter cloacae str. ICIRC107	11062	10544	10536	11644	11499	11858	10920	10840	10807	11291	12307	11780
4265	k__Bacteria	p__Proteobacteria	c__Gammaproteobacteria	o__Enterobacteriales	f__Enterobacteriaceae	g__unclassified	s__unclassified	GQ155135.1 gg_id:578405 Human gut microbiome adopts alternative state bowel transplantation ileum intestinal transplant clone SHZB542	10899	10634	9516	11095	11200	11190	10995	10541	10595	10812	11570	11487
4268	k__Bacteria	p__Proteobacteria	c__Gammaproteobacteria	o__Enterobacteriales	f__Enterobacteriaceae	g__unclassified	s__unclassified	GQ025567.1 gg_id:419206 Topographical and Temporal Human Skin Microbiome skin antecubital fossa clone nbw890f08c1	7836	7615	6743	7912	9464	9520	8092	7745	7583	9139	10097	11023
4273	k__Bacteria	p__Proteobacteria	c__Gammaproteobacteria	o__Enterobacteriales	f__Enterobacteriaceae	g__unclassified	s__unclassified	GQ031723.1 gg_id:442225 Topographical and Temporal Human Skin Microbiome skin antecubital fossa clone nbw892g07c1	11612	11332	10817	11617	12368	12062	11575	10749	11151	11954	12467	12252
4276	k__Bacteria	p__Proteobacteria	c__Gammaproteobacteria	o__Enterobacteriales	f__Enterobacteriaceae	g__Erwinia	s__Erwinia rhapontici	GQ131582.1 gg_id:460735 Erwinia rhapontici str. 1OP1	10819	9254	10910	11435	11151	11018	10990	10843	11063	10749	12206	11201
4279	k__Bacteria	p__Proteobacteria	c__Gammaproteobacteria	o__Enterobacteriales	f__Enterobacteriaceae	g__Klebsiella	s__Klebsiella variicola	EU048272.1 gg_id:254999 Klebsiella pneumoniae str. MG09	8841	7545	9691	9628	10144	10114	9542	8969	8865	9653	10142	11087
4281	k__Bacteria	p__Proteobacteria	c__Gammaproteobacteria	o__Enterobacteriales	f__Enterobacteriaceae	g__Escherichia	s__unclassified	EU472863.1 gg_id:302968 red panda feces clone RPSD_1aaa01f04	8330	6831	7639	8462	9496	9227	8559	7909	7916	8322	10569	9164
4285	k__Bacteria	p__Proteobacteria	c__Gammaproteobacteria	o__Enterobacteriales	f__Enterobacteriaceae	g__unclassified	s__unclassified	EU472888.1 gg_id:287425 red panda feces clone RPSD_1aaa01a08	8651	7696	6111	8575	10015	11684	7384	7408	8020	8613	11269	9510
4289	k__Bacteria	p__Proteobacteria	c__Gammaproteobacteria	o__Enterobacteriales	f__Enterobacteriaceae	g__unclassified	s__unclassified	EU470635.1 gg_id:289750 red panda feces clone RP_1aaa02f04	9062	8966	8779	9941	10800	11212	9307	8758	9865	9968	10968	10551
4290	k__Bacteria	p__Proteobacteria	c__Gammaproteobacteria	o__Enterobacteriales	f__Enterobacteriaceae	g__Pantoea	s__unclassified	AF130917.1 gg_id:9920 Pantoea agglomerans str. A46	9114	8689	7550	8423	9792	10138	9510	8449	8235	10253	11126	9807
4291	k__Bacteria	p__Proteobacteria	c__Gammaproteobacteria	o__Enterobacteriales	f__Enterobacteriaceae	g__Serratia	s__unclassified	EU554429.1 gg_id:275241 Pseudomonas fluorescens str. Ag03	10585	9280	10888	11693	11599	10875	11045	11392	11638	11655	12561	11918
4295	k__Bacteria	p__Proteobacteria	c__Gammaproteobacteria	o__Enterobacteriales	f__Enterobacteriaceae	g__Rahnella	s__unclassified	FM209488.1 gg_id:309913 Rahnella aquatilis str. TS18	8267	7771	7026	9122	9605	9805	8993	8049	8306	9593	10905	10876
4296	k__Bacteria	p__Proteobacteria	c__Gammaproteobacteria	o__Enterobacteriales	f__Enterobacteriaceae	g__Shigella	s__unclassified	EU467921.1 gg_id:293331 cheetah feces clone CE2_b06	9478	9056	8947	10082	10997	11462	9528	8993	10030	10238	11466	10707
4297	k__Bacteria	p__Proteobacteria	c__Gammaproteobacteria	o__Enterobacteriales	f__Enterobacteriaceae	g__Raoultella	s__Raoultella ornithinolytica	AB099407.1 gg_id:86680 Raoultella planticola str. 8433	10271	9828	9627	10131	11024	11049	10472	10056	10384	10647	11947	11490
4307	k__Bacteria	p__Proteobacteria	c__Gammaproteobacteria	o__Enterobacteriales	f__Enterobacteriaceae	g__Pantoea	s__Pantoea oleae	FJ611861.1 gg_id:589121 Pantoea oleae str. CFBP 6632	7202	6077	5769	7351	8067	7819	6333	6519	6177	9637	10137	9850
4308	k__Bacteria	p__Proteobacteria	c__Gammaproteobacteria	o__Enterobacteriales	f__Enterobacteriaceae	g__Escherichia	s__unclassified	EU465326.1 gg_id:302392 lion feces clone LI3_aah75d02	10707	10973	10000	11013	11712	11774	10741	9795	10682	11203	12389	11682
4313	k__Bacteria	p__Proteobacteria	c__Gammaproteobacteria	o__Enterobacteriales	f__Enterobacteriaceae	g__Escherichia	s__unclassified	EU470870.1 gg_id:289907 red panda feces clone RP_2aaa03c09	11092	10680	10396	11433	11474	11208	11246	10602	10995	11022	11927	11841
4322	k__Bacteria	p__Proteobacteria	c__Gammaproteobacteria	o__Enterobacteriales	f__Enterobacteriaceae	g__Citrobacter	s__unclassified	GQ155543.1 gg_id:588290 Human gut microbiome adopts alternative state bowel transplantation ileum intestinal transplant clone SHZO546	8085	6981	7816	8758	9259	10300	7836	6392	6741	10403	10984	10264
4326	k__Bacteria	p__Proteobacteria	c__Gammaproteobacteria	o__Enterobacteriales	f__Enterobacteriaceae	g__Escherichia	s__unclassified	EU470511.1 gg_id:297780 red panda feces clone RP_1aaa01c08	11854	11387	10712	11616	11886	12950	11792	10729	11345	11404	12980	12024
4327	k__Bacteria	p__Proteobacteria	c__Gammaproteobacteria	o__Enterobacteriales	f__Enterobacteriaceae	g__unclassified	s__unclassified	GQ032083.1 gg_id:402097 Topographical and Temporal Human Skin Microbiome skin antecubital fossa clone nbw898a11c1	11336	10250	10195	11080	11392	11487	11293	10857	10719	11030	12159	11501
4333	k__Bacteria	p__Proteobacteria	c__Gammaproteobacteria	o__Enterobacteriales	f__Enterobacteriaceae	g__Escherichia	s__unclassified	DQ456289.1 gg_id:157055 pre-adolescent turkey cecum clone CFT211E11	10685	9787	9915	10781	10738	11174	10643	10331	9916	10762	11425	11447
4334	k__Bacteria	p__Proteobacteria	c__Gammaproteobacteria	o__Enterobacteriales	f__Enterobacteriaceae	g__Citrobacter	s__unclassified	DQ816142.1 gg_id:168998 mouse cecum clone aaa88f07	9540	6303	6772	7944	10285	10395	6653	7108	7832	10931	11123	11102
4336	k__Bacteria	p__Proteobacteria	c__Gammaproteobacteria	o__Enterobacteriales	f__Enterobacteriaceae	g__Salmonella	s__unclassified	EF604350.1 gg_id:230452 Salmonella typhimurium Exploits Inflammation Compete Intestinal Microbiota mouse cecum clone 16saw45-2c03.p1k	8632	7869	6746	8964	9550	10166	8652	7616	8588	9906	11506	10227
[truncated: 9,873 more rows]
