# Supplementary material for: Bacterial profiling of White Plague Disease across corals and oceans indicates a conserved and distinct disease microbiome
Source: Mol Ecol. 2014 Jan 29;23(4):965–74. doi: 10.1111/mec.12638 (PMC4285310; doi:10.1111/mec.12638)
Supplement: Table S2 — Presence/Absence calls of 11 256 OTUs over all samples on PhyloChip™ microarrays (0 = absent, 1 = present). [file mec0023-0965-SD2.xlsx]

## Sheet: WPD.PR.bt1.annot.2of3.11256OTUs
OTU	01 Orbicella faveolata HH	02 Orbicella faveolata HH	03 Orbicella faveolata HH	01 Orbicella faveolata DD	02 Orbicella faveolata DD	03 Orbicella faveolata DD	01 Orbicella franksii HH	02 Orbicella franksii HH	03 Orbicella franksii HH	01 Orbicella franksii DD	02 Orbicella franksii DD	03 Orbicella franksii DD
2	0	1	0	0	1	1	0	0	0	1	1	1
8	0	0	0	0	1	1	1	0	0	1	1	1
10	1	1	0	0	1	1	1	0	1	1	0	0
15	1	1	1	1	1	1	1	1	1	1	1	1
19	0	0	0	0	0	1	1	0	0	1	0	1
20	1	1	0	1	1	1	0	0	0	1	1	1
23	0	0	0	0	0	0	0	0	0	1	1	1
24	0	1	0	1	1	1	1	0	0	1	1	1
37	0	1	0	0	0	0	0	0	0	1	1	0
38	1	0	0	1	1	1	1	0	1	1	1	0
40	1	1	1	1	1	1	1	1	1	1	1	1
42	0	1	0	0	0	0	0	0	0	1	1	0
45	1	1	0	1	1	1	1	1	1	1	1	1
51	1	1	0	1	1	1	1	1	1	1	1	1
62	1	0	0	0	1	1	1	1	0	1	1	1
63	0	1	0	0	0	0	1	0	0	1	0	1
65	1	1	1	1	1	1	1	1	1	1	0	1
70	0	1	1	1	0	0	1	1	0	0	0	0
71	1	1	0	1	0	1	1	0	1	1	1	0
76	1	1	1	1	1	1	1	1	1	1	1	1
78	0	1	0	0	0	1	0	0	0	1	1	0
81	0	0	0	0	0	1	0	0	0	1	0	1
83	0	1	1	0	1	1	1	1	1	1	1	1
88	1	1	0	1	1	0	1	0	1	1	0	0
97	0	0	0	0	0	0	0	0	0	1	1	0
100	1	0	0	0	0	1	1	0	1	1	1	1
105	0	0	0	0	0	0	1	0	0	0	1	1
107	0	0	0	0	1	1	1	0	1	0	0	0
108	0	0	0	0	1	1	1	0	0	1	1	0
111	1	1	1	1	1	1	1	1	1	1	1	0
112	0	0	0	0	0	1	1	0	1	1	0	1
116	0	1	1	1	0	1	1	0	1	1	0	1
118	0	0	0	0	0	0	1	0	1	1	0	0
122	0	0	0	0	0	0	1	0	1	1	1	0
123	0	0	0	0	0	0	0	0	0	1	1	1
125	0	1	0	1	1	0	1	1	1	0	1	0
126	0	1	0	0	1	1	1	0	0	1	0	1
129	0	1	0	1	0	0	0	1	1	1	0	0
134	1	0	0	0	1	1	1	0	0	1	1	1
135	1	1	0	0	1	1	0	0	1	1	1	0
136	0	0	0	0	0	1	1	0	0	1	1	1
140	0	0	0	0	1	0	0	0	0	1	1	0
143	1	1	0	1	1	1	1	1	1	1	1	1
147	0	0	0	0	1	0	0	0	0	1	1	0
148	1	1	1	1	0	0	1	1	1	1	0	0
150	0	0	0	0	1	1	0	0	0	1	1	0
152	0	0	0	0	1	1	1	0	0	1	1	1
155	1	0	0	1	1	1	1	1	1	1	1	1
157	0	0	0	0	0	1	1	0	0	1	1	0
158	1	1	1	1	1	1	1	1	1	1	1	1
159	0	0	0	0	0	0	0	0	0	1	1	0
160	0	1	0	0	1	1	1	0	0	1	0	0
161	0	0	0	0	0	1	0	0	0	1	1	0
163	1	0	0	1	0	1	0	0	0	1	0	0
167	0	0	0	0	1	1	1	0	0	1	1	0
168	1	1	1	1	1	1	1	1	1	1	1	1
171	0	0	0	0	0	0	1	0	1	1	0	1
172	1	1	1	1	1	0	1	1	1	1	1	1
173	0	0	0	0	0	0	0	0	0	1	1	0
175	0	1	1	0	0	1	1	0	0	1	0	0
176	0	1	0	1	0	1	1	1	1	1	1	1
179	0	1	1	0	0	1	1	0	0	1	0	0
180	0	0	0	0	1	0	0	0	0	1	1	0
182	1	0	0	1	1	1	1	0	0	1	0	1
185	0	0	0	0	0	1	0	0	0	1	1	0
186	0	0	0	1	0	1	1	0	0	0	0	0
189	0	0	0	0	0	0	0	0	0	1	1	0
195	0	0	0	0	1	1	0	0	0	1	1	1
196	0	0	0	0	0	1	0	0	0	1	1	0
200	0	0	0	0	1	0	0	0	0	1	1	0
203	0	1	0	1	1	0	1	0	0	1	0	0
206	0	0	0	0	0	0	1	0	0	1	0	1
210	0	0	0	0	0	0	1	0	0	1	1	0
218	0	1	0	1	1	1	0	0	0	1	1	1
220	0	0	0	0	1	1	0	0	0	1	0	0
224	1	0	0	1	1	1	0	0	0	1	1	1
226	1	1	0	1	1	1	0	1	1	1	1	1
230	0	0	0	0	1	1	0	0	0	1	1	1
231	0	0	0	0	1	1	1	0	0	1	0	0
232	0	1	0	0	1	1	1	0	0	1	1	0
233	0	1	0	1	1	0	1	1	1	1	0	0
234	0	0	0	1	1	1	1	0	0	1	1	1
235	1	1	0	0	1	1	1	1	0	1	1	1
238	1	1	1	1	1	1	1	1	1	1	1	0
239	0	0	0	0	1	1	0	0	0	0	0	1
243	1	1	1	0	1	1	1	0	0	1	1	0
247	1	1	0	0	1	1	0	0	0	1	1	1
249	1	1	0	1	1	1	0	0	1	1	1	0
250	1	0	0	0	1	1	1	0	1	1	1	0
253	0	0	0	0	1	1	0	0	0	1	1	0
255	1	1	1	1	1	1	1	1	1	0	0	0
261	0	0	0	0	1	0	1	1	0	1	1	0
271	1	0	0	0	1	1	0	0	0	0	0	0
274	0	0	0	0	1	1	0	0	0	1	1	1
280	1	0	0	1	1	1	1	0	0	1	1	1
281	0	0	0	0	0	0	0	0	0	1	0	1
283	1	0	0	0	1	1	0	0	0	0	1	0
287	0	1	1	1	1	0	1	1	1	0	0	0
289	1	0	0	0	1	1	0	0	0	1	1	1
293	0	0	0	0	0	1	1	0	0	1	1	0
294	0	0	0	0	0	0	0	0	0	0	1	1
300	1	1	1	1	1	1	1	1	1	1	1	1
301	0	0	0	0	0	0	1	0	1	0	0	0
304	0	0	1	0	0	0	1	0	1	1	0	0
305	1	0	1	1	1	1	0	0	0	1	1	1
306	1	0	0	0	1	1	0	0	0	1	0	0
309	0	1	1	1	1	0	1	1	1	1	1	1
312	1	0	0	0	1	1	1	0	0	1	1	0
313	0	0	0	0	0	1	1	1	0	1	0	0
315	1	0	1	1	1	1	1	0	0	0	1	0
317	0	0	0	0	1	1	1	0	0	1	1	1
322	0	0	0	0	1	0	0	0	0	1	1	0
323	1	1	0	0	1	1	0	0	1	1	0	1
326	0	0	0	0	0	0	1	0	1	1	0	0
328	0	1	0	0	1	0	1	1	0	1	0	0
333	0	0	0	1	1	0	0	0	0	1	1	0
334	1	0	0	1	1	1	0	0	0	0	1	1
335	1	1	1	1	1	1	1	1	1	1	1	1
347	1	1	1	1	1	1	1	1	1	1	1	1
349	0	1	0	0	0	0	0	0	0	1	1	1
354	1	1	1	1	1	1	1	1	1	1	1	1
356	1	0	0	0	0	1	0	0	0	1	1	0
358	0	0	0	0	0	0	1	0	0	0	1	1
359	0	0	0	0	0	1	0	0	0	1	1	0
362	1	1	1	1	1	1	1	0	1	1	0	0
363	1	0	0	0	0	0	0	0	0	1	1	0
365	1	1	1	1	1	1	1	1	1	1	1	1
366	0	0	1	1	1	1	0	0	0	1	1	0
368	1	1	1	1	1	1	1	1	1	1	1	1
369	1	1	0	1	0	0	1	1	1	0	0	0
372	1	1	1	0	1	1	1	1	0	0	1	0
373	1	1	0	0	1	0	0	0	0	1	0	0
377	0	0	0	0	1	0	0	0	0	1	1	1
390	1	0	0	0	1	1	0	0	0	1	1	1
396	1	1	1	1	1	1	1	1	1	1	1	1
397	1	1	1	1	0	1	1	1	1	1	1	0
398	1	0	0	0	1	1	1	0	0	1	1	1
403	1	1	1	1	0	0	1	1	1	1	0	0
409	0	0	0	0	0	0	0	0	0	1	0	1
413	0	1	1	1	1	1	1	1	1	1	1	1
415	1	1	0	0	0	0	0	0	0	0	0	0
422	0	0	0	0	0	0	0	0	1	1	1	0
424	1	1	0	1	1	1	1	0	1	1	1	0
425	1	0	0	0	1	1	0	0	0	0	1	0
426	0	0	0	0	1	1	1	0	0	0	1	1
427	1	1	0	0	1	1	1	0	0	1	1	0
428	0	0	0	1	0	0	1	0	0	1	1	0
432	1	1	1	1	1	1	1	1	1	1	1	1
433	1	1	0	0	0	1	0	0	0	0	0	0
434	0	0	0	0	1	1	0	0	0	1	1	1
435	1	1	1	1	1	1	1	1	1	1	0	1
436	0	0	0	0	0	0	0	0	0	1	1	0
437	0	1	0	1	0	1	1	0	0	1	0	0
438	0	0	0	0	0	1	0	0	0	1	1	0
439	1	1	1	1	1	1	1	1	1	1	1	1
440	1	1	1	1	1	1	1	1	1	1	1	1
451	1	1	1	1	1	1	1	1	1	0	1	1
453	1	0	0	0	1	1	0	0	0	1	1	0
461	0	0	0	0	1	1	1	0	0	1	1	1
465	0	0	0	1	0	1	0	0	0	0	1	0
468	1	0	0	0	1	1	1	0	0	1	0	0
469	0	0	0	1	0	1	1	0	0	1	1	0
472	1	0	0	0	1	1	1	0	0	1	0	1
475	1	1	0	0	1	1	1	1	1	1	1	1
476	0	0	0	0	0	1	0	0	0	1	1	1
477	1	1	0	0	0	0	0	0	0	1	0	0
479	0	0	0	0	0	1	0	0	0	1	1	1
487	0	0	0	0	0	0	0	0	0	1	0	1
488	0	0	0	0	0	1	1	0	0	0	1	1
490	0	0	0	0	1	1	1	0	0	0	1	1
503	0	1	0	0	1	0	1	0	0	1	1	0
505	1	0	0	1	1	1	1	1	1	1	1	1
507	1	1	1	0	1	1	1	1	1	0	1	1
508	0	1	0	0	1	0	1	0	1	0	0	0
510	1	0	0	0	1	1	0	1	0	1	1	1
511	1	1	1	1	1	1	1	0	0	1	1	0
521	1	1	1	1	1	1	1	1	0	1	1	1
522	0	0	0	1	1	1	1	0	0	1	1	1
530	1	1	1	1	1	1	1	1	1	1	1	1
532	1	1	0	1	1	1	1	0	1	1	1	1
533	0	0	0	0	1	1	0	0	0	1	1	0
534	0	0	0	1	1	0	0	0	1	0	0	0
539	1	0	0	0	1	1	0	0	0	1	1	1
542	1	1	0	0	1	0	1	0	1	1	0	1
543	1	1	0	0	1	1	1	0	0	1	1	1
549	0	1	0	1	1	1	0	0	0	1	1	1
551	0	1	1	0	0	0	0	1	0	0	0	0
553	0	0	0	0	1	0	0	0	0	1	1	0
562	0	0	0	0	1	1	0	0	0	1	0	0
564	0	0	0	0	0	1	0	0	0	0	1	1
565	0	0	0	0	1	1	0	0	0	1	0	1
568	1	1	1	0	1	0	1	0	0	0	0	0
569	1	1	1	0	1	1	1	0	1	1	1	0
571	0	0	0	0	1	1	1	0	0	1	0	0
579	1	0	0	0	1	1	1	0	1	1	1	1
580	0	0	0	0	1	1	1	0	0	1	1	0
582	1	1	0	1	0	1	1	1	1	1	1	1
583	1	1	0	0	1	1	1	0	0	1	1	0
586	0	0	0	1	1	1	0	0	0	0	1	0
587	0	0	0	0	0	1	0	0	0	1	0	1
588	0	0	0	0	1	1	0	0	0	1	1	1
589	0	1	1	1	1	0	1	1	1	1	1	0
591	0	1	0	1	1	1	1	0	0	1	0	0
597	0	0	0	0	1	1	0	0	0	1	1	0
599	0	0	0	0	0	0	1	0	1	0	0	0
600	1	0	0	0	1	1	1	0	1	1	1	0
604	1	0	0	1	1	1	0	1	0	1	0	0
609	0	0	0	1	1	0	1	0	0	1	0	0
610	0	0	0	0	1	1	0	0	0	1	0	0
612	1	1	1	1	1	1	1	1	1	1	1	1
615	1	1	1	1	0	1	1	1	1	1	0	0
617	0	0	0	0	0	1	0	0	0	1	1	1
623	1	1	1	1	0	0	1	1	1	1	0	1
624	0	0	0	0	1	1	0	0	0	0	1	1
626	1	1	0	0	0	0	0	0	0	1	0	0
630	1	1	0	0	0	0	0	1	0	0	0	0
631	0	1	0	0	1	0	0	1	1	1	0	0
632	0	0	0	1	0	1	0	0	0	0	0	0
637	1	0	0	0	1	1	1	0	1	1	1	0
648	1	1	0	1	1	1	1	1	1	1	1	1
649	0	0	0	0	0	1	0	0	0	1	1	0
652	0	0	0	0	1	1	0	0	0	1	1	1
654	0	1	0	0	0	1	0	0	0	1	1	0
655	0	1	0	1	1	1	1	1	1	1	1	0
656	0	0	1	1	0	0	1	1	1	1	0	0
660	0	0	0	0	1	1	0	0	0	1	1	0
663	1	1	1	1	1	1	1	1	1	1	1	1
673	1	1	0	0	0	0	0	0	0	0	1	0
675	0	0	0	1	1	0	1	1	1	0	1	0
676	1	0	0	0	0	1	1	0	0	1	1	1
687	1	1	1	1	1	1	1	1	1	1	1	1
688	1	0	0	1	1	1	0	0	0	1	1	1
693	0	0	0	0	1	0	1	0	1	0	0	0
694	0	1	0	1	0	1	1	1	1	1	1	0
695	1	0	1	1	1	1	1	1	0	1	1	1
696	0	1	0	0	0	1	1	0	0	1	1	1
697	0	1	1	0	0	0	0	1	0	0	0	0
700	0	0	0	0	1	1	0	0	0	1	1	1
702	1	1	1	1	1	1	1	1	1	1	1	1
705	1	1	1	1	1	1	1	1	1	1	1	1
706	1	0	0	0	0	1	1	1	0	1	0	0
707	1	1	1	0	1	1	1	1	1	1	1	1
710	1	1	1	0	1	1	1	1	0	1	1	1
712	1	0	1	1	0	1	1	0	1	0	1	0
717	1	1	1	0	1	1	1	1	1	1	1	1
722	1	1	1	1	1	1	1	1	1	0	0	1
726	1	1	0	1	1	1	1	0	0	1	1	1
727	0	0	0	0	0	1	0	1	0	1	1	0
732	0	0	0	0	0	0	0	0	0	1	0	1
742	0	0	0	0	0	0	1	0	0	1	1	0
743	1	0	0	0	1	1	0	1	0	1	0	1
744	0	0	0	0	1	1	0	0	1	1	1	1
746	1	1	0	0	1	1	0	0	0	1	1	1
747	0	0	0	0	0	1	0	0	0	1	1	0
748	0	0	0	0	0	0	0	0	0	1	1	0
750	0	1	1	0	0	1	1	0	1	1	0	0
752	0	0	0	0	1	1	0	0	0	1	1	1
758	0	1	0	1	1	1	1	0	1	0	0	0
759	0	0	0	0	0	0	0	0	0	1	1	1
766	0	1	0	1	1	1	1	1	0	1	1	1
769	0	1	0	0	1	1	1	0	0	1	1	1
771	0	0	0	0	1	1	1	0	0	1	1	0
772	0	0	0	0	1	1	0	0	0	1	1	0
775	1	1	1	1	1	1	1	1	1	1	1	0
777	1	1	1	0	1	1	1	1	1	1	1	0
779	0	0	0	0	0	1	0	0	0	1	1	1
781	0	0	0	0	1	0	0	0	0	1	1	0
787	0	0	0	0	1	1	0	0	0	1	1	0
794	1	1	0	1	1	1	1	1	0	0	1	0
800	0	0	0	0	1	1	0	0	0	1	0	1
801	0	0	0	0	0	1	0	0	0	1	1	1
804	0	0	1	0	0	0	1	1	0	1	0	0
805	0	0	0	1	0	1	0	0	0	1	0	0
811	0	0	0	0	1	1	0	0	0	0	0	0
813	1	0	0	0	1	1	0	0	0	1	1	0
814	0	0	0	0	0	0	0	0	0	1	1	0
815	0	0	0	1	0	0	0	0	1	1	1	0
816	1	0	0	0	1	1	1	0	0	1	0	1
817	1	1	1	1	1	1	1	1	1	1	1	1
820	0	0	0	0	0	1	0	0	0	1	1	1
834	0	1	0	0	0	1	0	0	0	1	1	0
836	1	1	0	0	1	1	1	1	1	1	0	1
840	0	0	0	0	1	1	0	0	0	1	1	1
841	1	1	1	0	1	1	1	1	1	0	0	0
844	0	0	0	0	0	1	0	0	0	1	1	1
851	1	0	0	0	1	0	1	1	0	0	0	0
855	1	1	0	0	1	1	1	0	0	1	1	1
858	0	0	0	1	1	1	1	1	0	1	1	1
859	0	0	0	0	0	0	0	0	0	1	0	1
860	1	1	0	1	1	1	1	1	1	1	1	1
861	1	1	1	0	1	1	1	0	1	1	1	1
864	1	1	0	0	0	0	1	0	0	0	1	1
873	0	0	0	0	1	1	1	0	1	1	1	1
878	1	1	1	1	1	1	1	0	1	1	0	0
880	1	1	1	1	1	1	1	0	0	1	1	1
882	0	0	0	1	1	1	0	0	0	1	1	1
884	1	0	1	0	0	1	0	1	0	1	0	0
886	0	1	0	0	1	0	0	0	0	0	1	1
891	0	0	0	0	1	1	0	0	0	1	0	0
893	1	0	0	0	1	1	0	0	0	1	1	0
901	1	0	0	0	1	1	0	0	0	1	1	1
902	1	0	1	0	1	1	0	1	0	1	0	0
904	1	0	0	0	1	0	0	0	0	1	0	1
905	1	0	0	0	0	0	1	1	0	1	1	0
907	1	0	1	1	1	1	1	1	1	1	1	1
908	1	1	0	0	1	1	1	0	0	1	0	1
909	1	1	1	1	1	1	1	1	1	1	1	1
911	0	0	0	0	1	1	0	0	0	0	1	0
913	0	0	0	0	1	0	0	1	1	1	0	0
915	0	0	0	0	1	1	0	0	0	1	1	0
917	0	0	0	0	1	1	1	0	0	1	1	1
927	0	1	0	0	1	1	0	0	0	1	1	0
943	1	0	0	0	0	1	1	1	0	1	0	0
945	0	0	0	0	1	1	0	0	0	1	0	0
946	0	1	1	1	1	1	1	1	1	1	0	1
949	0	0	0	0	0	1	0	0	0	1	1	1
952	1	0	1	0	0	1	1	0	0	1	1	0
953	1	0	0	0	1	1	0	0	0	1	1	1
956	1	1	1	1	1	1	1	1	1	1	1	1
958	0	1	0	0	1	1	0	0	0	0	0	0
959	1	0	0	0	1	0	1	0	0	1	0	1
960	0	0	0	0	1	0	1	0	1	1	0	0
979	0	0	0	0	0	0	1	0	0	1	0	1
981	1	0	0	1	1	0	1	0	0	0	0	0
984	0	0	0	0	1	1	0	0	0	1	1	0
986	0	0	0	0	0	0	0	0	0	1	0	1
988	0	0	1	1	0	0	1	1	1	1	0	0
989	0	0	0	0	0	0	0	0	0	1	1	0
990	1	0	0	0	1	1	0	0	0	1	1	0
993	0	0	0	0	0	0	1	0	1	0	0	0
994	0	0	0	0	0	0	1	0	0	1	0	1
996	0	0	0	0	1	1	0	0	0	1	1	1
997	1	1	1	1	1	1	0	0	1	1	1	1
1001	0	1	0	0	1	1	1	0	1	1	0	0
1007	1	1	1	1	1	1	1	1	1	1	1	1
1012	1	0	0	0	1	1	0	0	0	1	1	1
1014	0	0	0	0	1	1	1	0	0	1	0	0
1015	1	0	0	0	0	1	0	0	0	1	1	0
1024	1	0	0	0	1	1	0	0	0	1	1	1
1027	0	0	0	0	0	1	1	0	0	1	1	1
1031	1	1	0	1	1	1	1	1	0	1	1	1
1032	1	1	1	1	1	0	1	1	1	0	1	0
1036	0	0	0	0	0	0	0	0	0	1	1	0
1038	0	0	0	0	0	1	0	0	0	1	1	1
1045	0	1	1	1	1	1	1	0	1	1	1	1
1046	0	0	0	0	1	1	0	0	0	1	0	0
1057	1	1	0	1	1	1	1	1	1	1	1	1
1067	0	0	0	0	1	1	0	0	0	1	0	0
1069	1	0	0	0	1	1	0	0	0	1	0	0
1072	1	1	0	0	1	0	0	0	0	0	1	0
1074	0	0	0	0	1	1	0	0	0	1	1	1
1077	0	0	0	0	0	1	0	0	0	1	1	0
1082	0	0	1	1	1	1	1	1	1	0	0	0
1083	1	1	0	1	1	1	1	1	1	1	1	1
1089	0	0	0	0	0	1	0	0	0	1	0	1
1091	1	1	1	1	1	1	1	1	1	1	1	1
1094	0	0	1	0	1	1	1	0	0	1	0	1
1095	1	1	1	1	1	1	1	1	1	1	1	1
1096	1	1	0	0	0	1	0	0	0	0	0	0
1097	0	0	0	0	1	1	1	0	0	1	0	0
1100	0	0	0	0	0	1	0	0	0	1	1	0
1103	1	1	0	1	1	1	1	1	1	1	1	0
1104	1	1	1	1	1	1	1	1	1	1	0	1
1106	0	1	0	0	0	1	1	0	0	1	1	1
1110	0	0	0	0	0	1	1	0	0	1	1	0
1111	1	1	1	1	1	1	1	1	1	1	1	1
1117	0	0	0	1	0	1	0	0	0	1	0	1
1118	0	1	0	1	0	1	1	1	0	1	0	0
1120	0	1	1	1	0	0	1	1	1	1	1	0
1125	0	1	1	1	0	0	1	0	0	1	1	0
1126	0	1	0	1	1	1	1	0	0	1	1	1
1129	0	1	0	0	1	1	1	0	1	0	1	0
1133	0	0	0	1	1	0	0	0	0	1	0	1
1134	0	0	0	0	0	0	0	0	0	1	1	0
1137	1	1	0	0	0	1	1	0	1	1	1	0
1140	0	1	0	0	1	1	0	1	0	1	1	0
1141	1	0	0	0	1	0	1	1	0	0	0	1
1144	0	0	0	0	1	0	1	0	0	1	1	1
1146	1	0	0	0	1	1	1	0	0	0	0	1
1157	0	0	0	0	1	1	1	0	0	1	1	0
1160	1	1	1	1	1	1	1	0	0	1	1	1
1161	1	1	1	0	1	1	1	1	1	1	1	1
1162	1	1	0	1	1	0	0	0	0	0	0	0
1169	1	0	0	1	1	1	0	0	1	1	1	1
1176	0	0	0	0	1	0	0	0	0	1	1	0
1179	0	0	0	0	1	0	0	0	0	1	1	0
1188	0	1	1	0	1	1	1	0	1	1	0	0
1194	0	0	0	0	0	0	1	0	0	1	1	1
1195	0	0	0	0	1	1	0	0	0	0	1	0
1202	0	1	1	0	1	0	1	1	1	1	0	0
1204	0	0	0	0	0	1	0	0	0	0	1	1
1205	1	1	1	1	1	1	1	1	1	1	1	1
1211	0	0	0	0	0	0	0	0	0	1	0	1
1212	0	0	1	0	0	0	1	1	1	0	0	0
1213	0	0	0	0	0	0	1	0	1	1	0	0
1217	0	0	0	1	1	1	1	0	0	1	1	1
1220	1	1	1	0	1	1	1	1	1	0	0	1
1221	0	0	0	0	1	1	0	0	0	0	0	1
1223	0	0	0	0	1	1	0	0	0	1	1	1
1225	1	1	0	1	0	0	1	1	1	1	1	0
1232	0	1	0	0	1	1	1	1	1	1	1	1
1233	0	0	0	0	0	0	1	0	1	1	1	0
1235	0	0	0	0	1	1	0	0	0	1	1	0
1236	0	0	0	1	0	1	1	0	1	1	1	0
1237	1	0	1	0	1	1	0	1	0	0	0	0
1240	0	0	0	0	1	1	0	0	0	1	0	0
1243	1	1	1	1	1	1	1	1	0	0	1	1
1245	0	0	0	0	1	1	0	0	0	1	0	0
1248	1	1	0	0	1	0	0	0	0	1	1	0
1249	0	1	0	1	0	1	0	0	1	1	1	0
1251	1	1	0	0	0	0	1	0	0	0	0	0
1252	1	1	1	1	1	1	1	0	0	1	1	0
1253	1	0	0	1	1	1	1	0	0	1	1	1
1255	0	0	0	0	0	0	1	0	0	1	0	1
1257	1	1	0	0	1	1	1	0	0	0	0	0
1261	0	0	0	0	1	1	0	0	0	1	1	0
1263	1	0	0	1	1	1	1	1	0	1	1	1
1267	1	0	0	0	1	1	0	0	0	1	0	1
1272	0	0	1	0	0	0	1	1	0	0	0	0
1274	0	0	0	0	1	1	0	0	0	1	1	1
1277	1	1	1	1	1	1	1	1	1	1	0	1
1280	0	0	0	0	0	1	0	0	0	1	1	1
1282	0	0	0	0	1	1	1	1	1	1	1	0
1285	1	0	1	1	1	1	1	1	0	1	1	0
1287	1	1	1	1	1	0	1	1	1	1	0	0
1293	1	0	0	1	0	0	0	1	1	0	0	0
1295	0	1	0	0	0	0	1	0	1	1	0	0
1298	1	1	1	1	1	1	1	1	1	1	1	1
1300	1	0	0	0	1	1	0	0	0	1	1	1
1302	1	1	1	1	1	1	1	1	1	1	1	1
1304	0	0	0	0	1	1	0	0	0	1	1	0
1306	0	0	0	0	1	1	0	0	0	1	1	0
1308	0	1	0	1	0	0	1	1	0	1	1	0
1310	1	1	0	1	1	1	1	0	1	1	1	1
1312	0	0	0	0	0	0	1	1	0	0	0	0
1313	1	1	1	1	1	1	1	1	1	1	0	0
1314	1	0	0	1	1	1	1	0	0	1	0	1
1319	1	1	1	1	0	0	1	1	1	1	0	0
1320	1	1	0	1	1	1	1	1	0	1	1	0
1324	0	0	0	0	1	1	0	0	0	1	1	0
1326	1	1	0	1	1	1	1	1	1	1	1	1
1330	1	0	0	0	1	1	1	0	0	1	1	1
1331	0	0	0	0	1	1	0	0	0	1	1	1
1333	0	0	0	0	0	0	0	0	0	1	0	1
1337	1	1	1	1	1	0	1	1	0	0	0	1
1340	0	0	0	0	1	1	0	0	0	0	1	0
1342	0	1	0	1	1	1	0	0	0	0	1	1
1345	0	1	0	0	1	0	1	1	1	1	1	0
1347	1	0	0	0	1	1	0	0	0	1	1	1
1348	0	0	0	0	0	1	1	0	0	1	0	1
1350	0	0	0	0	1	1	0	0	0	1	1	1
1352	1	1	0	0	1	1	1	1	1	1	1	1
1355	1	1	0	0	0	1	0	1	0	1	1	1
1357	1	1	0	1	1	1	1	0	0	1	1	1
1362	1	1	0	0	1	1	1	0	0	1	1	1
1364	0	0	0	0	1	1	0	0	0	1	0	1
1366	0	0	0	0	0	1	0	0	0	1	1	0
1367	1	0	0	0	1	1	0	0	0	1	0	0
1369	0	0	0	0	1	1	0	0	0	1	1	1
1377	0	0	0	0	0	1	1	0	0	1	1	1
1378	1	0	0	0	0	1	0	0	0	1	1	0
1381	1	0	0	1	1	1	1	1	1	1	1	0
1383	0	0	0	0	1	1	0	0	0	1	0	0
1384	1	1	0	0	1	1	0	0	1	1	1	1
1394	1	0	0	1	1	1	0	0	1	1	1	1
1396	0	1	0	1	1	0	0	0	0	0	0	0
1400	1	0	1	1	0	0	0	1	1	0	0	0
1402	0	1	0	1	1	1	0	0	1	1	1	1
1407	0	0	0	0	0	1	1	0	0	1	1	0
1417	1	0	0	0	1	0	1	1	0	1	1	0
1418	1	0	0	1	1	0	1	0	0	0	0	0
1422	0	0	0	0	0	1	0	0	0	1	0	1
1423	1	1	0	0	1	1	1	0	1	1	0	1
1427	1	0	1	1	0	0	1	1	1	1	0	0
1433	1	0	0	1	1	1	1	0	1	1	1	1
1437	0	0	0	0	0	1	0	0	0	1	0	1
1438	1	0	0	0	1	1	0	0	0	1	1	0
1440	0	0	0	0	0	1	0	0	0	1	0	1
1444	1	1	0	0	0	1	1	0	0	1	1	1
1446	0	1	0	0	1	1	1	0	0	1	1	1
1448	0	1	0	0	1	1	0	0	0	1	1	0
1450	0	0	0	0	0	0	1	0	0	1	1	0
1452	1	0	0	0	1	1	0	0	0	1	1	1
1454	0	0	0	1	0	1	1	0	0	1	1	0
1464	1	1	0	1	1	1	1	1	0	1	1	1
1465	0	0	0	0	1	1	0	0	0	1	1	0
1468	1	1	0	1	1	1	1	1	1	1	1	1
1470	1	1	1	1	1	1	1	1	1	1	1	1
1473	1	0	1	1	0	0	1	1	0	1	0	0
1475	0	0	0	0	0	0	0	0	0	1	1	0
1479	1	1	0	0	0	0	1	1	1	0	1	1
1480	0	1	0	0	1	1	0	0	0	0	0	1
1481	1	1	1	1	1	1	1	1	1	1	1	1
1482	0	0	0	0	1	1	0	0	0	1	1	0
1485	1	1	1	0	1	1	0	0	0	1	1	0
1495	1	1	0	0	1	0	0	0	0	1	0	1
1497	0	0	0	0	0	1	1	0	0	1	0	1
1499	1	1	0	0	1	1	1	0	1	1	1	1
1506	1	1	1	1	1	0	1	1	1	0	0	0
1512	0	0	0	0	1	1	0	0	0	1	1	0
1517	0	0	0	0	0	0	0	0	0	1	1	0
1518	0	0	0	0	1	1	0	0	0	1	0	1
1521	0	1	0	1	1	0	0	0	0	0	1	0
1533	0	0	0	1	1	0	0	0	0	0	1	0
1535	0	0	0	0	0	0	0	0	0	1	0	1
1540	0	0	0	0	1	1	1	0	0	0	0	1
1541	0	1	0	1	1	1	1	0	0	1	1	1
1544	0	1	1	1	1	1	1	0	1	1	1	1
1546	1	1	1	0	1	1	1	1	0	1	0	0
1548	0	0	0	0	0	1	0	0	0	1	1	1
1555	0	1	1	1	0	0	0	1	1	1	0	0
1556	0	0	0	1	1	1	1	0	0	1	1	1
1557	1	0	0	0	1	0	0	0	0	1	1	1
1567	1	1	1	1	1	1	1	1	1	1	1	1
1569	1	0	0	1	1	1	1	1	0	1	1	1
1570	0	0	0	1	0	1	0	0	0	1	1	1
1571	1	1	0	0	0	1	1	1	0	1	0	0
1578	1	1	1	1	1	1	1	1	1	0	1	0
1580	1	1	1	1	1	1	1	1	1	1	1	1
1582	1	1	1	0	1	0	1	1	0	0	0	0
1586	0	0	0	0	0	1	0	0	0	1	1	0
1588	0	1	1	1	1	1	0	0	1	1	1	0
1589	0	0	0	1	1	1	1	0	0	1	1	1
1590	0	0	0	0	1	0	1	0	0	1	1	0
1591	1	0	0	0	1	1	0	0	0	1	1	1
1592	1	1	1	1	1	1	1	0	1	1	1	1
1594	0	0	0	1	1	1	1	1	1	1	1	0
1595	0	0	0	0	0	0	0	0	0	1	0	1
1596	1	1	1	1	1	1	1	1	0	1	1	1
1598	1	0	1	0	1	0	0	0	0	0	1	0
1603	0	0	0	0	0	1	0	0	0	1	1	0
1607	0	0	0	0	0	1	0	0	0	1	1	0
1608	1	0	0	1	1	1	1	0	0	1	1	0
1610	0	0	0	0	0	0	1	0	1	0	0	0
1611	0	0	0	0	1	0	0	0	0	1	1	0
1614	0	0	0	0	0	1	0	0	0	1	1	0
1615	1	0	0	0	0	1	1	0	0	1	0	1
1619	1	1	1	1	1	1	1	1	1	1	1	1
1627	1	0	0	1	1	1	1	1	0	1	1	1
1632	0	1	0	0	0	1	1	1	0	1	0	1
1637	0	0	0	0	1	1	0	0	0	1	1	1
1642	1	1	1	0	1	0	1	0	1	0	0	1
1644	1	1	1	1	0	1	1	0	1	1	0	1
1645	0	0	0	0	1	1	0	0	0	1	1	0
1646	1	1	0	1	1	1	1	0	0	1	1	1
1649	1	0	1	1	1	1	0	1	1	1	0	1
1650	1	1	1	1	1	0	1	1	1	1	0	0
1653	0	0	0	0	1	1	0	0	0	1	0	1
1654	0	1	1	1	1	1	1	1	1	1	1	0
1657	1	0	0	0	1	1	0	0	0	0	0	0
1658	0	1	0	0	1	1	1	1	1	0	0	0
1659	0	0	0	0	1	1	1	0	0	1	1	0
1667	1	0	0	0	0	0	0	0	0	1	1	0
1671	1	0	0	0	1	1	1	0	0	1	1	1
1672	0	0	0	1	1	0	1	0	0	1	0	0
1673	0	0	0	1	0	1	1	0	0	0	1	0
1675	0	0	0	0	1	1	0	0	0	1	1	1
1677	1	1	1	1	1	1	1	1	1	1	1	0
1679	1	1	1	0	0	1	0	0	1	1	0	1
1680	0	1	0	1	0	1	0	0	1	0	1	0
1682	1	1	1	1	1	0	1	1	1	1	1	1
1683	0	0	0	0	0	1	0	0	0	1	0	1
1690	1	0	1	0	1	1	1	1	0	1	1	0
1696	0	0	0	0	1	1	0	0	0	1	0	0
1697	1	1	1	1	0	1	1	0	1	1	1	0
1699	0	0	0	1	0	0	1	0	0	1	0	1
1706	0	1	0	0	0	1	1	1	1	0	0	0
1710	0	0	0	0	0	0	0	0	0	1	1	1
1712	0	1	1	0	0	0	1	0	1	1	1	1
1715	0	0	0	0	1	1	0	0	0	1	0	1
1719	1	0	0	0	0	0	0	0	0	1	0	1
1722	1	0	0	0	0	1	1	0	0	1	0	1
1723	0	0	1	1	1	0	1	0	1	0	0	0
1728	0	1	1	0	0	0	1	0	0	0	0	0
1730	0	0	0	0	1	1	0	0	0	0	1	0
1732	1	1	0	1	1	0	1	1	1	1	1	1
1734	1	1	1	1	1	1	0	1	1	1	1	1
1735	0	0	0	0	1	1	0	0	0	0	0	0
1737	0	0	0	0	0	1	0	0	0	1	1	0
1738	1	0	0	1	1	0	1	0	0	1	1	0
1739	1	1	1	0	1	1	1	1	1	1	1	1
1747	0	0	0	1	0	1	0	0	0	1	1	1
1757	1	1	1	1	1	1	1	1	1	1	0	0
1758	1	1	0	1	1	1	1	0	0	1	1	1
1761	0	0	0	0	1	1	1	0	1	1	0	0
1762	0	0	0	0	1	1	0	0	0	0	0	0
1765	1	0	0	0	1	1	1	1	1	1	1	1
1766	0	0	0	0	1	1	0	0	0	1	0	0
1767	1	0	0	0	1	1	0	0	0	1	0	0
1769	0	0	0	0	0	1	1	0	0	1	1	1
1776	1	0	0	0	1	1	0	0	0	1	1	1
1782	1	0	0	1	0	1	1	1	1	1	0	0
1783	0	1	0	0	1	1	0	0	0	0	1	1
1789	1	1	1	1	1	1	1	1	1	1	1	1
1790	0	0	0	1	1	1	0	0	0	0	1	0
1792	0	0	0	0	1	1	0	0	0	1	1	0
1794	0	0	0	0	1	0	0	0	0	1	1	0
1795	0	0	0	1	0	0	0	0	0	1	1	0
1800	1	0	0	1	1	0	1	0	1	1	0	1
1804	1	1	0	0	1	1	0	1	0	1	1	1
1810	1	1	1	1	0	0	1	1	1	0	0	0
1811	1	1	1	1	1	1	1	1	1	1	1	1
1813	0	1	0	1	0	1	1	0	0	1	1	1
1814	0	1	1	1	1	1	1	1	1	1	1	1
1819	0	0	0	0	1	1	0	0	0	1	0	0
1820	1	1	0	0	0	1	0	0	0	1	0	0
1821	0	0	0	0	0	0	0	0	0	1	0	1
1822	0	0	0	0	1	1	0	0	0	0	1	0
1823	0	0	0	0	1	1	0	0	0	1	1	1
1824	0	0	0	0	1	1	1	1	1	1	1	1
1826	0	1	0	1	0	0	1	0	0	1	0	1
1833	1	1	0	1	1	1	1	0	1	1	1	0
1839	1	1	0	1	1	1	0	0	0	1	1	0
1840	1	1	0	0	1	0	0	0	0	1	0	1
1844	0	0	0	0	0	1	0	0	0	1	1	1
1845	1	1	1	0	1	1	1	1	1	1	1	1
1849	0	0	0	1	1	1	0	0	0	1	1	0
1850	1	1	0	0	0	0	1	0	0	0	0	0
1855	0	0	0	0	0	1	1	0	1	1	1	1
1859	1	0	0	0	0	0	1	1	0	0	0	0
1867	1	1	0	0	0	1	1	0	0	1	0	1
1869	1	0	0	1	0	1	0	0	0	0	0	1
1871	0	0	0	0	0	1	0	0	0	1	1	1
1872	1	0	1	0	0	0	1	1	1	1	0	1
1875	1	1	0	0	1	0	1	0	0	1	0	0
1878	0	0	0	0	0	1	1	0	0	1	0	1
1880	0	0	0	0	1	0	0	0	0	1	1	1
1884	1	1	1	1	1	1	1	1	1	1	0	1
1885	0	0	0	1	1	1	1	0	0	0	0	0
1889	1	0	1	1	1	0	0	0	1	1	0	1
1890	0	1	1	0	1	1	1	0	0	1	1	1
1891	1	1	1	0	1	1	1	1	1	1	1	1
1902	0	1	0	0	0	1	0	0	0	1	1	0
1904	0	0	0	1	1	1	1	0	0	0	0	0
1907	0	0	0	0	0	1	0	0	0	1	1	0
1909	0	0	0	0	1	1	0	0	0	1	1	1
1910	1	0	0	0	1	0	0	0	0	1	1	0
1912	0	0	0	0	0	0	0	0	0	0	1	1
1914	0	0	0	1	0	1	0	0	0	0	0	0
1919	0	1	0	1	1	1	1	0	1	1	1	0
1920	1	1	1	1	1	1	0	1	1	1	0	0
1921	1	0	0	0	1	1	1	0	0	1	1	1
1931	0	1	0	0	1	1	1	0	1	1	1	0
1932	1	1	1	1	1	0	1	1	1	1	0	0
1937	1	1	1	0	1	0	1	1	1	1	0	0
1939	0	1	1	0	0	0	1	0	0	0	0	0
1941	0	0	0	0	0	0	0	0	0	1	1	1
1944	0	0	0	1	1	1	0	0	0	1	1	0
1948	1	0	1	1	1	0	1	0	0	0	0	1
1953	1	0	0	1	1	1	0	0	0	1	0	1
1956	0	0	0	0	1	1	0	0	0	0	0	0
1957	0	1	0	0	0	0	1	1	0	1	0	0
1958	0	0	0	0	0	1	0	0	0	1	1	0
1961	0	0	0	0	1	0	0	0	0	1	1	1
1963	0	0	0	0	0	0	0	0	0	1	1	0
1966	0	1	0	1	1	1	0	0	0	1	0	0
1968	0	0	0	0	1	1	1	0	0	1	1	0
1973	1	1	1	0	1	1	1	1	1	1	1	1
1982	0	0	1	0	0	1	0	0	1	1	1	1
1997	1	1	0	1	1	1	1	0	1	1	1	1
2005	0	1	0	0	1	1	0	0	0	0	0	0
2010	1	1	0	1	1	1	1	0	0	1	0	0
2012	0	0	0	0	1	1	0	0	0	0	0	0
2017	0	0	0	0	1	1	0	0	0	1	0	1
2020	0	0	1	0	1	1	1	0	0	1	1	0
2021	0	1	0	0	0	0	1	0	1	0	0	0
2022	1	1	1	0	1	1	1	1	1	1	0	1
2023	0	0	0	0	1	1	1	0	0	1	1	1
2027	1	1	0	0	1	1	0	1	0	0	0	1
2028	0	0	0	0	1	1	0	0	0	1	1	1
2034	1	1	1	1	1	1	1	1	1	1	1	1
2037	1	0	0	1	1	0	0	1	1	0	1	0
2041	0	0	1	1	0	1	1	1	1	1	1	0
2045	1	1	1	0	1	1	1	0	0	1	1	0
2047	0	0	0	0	0	1	0	0	0	1	1	0
2048	1	1	1	0	1	1	1	1	0	1	1	1
2058	0	0	0	0	0	1	0	0	0	1	1	0
2063	1	1	1	1	1	1	1	1	1	1	1	1
2064	1	1	1	0	1	0	0	1	0	0	0	0
2066	0	0	0	0	0	0	0	0	0	1	0	1
2069	1	1	0	1	1	1	1	1	1	1	1	1
2071	1	1	0	1	0	1	1	1	0	0	0	0
2075	1	1	1	1	1	1	1	1	1	1	1	1
2081	1	0	0	0	1	1	0	0	0	1	0	1
2090	1	0	1	0	0	0	0	0	0	1	0	0
2094	0	0	0	0	0	1	1	0	1	1	1	0
2099	1	1	0	1	0	0	1	0	0	1	1	0
2102	0	0	0	0	0	1	0	0	0	1	1	0
2103	1	1	0	1	1	1	1	1	1	1	0	1
2104	0	1	0	1	0	1	1	0	1	1	0	0
2106	0	0	0	1	0	0	1	0	0	1	1	0
2108	1	1	0	0	1	1	1	1	0	1	1	1
2111	0	0	1	0	1	0	0	1	1	1	0	1
2112	1	0	0	0	1	1	0	0	0	1	1	1
2114	0	0	0	0	1	1	1	0	0	1	0	0
2115	1	1	1	0	0	0	1	1	0	1	0	0
2116	0	1	0	1	1	1	1	0	0	1	0	0
2117	1	1	1	1	1	1	1	1	1	1	1	1
2119	1	0	0	0	1	1	0	0	0	1	1	1
2122	1	0	0	0	1	0	1	0	0	1	1	1
2124	0	0	0	0	0	1	1	0	0	1	1	1
2128	0	0	1	0	1	1	0	0	0	0	1	0
2133	0	0	0	0	1	1	0	0	0	1	0	1
2134	0	0	0	0	1	1	0	0	0	1	1	1
2136	1	0	0	0	1	0	0	0	0	1	0	1
2137	0	1	0	0	1	0	1	1	1	1	1	1
2138	1	1	0	0	1	1	1	1	1	1	0	1
2141	1	1	1	0	1	1	1	0	0	0	1	0
2145	0	0	0	1	1	1	0	0	0	1	1	0
2148	0	0	0	0	1	1	0	0	1	1	0	1
2150	1	0	0	1	0	1	1	0	0	1	1	0
2152	0	0	0	0	1	1	1	0	0	1	1	1
2158	0	0	0	0	0	0	0	0	0	1	1	0
2163	0	0	0	0	0	1	0	0	0	1	1	0
2164	0	0	0	0	0	0	1	1	0	1	0	0
2165	0	0	0	1	1	0	0	0	0	0	1	1
2169	0	0	0	0	0	0	0	0	0	1	1	1
2179	0	0	0	1	1	0	1	1	1	1	0	0
2180	0	0	0	0	0	1	0	0	0	1	0	1
2182	0	1	1	0	1	1	1	1	1	1	0	0
2183	0	0	0	0	0	1	0	0	0	1	1	0
2189	0	0	0	0	1	1	0	0	0	1	1	1
2190	0	1	0	1	0	0	1	0	0	1	1	1
2195	0	0	0	1	1	1	1	1	1	1	1	1
2196	0	0	0	0	1	1	0	0	0	1	1	0
2203	0	0	0	1	1	0	1	0	0	0	0	0
2206	0	1	0	1	0	0	0	0	0	1	0	1
2207	0	1	1	1	1	1	1	1	1	1	0	1
2211	1	0	0	1	1	0	0	0	0	0	0	0
2219	0	0	0	1	0	1	1	0	0	1	0	0
2221	0	1	0	0	1	1	1	1	1	1	1	1
2223	0	1	0	0	0	0	0	1	1	1	0	0
2225	0	0	0	0	0	1	0	0	0	1	1	1
2226	0	1	1	1	1	1	1	1	1	1	1	1
2228	0	0	0	0	1	1	0	0	0	1	0	1
2229	1	1	0	1	1	1	1	1	1	1	1	1
2230	0	0	0	1	1	0	1	0	0	1	0	0
2234	0	1	0	0	1	1	0	0	0	1	1	1
2237	0	0	0	0	0	1	0	0	0	1	0	1
2240	0	0	0	0	0	1	0	0	0	0	1	1
2241	0	0	0	0	1	0	0	0	0	1	0	1
2243	0	0	0	1	1	1	1	0	0	1	0	0
2244	0	0	0	0	1	1	0	0	0	1	1	1
2247	1	1	1	1	1	1	1	1	1	1	1	1
2249	1	0	0	0	0	0	0	0	0	1	0	1
2251	1	0	0	0	0	0	1	1	0	0	1	0
2254	0	0	0	1	1	1	1	0	0	0	0	0
2260	1	0	0	1	1	1	0	0	0	1	1	0
2264	0	0	0	0	1	1	1	0	0	1	1	1
2265	0	0	0	0	1	1	0	1	0	1	0	1
2271	0	0	0	1	1	1	1	0	1	0	1	0
2272	0	1	0	0	0	0	1	1	0	0	0	0
2278	0	0	0	1	0	1	0	0	0	0	0	0
2279	1	1	0	1	1	0	1	1	1	1	0	0
2281	0	1	0	1	0	1	1	0	0	1	1	1
2282	1	0	1	1	1	1	1	1	1	1	0	0
2285	1	1	1	0	0	0	1	1	1	1	0	0
2288	0	0	0	0	0	0	0	0	0	1	1	1
2289	0	1	0	0	0	0	1	1	1	0	0	0
2296	0	0	0	0	1	1	0	0	0	1	1	0
2297	0	0	0	0	0	1	1	0	0	1	1	1
2298	1	1	0	1	1	1	1	0	0	1	1	1
2299	1	0	0	0	1	1	0	1	1	1	0	0
2302	1	0	0	1	1	1	0	0	0	1	1	1
2304	1	1	1	1	1	1	1	1	1	1	1	1
2305	1	1	0	0	1	1	1	0	0	1	1	1
2306	0	0	0	0	0	1	0	0	0	1	1	1
2309	0	1	0	0	0	1	1	0	0	1	1	0
2314	0	0	0	0	0	1	1	0	0	1	0	1
2315	1	0	0	0	1	1	0	1	0	1	0	1
2316	0	0	0	1	0	1	0	0	0	1	0	0
2317	1	0	0	1	1	1	0	0	1	1	1	0
2318	1	0	0	0	1	0	0	0	0	1	0	1
2319	1	0	1	1	1	1	1	0	1	0	0	0
2320	1	1	0	1	1	1	1	1	0	1	1	1
2325	0	0	1	0	1	1	0	0	0	0	0	0
2326	0	0	1	0	1	1	0	1	0	1	1	1
2328	1	1	0	0	1	1	1	0	1	1	1	0
2331	0	0	0	0	0	1	0	0	0	1	1	0
2340	1	1	1	0	1	1	1	1	1	1	1	1
2342	0	0	0	0	0	1	1	0	0	1	1	1
2348	1	0	0	0	1	0	0	0	0	1	0	1
2349	1	0	0	1	1	1	0	0	0	1	0	1
2350	0	0	0	0	1	1	0	0	0	1	1	1
2361	0	0	0	0	0	0	0	0	0	1	1	0
2362	0	0	0	1	1	0	1	0	1	0	1	1
2363	0	0	0	0	0	1	0	0	0	1	1	0
2364	0	0	0	0	1	1	0	0	0	1	0	1
2368	1	0	1	1	1	1	1	1	1	1	0	0
2373	1	0	0	0	1	1	0	0	0	1	1	1
2376	1	1	0	0	0	1	0	0	0	1	0	0
2378	1	1	0	1	0	0	1	0	1	1	0	0
2379	1	0	0	0	1	1	1	0	0	1	1	1
2384	1	1	1	1	1	1	1	0	1	1	1	1
2386	0	1	0	0	0	1	0	0	0	1	0	1
2387	1	1	0	1	0	1	1	1	1	1	1	1
2390	1	0	0	0	1	1	0	0	0	1	1	0
2392	0	0	0	0	1	0	0	0	0	1	1	0
2393	0	1	0	0	1	0	1	0	0	1	1	1
2397	1	0	0	0	1	1	1	1	1	1	1	1
2403	0	0	0	0	1	1	0	0	0	1	1	1
2404	0	0	0	0	1	0	0	0	0	1	1	0
2406	0	1	0	1	1	1	1	0	1	1	1	1
2407	0	1	1	0	0	0	1	0	0	1	0	0
2408	0	0	0	0	1	1	0	0	0	0	1	1
2409	0	1	0	0	1	1	0	1	0	1	0	0
2410	1	0	0	0	0	1	0	0	0	1	1	0
2411	1	0	0	0	1	1	0	0	0	1	1	0
2414	0	0	0	0	0	1	0	0	0	1	1	0
2415	0	0	0	0	0	1	0	0	0	1	0	1
2416	1	1	0	0	0	1	1	0	1	1	0	0
2417	0	0	0	0	1	1	1	0	0	1	0	1
2418	1	0	0	1	1	1	1	0	1	1	1	1
2423	0	0	0	0	0	0	1	0	0	1	1	0
2426	0	0	0	0	1	1	0	0	0	1	1	1
2433	0	0	0	0	0	1	1	0	0	1	1	0
2435	1	1	1	1	1	1	1	1	1	1	1	1
2436	0	0	0	1	1	1	1	0	0	1	1	0
2442	0	1	0	0	0	1	1	1	0	1	0	0
2448	0	0	0	1	0	0	1	1	0	1	0	0
2451	1	0	1	1	1	1	1	0	0	1	1	1
2464	1	1	0	1	1	0	0	1	0	1	0	0
2465	1	0	0	0	1	0	0	0	0	1	1	1
2466	0	0	0	0	0	1	1	0	0	1	1	0
2467	0	1	0	1	1	0	1	0	1	1	0	0
2468	1	0	0	1	1	0	1	0	1	1	1	0
2471	1	1	1	1	1	1	1	1	1	1	0	1
2476	0	0	0	1	1	1	0	0	0	1	1	0
2481	1	0	0	0	1	0	0	0	0	1	0	1
2482	1	0	0	0	1	1	0	0	0	1	1	1
2484	0	0	1	0	0	0	0	0	0	1	1	1
2485	0	0	0	0	1	1	0	0	0	1	0	1
2489	1	0	0	1	0	0	1	0	0	1	1	0
2490	0	0	1	0	0	0	0	0	0	1	1	1
2493	0	1	0	1	0	1	1	1	1	1	1	1
2495	0	0	0	0	0	1	0	0	0	1	1	1
2498	0	0	0	0	1	1	0	1	0	0	0	0
2500	1	0	0	0	1	1	0	0	0	0	0	0
2502	1	0	0	0	1	1	0	0	0	1	1	0
2504	1	0	0	0	1	1	1	0	0	1	1	0
2506	1	1	0	0	0	1	0	0	0	1	0	0
2508	0	1	1	0	1	0	0	0	0	1	1	0
2510	0	0	0	0	0	0	1	0	0	0	1	1
2512	1	0	1	1	1	1	1	1	1	1	1	1
2513	1	0	1	1	1	0	1	0	0	1	0	0
2516	0	0	0	0	1	1	0	0	0	1	1	0
2521	1	1	0	0	1	1	1	0	0	1	1	1
2522	0	0	0	0	1	1	1	0	0	1	1	0
2524	1	1	1	1	1	1	1	1	1	1	1	1
2525	0	1	0	0	1	1	0	0	0	0	1	0
2528	0	0	1	0	1	1	0	0	0	0	0	1
2531	1	0	0	0	1	1	1	1	1	1	1	1
2533	0	0	0	1	1	0	0	0	0	1	1	0
2536	0	0	0	0	1	1	0	0	0	1	0	1
2537	1	0	0	1	1	1	1	0	0	1	1	1
2539	1	0	0	1	1	1	0	0	0	1	1	0
2542	1	0	0	0	1	1	0	0	0	1	1	0
2543	1	1	0	1	1	1	1	1	1	1	0	1
2545	1	1	1	1	1	1	1	1	1	1	1	1
2549	0	1	0	1	0	1	0	0	0	1	0	1
2551	0	0	0	0	1	1	0	0	0	1	0	0
2552	1	1	0	0	1	1	1	1	1	1	0	1
2555	1	0	1	1	0	1	1	1	1	1	0	0
2556	0	0	0	0	0	1	0	0	0	1	0	1
2568	0	0	0	0	0	0	0	0	0	1	0	1
2570	0	0	0	0	0	1	0	0	0	1	1	1
2573	1	0	1	1	0	1	1	0	0	1	1	1
2576	0	0	1	1	1	0	1	0	0	1	0	0
2581	0	0	0	1	1	0	0	0	1	0	0	0
2582	1	0	0	0	1	1	0	0	0	1	1	0
2585	1	0	0	1	1	0	0	0	0	1	1	0
2586	1	1	0	0	1	1	1	1	0	1	1	1
2588	1	0	0	1	1	1	1	1	1	1	1	1
2593	1	1	1	1	1	1	1	1	1	1	1	0
2594	0	0	0	0	1	1	0	0	0	1	1	1
2596	0	0	0	0	0	1	1	0	0	1	1	1
2600	1	1	1	1	1	1	1	1	1	1	1	1
2607	0	0	0	0	1	1	0	0	0	1	1	1
2610	0	0	0	0	1	1	1	1	1	1	0	0
2611	1	0	1	1	1	1	1	1	1	1	1	1
2616	0	0	0	0	0	1	0	0	0	1	0	1
2618	0	0	0	1	0	0	1	0	0	1	1	1
2619	0	0	0	0	1	1	0	0	0	1	1	0
2624	0	0	0	0	1	1	0	0	0	1	1	1
2626	1	1	0	1	1	1	1	1	0	1	1	1
2628	0	0	0	0	1	1	0	0	0	1	0	0
2631	0	0	0	0	1	1	0	0	0	1	1	1
2633	0	0	0	0	1	1	0	0	0	1	1	1
2635	1	0	0	0	1	1	0	0	0	1	0	0
2639	1	0	0	1	1	1	1	0	1	1	1	1
2641	1	1	1	1	1	1	1	1	1	1	1	1
2642	1	0	0	0	1	1	0	0	0	1	1	1
2650	1	1	0	0	1	1	1	0	0	1	1	1
2657	1	1	1	1	1	1	1	1	1	1	0	0
2658	0	0	0	0	1	1	0	0	0	1	1	0
2659	1	0	0	0	1	1	0	0	0	1	1	1
2665	1	1	0	1	1	1	0	0	0	1	0	0
2667	0	0	0	0	1	0	0	0	0	1	1	1
2668	0	0	0	1	0	0	0	1	1	1	0	0
2669	0	1	0	0	1	1	0	0	0	1	1	1
2673	0	0	0	1	0	1	0	0	0	1	0	0
2674	0	0	0	0	1	1	0	0	0	1	0	0
2675	0	0	1	0	0	1	1	1	1	0	0	0
2679	1	0	1	0	1	0	1	1	0	0	1	1
2680	0	0	0	0	1	1	1	1	0	1	1	1
2683	1	0	0	1	1	1	1	1	1	1	1	1
2687	0	0	0	0	0	1	1	0	0	1	1	1
2689	1	1	0	0	0	0	0	0	0	1	0	0
2693	0	0	0	0	0	0	0	0	0	1	0	1
2694	0	1	0	1	1	1	0	0	1	1	1	0
2697	0	0	0	0	1	1	1	0	0	1	1	1
2700	0	0	1	0	1	1	1	1	1	1	1	0
2701	1	1	0	0	1	1	1	0	0	1	1	1
2705	1	1	0	0	1	1	1	1	1	1	0	1
2711	1	1	0	0	1	1	0	0	1	1	1	1
2712	0	1	0	0	1	1	1	0	0	1	1	1
2713	1	0	0	0	1	1	0	0	0	1	1	0
2714	0	0	0	0	0	1	0	0	0	0	1	1
2718	1	0	0	0	1	1	0	0	0	1	1	1
2722	0	1	0	1	1	0	1	1	1	1	0	0
2723	0	0	0	0	1	1	0	0	0	1	1	1
2737	1	0	1	0	1	1	1	0	1	1	1	1
2738	0	0	0	0	1	1	0	0	0	1	1	0
2739	1	0	0	0	1	1	0	0	0	1	1	0
2743	1	1	1	1	1	1	1	1	0	1	1	1
2745	0	0	0	0	1	1	0	0	0	0	0	1
2747	0	0	0	0	0	1	0	0	0	1	1	0
2749	0	1	1	1	0	0	0	1	1	1	0	0
2757	1	1	1	1	1	1	1	0	1	1	1	1
2761	1	0	1	1	1	1	1	1	1	1	1	1
2762	1	1	0	1	1	1	1	0	1	1	1	0
2763	1	0	0	0	1	1	0	0	0	1	1	1
2769	1	0	0	0	1	1	0	0	0	1	1	1
2772	0	0	0	0	0	0	1	0	1	1	0	0
2780	0	0	0	0	0	1	0	0	0	1	1	0
2789	0	0	0	0	0	1	0	0	0	1	1	1
2795	1	0	1	1	1	1	1	1	1	1	0	0
2803	0	0	0	1	1	1	0	0	0	1	1	0
2805	0	1	0	1	1	1	1	1	1	1	1	0
2808	0	0	0	0	1	1	0	0	0	1	1	0
2810	0	0	0	1	1	1	0	0	0	1	0	1
2817	0	0	0	0	1	0	0	0	0	1	1	0
2818	1	0	0	1	1	1	1	1	0	1	1	0
2823	1	0	0	0	1	1	0	0	0	1	0	1
2825	0	0	0	0	1	1	0	0	0	1	1	1
2827	1	1	1	1	1	1	0	1	1	1	1	1
2832	1	0	1	0	0	1	0	0	0	0	1	1
2833	1	1	0	1	0	0	1	0	0	1	0	0
2834	1	0	0	0	1	1	0	0	0	1	1	1
2835	0	0	0	0	1	1	0	0	0	1	1	0
2841	1	0	0	1	1	1	0	0	0	1	1	1
2842	0	0	0	0	1	1	0	0	0	1	0	0
2845	0	0	0	0	0	1	1	0	0	1	1	0
2850	1	0	0	0	1	1	0	0	0	1	1	1
2853	1	1	1	1	1	1	1	1	1	1	1	1
2854	1	1	1	1	1	1	1	1	1	1	1	1
2857	1	1	1	1	1	1	1	1	1	1	1	1
2860	0	0	1	0	0	0	1	1	1	1	0	0
2864	1	1	1	0	1	1	1	1	1	1	0	1
2874	1	0	1	0	0	1	0	0	0	1	0	0
2877	1	0	1	1	0	1	1	1	1	0	1	1
2879	0	1	0	0	0	0	1	0	0	1	1	0
2880	0	0	0	0	0	1	0	0	0	0	1	1
2882	0	0	0	0	1	1	0	0	0	1	1	0
2883	0	0	0	0	0	0	0	0	0	1	0	1
2886	1	0	1	0	0	1	0	0	0	1	0	0
2888	0	1	0	0	0	1	1	0	0	1	1	1
2889	1	0	0	1	1	1	1	0	1	1	1	1
2891	0	0	0	1	0	1	0	0	0	1	0	0
2892	1	0	0	0	1	1	0	0	0	1	1	1
2893	1	1	1	1	1	1	1	0	1	1	0	1
2897	0	0	0	0	0	0	1	1	0	1	0	0
2898	0	1	0	1	1	0	1	0	1	0	1	0
2900	1	1	1	1	0	0	1	1	0	1	0	0
2901	1	0	0	0	1	1	0	0	0	1	1	1
2902	0	0	0	0	0	1	0	0	0	1	1	0
2904	0	0	0	0	0	0	1	1	0	0	0	0
2905	1	0	1	1	0	1	1	1	1	1	0	0
2906	0	0	0	0	0	1	0	1	0	1	0	1
2913	1	0	1	1	1	0	1	0	0	1	1	1
2920	0	0	0	1	0	1	1	0	1	1	0	1
2922	0	0	0	1	0	1	1	0	0	1	0	0
2924	0	1	0	1	1	0	1	1	0	0	0	0
2925	1	0	0	1	1	1	0	1	0	1	1	1
2927	1	1	0	1	0	0	1	1	0	1	0	0
2932	1	1	0	1	1	1	1	0	0	1	0	1
2934	1	1	0	0	1	1	1	1	1	1	0	1
2936	1	0	0	1	1	1	0	0	0	1	1	0
2944	0	0	0	0	1	1	0	0	0	1	0	0
2945	0	0	0	0	0	0	0	0	0	1	1	0
2947	0	0	0	0	1	1	1	1	0	1	1	0
2950	1	1	0	1	1	1	1	1	1	1	0	1
2957	1	1	0	0	0	0	1	0	0	1	0	0
2961	1	0	0	1	1	1	1	1	1	0	1	0
2968	0	0	0	0	0	0	0	0	0	1	1	0
2972	1	0	1	1	1	1	0	0	0	0	1	1
2973	1	1	1	1	1	1	1	1	1	1	1	1
2975	0	0	0	0	0	0	0	0	0	1	1	0
2976	0	0	0	0	0	0	0	0	0	1	1	0
2977	0	0	0	0	1	1	1	0	0	1	0	0
2978	0	1	1	1	1	1	1	0	0	1	1	1
2979	0	0	0	0	0	1	1	0	1	0	1	0
2980	1	0	0	1	1	0	1	0	0	1	0	0
2983	1	1	1	1	1	1	1	1	1	1	1	1
2984	1	0	0	0	0	1	1	0	0	1	0	1
2994	1	0	0	0	1	1	0	0	0	1	0	0
2995	1	0	0	0	1	1	0	0	0	1	1	0
2996	1	0	1	1	1	1	1	1	1	1	0	1
2999	0	0	1	0	1	1	0	0	0	1	1	1
3000	0	1	0	1	0	0	1	1	1	0	0	0
3011	0	0	0	0	1	1	1	0	1	1	1	1
3014	1	0	0	0	1	1	1	0	0	1	1	0
3018	0	1	0	0	1	0	0	0	0	1	0	1
3020	1	0	0	1	1	1	1	0	0	0	0	0
3021	0	0	0	0	0	0	0	0	0	1	1	0
3022	1	1	0	1	1	0	0	1	1	1	1	1
3023	0	0	0	1	1	1	1	0	0	1	1	1
3026	1	0	0	1	1	1	1	0	1	1	1	0
3035	0	0	0	0	0	0	0	0	0	1	1	1
3036	1	0	0	1	1	1	1	0	0	1	1	1
3037	1	1	1	1	1	1	1	0	1	1	1	1
3038	1	1	0	1	1	1	1	0	1	1	0	1
3040	0	1	0	1	1	1	0	0	0	1	0	0
3042	0	0	0	1	1	0	1	1	0	1	0	1
3043	1	0	0	0	1	0	0	0	0	1	1	0
3046	1	0	1	1	1	1	1	1	0	1	0	0
3048	1	1	1	0	1	1	1	1	1	1	1	1
3050	0	0	0	0	0	0	0	0	0	1	1	0
3051	1	0	0	0	0	1	1	0	0	1	1	0
3055	0	0	0	0	0	0	0	0	0	1	0	1
3058	0	0	0	0	0	0	0	0	0	1	0	1
3059	1	1	0	1	0	1	0	0	1	1	1	1
3069	1	1	0	1	1	1	1	1	0	1	1	1
3072	0	0	0	0	1	1	0	0	0	1	1	1
3076	1	1	0	0	1	0	1	0	0	1	0	0
3077	1	0	0	0	0	1	0	0	0	1	1	0
3079	0	1	0	1	1	0	1	0	1	1	0	0
3085	0	0	0	0	0	0	1	1	0	1	1	0
3089	1	1	0	0	1	1	0	0	0	1	0	0
3093	1	0	1	1	1	1	1	1	1	1	0	1
3095	0	1	0	1	1	0	0	0	0	1	0	0
3097	1	1	1	1	1	1	1	1	1	1	1	1
3098	1	1	1	0	1	1	1	0	0	1	1	1
3101	1	0	1	1	1	1	1	1	1	1	1	1
3102	0	0	0	0	1	1	0	0	0	1	1	0
3104	1	0	0	0	0	1	0	0	0	1	1	0
3105	1	1	0	0	1	1	1	0	0	1	1	0
3107	1	0	0	0	1	0	1	1	0	0	0	1
3109	1	1	0	1	1	1	0	1	1	1	1	1
3111	1	1	0	1	1	0	1	0	0	1	1	1
3113	0	0	0	0	0	0	0	0	0	1	1	1
3114	0	0	0	0	1	1	0	0	0	1	1	1
3117	0	1	0	0	1	1	0	0	0	0	1	1
3118	1	1	1	1	1	0	0	1	1	1	0	0
3119	0	0	0	0	0	1	0	0	0	1	1	1
3120	0	1	1	0	0	1	1	0	0	1	0	0
3123	1	1	0	1	1	1	1	0	1	1	1	1
3124	0	0	0	0	1	1	0	0	0	1	1	1
3127	0	0	0	1	0	1	1	0	1	1	0	0
3128	0	0	0	0	0	0	0	0	0	1	1	0
3130	1	0	0	0	1	1	0	0	0	1	1	1
3132	1	0	0	0	1	1	0	0	0	1	1	0
3141	0	0	0	1	0	1	1	0	0	1	1	0
3144	0	0	1	0	1	1	1	1	0	0	1	1
3147	1	1	1	0	1	1	1	1	1	1	0	1
3149	1	0	0	0	1	1	0	0	0	1	1	1
3152	0	0	0	0	1	1	1	0	1	1	0	0
3156	1	0	1	0	1	1	1	0	1	1	0	0
3158	1	1	1	0	1	1	0	1	0	0	0	0
3160	1	0	0	0	1	1	0	0	0	1	1	1
3161	0	0	0	0	0	0	0	0	0	0	1	1
3164	1	0	0	0	1	0	0	0	0	1	1	0
3168	1	0	0	1	1	1	1	0	0	1	1	0
3169	1	1	0	0	1	1	0	0	1	1	1	1
3175	0	1	0	1	0	0	1	0	1	1	1	0
3178	1	1	1	1	1	1	1	1	1	0	1	1
3185	0	0	0	0	0	1	0	0	0	1	1	1
3188	0	0	0	0	0	1	0	0	0	1	1	0
3189	1	1	0	0	0	0	0	0	0	1	0	1
3190	0	0	0	1	0	1	0	0	0	1	1	1
3193	1	0	1	1	1	1	1	1	1	1	1	1
3197	0	0	0	0	0	0	0	0	0	1	1	1
3199	0	0	0	0	0	1	0	0	0	1	1	0
3201	1	0	0	0	1	1	0	0	0	1	1	1
3202	1	1	0	1	0	1	1	1	1	1	1	1
3205	0	1	1	0	1	0	0	0	0	1	0	1
3207	1	0	0	0	1	0	0	0	0	1	0	1
3211	0	0	0	0	0	0	0	0	0	0	1	1
3213	1	0	0	0	1	1	0	0	0	1	1	1
3214	1	0	0	0	0	1	0	0	0	1	1	1
3215	1	1	0	1	1	1	1	1	1	0	1	1
3216	1	0	0	0	1	1	0	1	1	1	1	1
3218	1	0	0	0	1	1	0	0	1	1	1	1
3227	1	0	0	0	1	1	1	0	0	1	1	0
3228	0	1	1	0	0	1	0	0	0	1	1	1
3235	1	1	1	0	1	1	1	1	1	0	0	0
3239	1	1	1	1	1	1	1	1	1	1	1	1
3240	0	1	1	0	0	0	1	1	1	1	0	0
3241	0	1	0	0	0	0	0	0	0	1	1	0
3245	0	0	0	0	0	0	0	0	0	1	1	1
3248	0	0	0	0	0	0	0	0	0	1	1	0
3249	0	0	0	0	1	1	0	0	0	1	0	0
3254	0	0	0	0	0	0	0	0	0	1	1	0
3257	1	1	0	0	1	1	0	1	0	1	1	1
3259	1	0	0	0	1	1	1	0	1	1	1	1
3269	1	0	0	1	1	1	0	0	0	1	1	1
3274	0	0	0	0	0	0	0	0	0	1	1	1
3275	0	0	0	0	0	1	0	0	0	1	1	1
3277	1	0	0	0	1	1	0	0	0	1	1	1
3282	1	0	0	1	1	1	0	0	1	1	1	1
3284	0	1	0	1	0	0	1	0	0	1	0	1
3285	1	0	0	0	1	1	1	0	0	0	0	0
3286	1	1	0	0	0	1	1	0	0	1	0	0
3287	1	0	0	0	1	1	0	0	0	1	1	1
3288	0	1	0	1	1	1	1	1	0	1	1	0
3295	1	0	0	1	1	1	1	0	0	1	1	0
3298	0	1	1	1	1	1	1	1	1	1	1	1
3299	0	0	0	0	0	0	0	0	0	1	0	1
3304	0	0	0	0	1	0	0	0	1	1	1	0
3308	0	1	0	0	1	1	0	0	0	0	0	1
3311	0	0	0	0	1	0	0	0	0	0	1	1
3319	0	0	0	0	1	1	0	0	0	1	1	1
3332	0	0	0	0	1	1	1	0	0	1	0	1
3333	0	1	0	0	0	0	1	1	0	1	0	0
3337	0	1	1	0	0	0	1	0	1	0	0	0
3340	0	0	0	0	0	0	0	0	1	1	1	1
3342	0	1	0	0	1	1	1	0	0	1	1	1
3347	0	1	0	1	1	1	1	1	1	0	1	1
3352	0	0	0	0	1	1	0	0	0	1	0	1
3354	0	0	0	0	0	0	0	0	0	1	1	1
3355	1	0	0	0	0	1	1	0	1	1	0	1
3359	0	0	0	1	1	0	0	0	0	0	0	0
3366	0	1	0	1	1	1	1	1	1	1	1	1
3373	1	1	0	1	1	1	1	1	1	1	0	0
3375	0	1	0	1	1	1	1	1	1	1	1	1
3381	0	0	0	0	1	1	0	0	0	1	1	0
3384	0	1	0	0	1	0	1	1	1	1	0	0
3387	1	1	0	0	1	0	1	1	0	1	0	0
3389	0	0	0	0	0	0	0	0	0	0	1	1
3395	1	1	1	1	0	1	1	1	1	0	1	0
3407	1	0	1	1	1	1	1	1	1	1	0	0
3408	0	0	0	0	0	1	0	0	0	1	1	0
3410	1	1	1	1	1	1	1	1	1	1	1	0
3417	0	0	0	0	0	0	0	0	1	1	1	1
3419	1	1	0	1	1	1	1	0	1	1	1	1
3422	1	0	0	0	0	1	0	0	1	1	1	1
3427	0	0	0	0	0	0	0	0	0	1	1	1
3428	1	0	0	0	1	1	0	0	0	1	0	0
3429	0	1	0	0	0	1	0	1	0	1	1	0
3431	0	0	0	0	0	1	0	0	0	1	1	0
3433	0	0	0	0	0	0	0	0	0	1	1	0
3437	1	0	1	1	1	0	0	0	1	1	1	1
3439	1	1	1	1	1	1	1	1	0	1	1	1
3441	0	0	0	0	0	0	0	0	0	1	1	0
3446	1	0	1	0	1	1	1	0	0	1	0	0
3453	1	1	1	0	1	1	0	0	0	1	0	1
3455	1	0	1	0	1	1	1	1	1	1	1	1
3456	0	1	0	1	1	1	1	1	1	1	0	0
3457	1	1	0	0	1	1	0	1	0	1	1	0
3458	1	1	1	1	1	1	1	0	1	1	1	1
3460	0	0	0	0	0	0	0	1	1	1	0	0
3461	1	0	0	0	1	1	1	0	0	1	0	0
3475	1	1	1	1	1	1	1	1	1	1	0	1
3476	0	1	0	0	1	1	1	1	1	0	0	0
3477	1	0	0	1	0	1	1	0	0	1	1	0
3479	0	0	0	0	1	1	0	0	0	1	0	1
3490	0	0	0	0	0	0	0	0	0	1	1	0
3492	1	0	0	1	1	1	1	0	0	1	0	0
3494	1	1	0	1	0	0	0	0	0	1	0	0
3499	1	0	0	0	1	1	1	0	0	1	0	1
3503	0	0	0	1	0	1	0	0	0	1	1	0
3504	0	1	0	1	0	1	0	0	1	1	1	1
3507	0	0	1	0	1	1	0	1	0	0	0	0
3514	0	0	1	1	0	1	1	0	0	0	1	0
3515	0	0	0	1	0	1	0	0	0	1	0	0
3516	1	1	0	1	0	0	0	0	1	0	1	1
3521	1	1	0	1	0	0	0	0	1	1	0	0
3524	0	0	0	0	1	1	0	0	0	1	1	1
3526	1	1	0	0	0	1	0	0	1	1	1	1
3531	1	1	0	1	0	1	1	1	1	1	1	1
3537	0	0	0	1	0	1	1	0	0	1	0	0
3539	1	1	1	0	0	0	0	0	0	0	0	0
3542	0	1	0	1	1	1	1	0	1	1	1	1
3545	0	1	0	1	1	1	1	0	1	1	1	1
3547	1	1	0	0	0	0	0	0	1	0	0	0
3548	0	0	0	0	0	1	1	0	0	1	0	1
3551	1	0	0	0	1	1	1	0	1	1	1	1
3552	0	1	0	1	0	1	1	0	0	1	0	1
3553	1	1	1	1	1	1	1	1	1	1	0	0
3557	1	1	1	1	0	1	1	1	1	1	1	0
3559	1	0	0	0	1	1	0	0	0	1	0	0
3562	0	0	0	0	1	1	1	0	0	1	0	0
3570	0	0	0	1	0	1	1	0	0	1	0	0
3575	1	0	0	1	0	1	0	0	1	1	0	0
3581	0	0	0	1	0	1	1	0	1	1	1	0
3593	0	1	0	0	1	0	1	1	1	1	0	0
3598	0	1	0	1	1	0	0	1	0	0	1	1
3610	0	0	0	0	0	1	0	0	0	1	0	1
3612	1	1	1	1	0	1	1	1	1	1	0	0
3614	1	1	1	1	1	1	1	1	1	1	1	1
3625	1	1	1	1	1	1	1	1	1	1	1	1
3626	0	0	0	0	0	1	1	0	0	1	1	0
3627	0	1	0	0	0	0	1	0	1	1	0	0
3633	0	0	0	0	0	1	0	0	0	1	1	0
3639	1	1	1	1	1	1	1	0	1	0	1	0
3647	0	1	0	0	0	0	0	0	1	1	1	0
3648	0	0	0	0	0	0	1	0	1	1	1	1
3653	0	0	0	0	0	0	0	0	0	1	1	1
3660	0	0	0	1	0	1	1	1	0	0	0	0
3661	0	0	0	0	1	1	1	0	0	1	1	0
3663	0	1	0	1	0	0	1	0	1	1	0	0
3664	0	0	0	0	0	1	0	0	0	1	0	1
3667	0	0	0	0	0	0	0	0	0	1	1	0
3683	0	0	0	0	1	1	0	0	0	1	1	0
3687	0	1	1	0	1	1	0	1	0	1	0	0
3689	0	1	0	1	0	1	0	0	0	0	1	0
3693	1	1	0	0	0	0	0	0	1	1	1	1
3698	1	0	1	1	1	1	1	0	1	1	1	0
3702	0	0	0	0	1	1	0	0	0	1	1	1
3704	0	0	0	1	0	1	0	1	0	1	0	0
3713	0	1	0	0	0	1	1	1	0	1	1	1
3717	0	1	0	0	0	0	0	1	1	1	0	0
3720	1	1	0	1	0	0	1	0	0	1	1	0
3721	1	1	0	1	1	1	1	0	1	1	1	1
3723	1	1	1	1	1	0	1	1	0	1	0	0
3730	1	1	1	1	0	1	1	1	1	1	0	0
3731	0	0	0	0	0	0	0	0	0	1	1	0
3737	1	1	0	1	0	1	0	1	1	1	1	1
3741	0	0	0	0	0	1	0	0	0	1	1	1
3748	1	1	0	0	0	0	1	0	1	0	0	0
3749	0	0	0	0	1	1	1	0	1	1	0	0
3760	0	0	0	0	0	1	0	1	0	1	1	0
3764	0	1	0	1	1	0	1	1	1	1	0	0
3767	1	0	0	1	0	1	0	0	1	0	0	1
3773	0	0	0	0	0	0	0	0	0	1	0	1
3774	0	1	1	1	0	0	0	0	1	1	0	0
3776	1	1	1	1	1	1	1	1	1	1	1	1
3777	1	1	0	1	1	1	1	0	0	1	1	1
3778	1	1	0	0	0	0	0	0	1	0	0	0
3782	0	0	0	1	1	1	0	0	0	1	1	1
3785	0	0	0	0	1	0	1	0	1	1	1	1
3787	1	0	1	0	0	1	1	1	0	1	1	1
3791	1	0	0	1	0	1	1	0	1	1	1	1
3793	0	0	0	0	0	0	0	0	0	1	1	0
3797	1	1	0	1	1	1	1	0	0	1	1	1
3799	0	1	1	1	1	0	1	1	1	1	0	0
3800	0	0	1	1	0	1	1	0	0	1	0	0
3801	0	0	0	1	0	1	1	1	0	1	1	0
3802	1	0	0	0	1	1	1	1	0	1	1	0
3805	0	1	0	1	0	0	1	0	1	0	0	0
3812	0	0	0	1	0	1	1	0	0	1	1	0
3814	0	0	0	1	0	0	1	1	0	0	0	0
3818	1	0	0	0	0	0	0	0	1	1	0	1
3822	1	1	0	0	1	1	1	0	0	1	1	1
3826	1	1	0	0	0	0	0	0	0	1	0	0
3828	0	0	0	0	0	0	0	0	0	1	0	1
3838	0	1	0	1	1	1	1	0	0	1	1	1
3842	0	1	0	0	0	1	1	0	0	1	0	1
3855	0	0	0	0	0	1	0	1	0	1	0	1
3857	1	1	1	1	1	1	1	1	0	0	0	0
3858	1	1	1	1	1	0	1	1	1	1	0	0
3860	0	0	0	0	1	1	0	0	0	1	1	1
3864	0	0	0	0	0	1	0	0	0	0	1	1
3866	0	1	1	0	0	0	1	0	0	1	0	0
3874	0	1	0	1	0	0	1	0	1	0	0	0
3880	1	1	1	1	1	1	1	1	1	1	1	1
3886	0	1	0	1	1	0	1	0	0	1	1	1
3887	0	1	0	0	1	1	1	0	1	1	1	1
3890	0	1	0	1	0	1	0	0	1	1	0	0
3892	0	0	0	0	0	0	0	0	0	0	1	1
3896	0	0	0	1	0	1	1	0	0	1	1	0
3912	0	0	1	0	0	1	1	0	0	1	1	0
3918	0	0	1	0	0	1	0	1	1	1	1	0
3921	1	1	0	1	1	1	1	1	1	1	1	0
3924	0	0	0	1	0	0	1	1	1	1	0	0
3925	1	1	0	0	1	1	1	0	1	1	1	1
3926	0	0	0	1	0	1	1	0	0	1	1	1
3928	1	1	1	1	1	1	1	1	1	1	1	1
3933	1	1	0	1	1	0	0	1	1	1	0	1
3935	1	1	0	0	1	0	1	0	1	1	0	0
3937	0	0	0	0	1	1	1	0	0	0	1	0
3938	0	0	0	1	0	1	1	1	1	0	0	0
3941	0	1	0	0	0	0	1	1	0	0	0	0
3946	0	0	0	0	1	1	1	0	1	0	1	0
3949	0	1	0	1	1	0	0	0	1	1	1	0
3950	0	0	0	1	0	0	1	1	0	1	0	0
3952	1	1	1	1	1	1	1	1	1	1	0	0
3957	0	0	0	1	0	0	1	1	1	0	0	0
3959	1	1	1	1	1	1	1	1	1	1	1	1
3964	1	0	0	0	1	1	0	0	0	1	1	0
3969	0	1	1	0	1	1	1	1	1	1	0	0
3972	0	0	0	0	0	1	0	0	0	1	0	1
3977	1	1	0	0	0	0	1	0	1	0	0	0
3983	1	1	0	1	0	1	0	0	0	1	0	0
3984	1	1	0	1	1	0	1	1	1	1	1	0
3991	0	1	0	0	0	1	0	1	0	1	1	0
3992	1	1	0	0	0	0	0	1	1	1	0	0
3993	0	1	0	0	0	0	1	0	1	1	0	0
3998	0	0	0	0	0	1	1	0	0	1	1	0
4000	0	1	0	1	1	1	1	0	1	1	1	0
4010	1	1	1	1	1	1	1	0	1	1	0	0
4013	1	1	0	1	0	0	0	0	0	1	0	0
4018	1	1	1	0	0	0	0	0	0	1	0	1
4019	0	1	0	0	0	1	1	0	1	1	1	1
4021	0	0	1	1	0	1	1	0	0	1	0	0
4034	1	0	1	1	0	1	1	1	1	1	1	0
4044	1	0	0	1	0	1	1	0	1	1	1	0
4059	1	1	0	0	1	1	0	0	1	1	0	1
4067	1	0	1	0	0	0	0	0	1	1	0	0
4069	1	0	0	0	0	1	1	0	0	1	1	1
4072	0	0	0	0	0	0	1	0	1	0	0	0
4073	1	1	1	1	0	1	1	1	1	1	0	1
4074	1	1	0	0	1	0	0	0	1	1	1	1
4076	0	0	0	1	1	1	0	0	0	1	1	0
4081	0	1	0	0	0	1	1	0	0	1	1	1
4085	0	1	1	1	0	0	0	0	0	1	0	0
4086	0	0	0	0	0	1	0	0	0	1	0	1
4087	1	1	0	1	1	1	1	0	1	1	1	1
4089	1	1	0	0	0	0	1	1	1	1	0	0
4091	0	1	0	1	1	1	1	0	1	1	0	0
4093	1	1	0	1	1	1	1	1	1	1	1	1
4096	0	0	0	0	1	0	0	0	0	1	0	1
4105	1	1	1	1	1	1	1	1	1	1	0	1
4106	0	0	0	0	1	1	0	0	0	1	1	0
4109	1	0	0	0	1	1	0	0	1	1	1	1
4110	1	1	1	1	0	1	1	1	1	1	1	0
4114	1	0	0	1	1	0	1	1	1	0	0	1
4119	0	1	0	1	1	0	1	0	1	0	0	0
4123	0	0	0	0	1	0	0	0	0	1	1	0
4124	0	0	0	0	0	0	0	0	0	1	1	0
4127	0	0	0	0	0	0	0	0	0	0	1	1
4128	0	0	0	0	1	1	0	0	0	1	1	1
4134	0	0	1	0	1	1	1	0	0	0	0	0
4137	0	0	0	0	1	1	1	1	0	1	1	1
4149	0	1	0	1	0	0	1	0	0	1	1	0
4150	0	1	0	0	1	1	0	1	0	1	0	0
4156	0	0	0	0	0	1	1	1	1	0	0	0
4166	0	0	0	0	0	1	1	0	0	1	1	0
4169	0	1	1	1	0	1	1	1	1	1	0	0
4173	0	0	0	1	0	0	1	0	1	1	1	0
4177	0	1	0	0	1	1	1	1	1	0	1	0
4181	0	1	0	1	1	0	1	1	0	1	0	1
4183	0	0	0	0	1	0	0	0	0	1	1	0
4187	0	0	0	0	1	1	1	0	0	0	1	0
4189	0	0	0	0	1	1	0	0	1	1	1	0
4190	0	0	0	0	1	1	0	0	0	1	1	0
4195	0	0	0	1	1	0	0	0	0	1	0	0
4198	0	0	0	0	0	1	0	0	0	1	1	0
4199	0	0	1	0	1	0	0	0	0	0	1	1
4205	0	1	0	0	1	1	1	1	0	0	0	0
4208	1	0	0	0	1	1	0	0	0	1	1	1
4209	0	0	0	1	0	0	1	1	0	0	1	1
4217	0	0	0	0	0	1	0	0	0	1	1	0
4221	0	1	0	1	1	1	1	0	0	0	1	0
4223	1	1	0	1	1	1	1	1	1	1	1	0
4228	1	1	1	0	1	1	1	0	1	1	1	0
4233	0	0	0	0	0	1	0	0	0	1	1	0
4234	1	1	1	1	1	1	1	1	1	1	0	0
4236	0	0	0	0	1	1	0	0	0	0	1	0
4238	0	0	1	0	1	1	1	1	1	1	1	1
4249	1	1	1	1	1	1	1	1	1	1	1	1
4265	0	0	0	1	1	0	1	0	0	0	0	0
4268	0	0	0	0	1	1	0	0	0	1	1	1
4273	0	0	0	0	0	1	1	0	1	1	0	0
4276	0	1	1	0	0	1	1	0	0	0	0	0
4279	0	0	1	1	1	0	1	0	0	0	0	0
4281	0	0	0	1	1	0	1	0	1	0	1	0
4285	0	0	0	0	1	1	0	0	0	1	1	0
4289	0	0	0	0	1	0	0	0	0	1	1	0
4290	0	0	0	0	1	1	1	1	1	1	0	0
4291	1	1	1	1	1	1	1	1	0	1	1	1
4295	1	0	0	1	0	1	0	0	0	0	1	1
4296	0	0	0	0	1	1	0	0	1	1	1	0
4297	0	0	0	0	0	0	0	1	1	0	0	0
4307	0	0	0	0	0	0	0	0	0	1	1	0
4308	1	1	1	1	1	1	1	1	0	1	1	1
4313	0	0	0	1	1	0	1	0	0	0	0	0
4322	0	0	0	1	0	1	1	0	0	1	1	0
4326	0	0	0	0	1	1	1	0	0	1	1	0
4327	1	1	0	1	1	1	1	1	1	0	1	0
4333	1	1	0	1	0	1	0	0	1	1	1	0
4334	0	0	0	0	0	0	0	0	0	1	1	1
4336	0	0	0	1	0	1	1	0	1	1	0	0
4344	1	0	0	0	0	0	1	0	0	1	0	1
4356	0	0	0	0	1	1	0	0	1	0	0	0
4361	1	0	1	1	0	1	1	1	1	1	1	1
4365	0	0	0	1	1	0	1	0	0	0	1	0
4369	0	0	0	0	1	1	1	0	0	0	1	1
4371	0	0	0	1	1	0	1	1	1	1	1	0
4380	0	0	0	1	0	1	1	0	1	1	1	1
4384	0	1	0	1	1	1	1	0	1	1	1	1
4391	0	0	0	0	0	1	0	0	0	1	1	0
4394	0	0	0	0	0	0	0	0	0	1	1	0
4398	0	0	0	0	1	1	0	0	0	1	1	1
4414	0	0	0	0	1	1	0	0	0	1	0	0
4415	0	0	0	0	1	1	0	0	0	0	0	0
4416	1	1	0	1	0	0	1	0	1	0	0	1
4419	0	0	0	1	0	0	1	1	0	0	0	0
4423	0	0	0	0	1	1	1	0	0	1	0	0
4434	0	0	0	1	1	1	1	1	1	1	0	0
4435	0	0	0	0	0	0	1	1	0	0	0	0
4437	0	0	0	0	0	1	0	0	0	1	1	0
4438	0	0	0	0	0	1	1	0	0	1	1	1
4439	0	0	0	0	1	1	0	0	0	1	1	1
4454	0	1	0	1	1	0	1	0	0	0	0	0
4458	1	1	1	1	1	0	1	1	1	1	1	0
4467	1	0	0	0	1	1	1	0	0	0	1	0
4470	0	0	0	1	1	1	1	0	1	1	1	1
4476	0	0	0	0	1	0	1	0	0	1	1	0
4477	0	0	1	0	0	0	1	0	0	1	1	0
4481	0	0	0	0	0	0	0	0	1	1	1	1
4484	0	0	1	0	0	0	0	0	0	1	1	0
4485	0	0	0	0	1	1	0	0	0	1	0	0
4500	0	0	1	0	0	0	1	1	0	0	0	0
4507	0	0	0	0	0	1	0	0	0	1	1	0
4520	0	0	0	1	1	1	1	0	0	0	1	1
4526	0	0	0	1	1	0	1	0	1	0	1	0
4532	0	0	1	0	0	0	1	1	1	1	1	1
4534	1	0	0	1	1	0	0	0	1	1	1	1
4537	0	0	0	0	1	0	0	0	0	1	1	0
4541	0	0	0	0	1	1	0	0	0	0	1	1
4556	0	0	0	0	1	1	0	0	0	1	1	1
4564	0	0	0	0	1	1	0	0	0	1	1	0
4565	0	0	0	0	0	1	1	0	0	1	1	1
4575	0	0	0	1	0	0	1	0	1	0	0	0
4577	0	0	0	0	0	0	0	0	0	1	1	1
4578	1	1	0	0	1	1	1	1	1	1	1	0
4579	0	0	0	1	1	0	1	0	1	1	1	0
4594	1	1	1	1	1	1	1	1	1	1	1	1
4610	0	0	0	0	1	1	0	0	0	0	1	1
4617	0	1	1	1	1	1	1	1	1	1	0	0
4633	0	0	0	1	0	0	1	1	1	1	1	0
4634	0	1	0	1	1	0	1	1	0	0	0	0
4637	0	0	0	0	0	0	0	0	0	1	0	1
4645	0	0	0	0	0	1	0	0	0	1	0	1
4647	0	1	0	0	0	0	1	1	1	0	0	0
4655	0	0	0	0	0	0	1	0	1	0	0	0
4658	1	1	1	1	1	1	1	1	0	1	1	1
4661	0	0	0	0	0	1	1	0	1	0	0	0
4667	1	0	0	1	0	1	0	0	0	0	0	0
4675	0	0	0	0	0	1	0	0	0	1	1	0
4678	0	0	0	0	1	1	0	0	0	1	1	0
4679	0	0	0	1	0	0	1	0	1	0	1	0
4685	0	0	0	1	1	1	0	0	1	1	1	1
4692	1	1	1	1	1	0	1	1	1	0	0	0
4700	1	0	0	0	1	1	0	0	0	1	1	1
4713	0	0	0	1	1	1	1	0	0	1	0	0
4719	0	0	1	1	0	1	0	0	0	0	0	0
4724	0	0	0	1	1	0	1	0	0	0	0	0
4726	1	1	1	1	1	1	1	1	1	1	1	1
4728	0	0	0	0	1	0	1	0	0	1	1	1
4730	0	0	0	1	0	1	1	0	0	0	0	0
4731	1	1	0	0	1	0	1	0	0	1	0	1
4732	0	0	1	1	1	1	1	1	0	0	1	0
4738	0	1	0	0	0	1	0	0	1	0	1	1
4763	0	0	0	0	0	0	1	0	0	1	1	0
4766	0	0	0	0	1	0	0	0	0	1	1	0
4769	0	0	0	0	0	1	0	0	0	1	1	0
4773	1	0	0	1	1	1	1	0	0	1	0	0
4775	0	0	0	0	1	1	0	0	0	1	1	0
4776	0	1	0	1	1	1	1	1	1	1	1	1
4781	0	0	0	0	0	0	0	0	0	1	1	0
4783	0	1	1	1	1	1	1	0	1	1	1	1
4786	0	0	0	0	1	1	0	0	0	0	1	1
4789	0	1	1	0	1	0	1	0	0	1	0	0
4795	1	1	0	1	0	1	1	1	0	1	1	0
4798	0	0	0	1	1	1	1	0	0	1	0	0
4801	0	0	0	0	0	0	0	0	0	1	1	0
4810	0	1	1	0	0	1	1	0	0	0	0	0
4812	1	0	0	0	1	1	1	0	0	1	1	0
4816	0	1	1	1	0	0	1	1	1	0	0	0
4828	0	0	0	1	1	1	1	1	1	1	1	1
4829	0	0	1	1	1	1	1	0	1	1	1	0
4836	0	1	1	0	0	0	1	1	1	0	0	0
4837	0	0	0	1	1	0	1	0	0	0	1	0
4842	0	0	0	1	0	0	1	0	1	1	0	0
4844	0	0	0	0	1	1	0	0	0	1	0	0
4849	1	1	0	1	1	1	1	0	0	1	1	1
4851	1	1	0	0	1	1	0	1	1	1	0	0
4857	0	0	0	0	1	1	1	0	0	1	1	0
4858	1	1	1	1	0	0	1	1	0	1	0	0
4860	0	0	0	0	0	1	0	0	0	1	1	1
4862	1	1	0	0	1	1	0	0	0	1	0	1
4864	0	0	0	0	0	1	1	0	1	1	0	0
4869	1	1	1	1	1	1	1	1	1	1	0	1
4870	0	0	0	1	1	0	1	0	0	1	1	0
4874	0	1	0	0	0	1	0	0	1	0	1	1
4876	0	0	0	0	1	1	0	0	0	1	1	0
4880	0	0	1	1	0	1	1	0	1	1	1	0
4886	1	1	1	1	1	1	1	1	1	0	0	1
4898	1	0	0	1	0	1	1	1	1	1	1	0
4900	0	1	1	1	1	1	1	1	1	0	0	0
4904	1	0	1	0	0	0	0	0	1	1	1	0
4905	1	0	0	1	0	1	1	1	1	1	1	1
4906	1	1	1	1	1	1	1	1	1	1	0	1
4912	0	0	0	0	1	0	1	1	0	1	0	0
4921	0	0	0	0	0	1	0	0	0	0	1	1
4926	1	0	0	0	0	0	0	0	1	0	1	1
4941	0	0	1	0	1	1	1	0	0	1	1	1
4945	0	0	0	0	1	1	0	0	0	1	1	0
4946	0	1	0	1	1	1	0	0	1	1	1	1
4948	0	0	0	0	0	1	0	0	0	0	1	1
4952	0	0	0	0	1	1	0	0	0	1	1	0
4954	0	0	0	0	1	0	0	0	0	1	1	1
4956	0	1	0	0	0	0	1	1	0	0	1	0
4962	0	1	0	0	0	1	0	0	1	0	1	1
4971	1	1	1	1	1	1	1	1	1	1	0	0
4974	0	0	0	1	1	0	1	0	1	0	0	0
4975	0	0	0	0	1	1	1	0	0	1	1	0
4981	0	0	0	0	0	0	1	0	1	0	1	0
4985	1	1	1	1	0	0	1	1	1	1	1	0
4987	0	0	0	0	1	0	1	0	0	1	1	0
4995	0	0	0	1	0	0	1	0	0	1	1	0
4998	0	0	0	0	1	1	1	1	1	1	1	0
5000	0	0	0	1	0	1	1	0	0	1	1	0
5002	1	1	0	1	1	0	1	1	1	1	0	1
5020	1	1	0	1	0	1	1	0	0	0	0	0
5022	0	0	0	0	0	1	0	0	1	1	1	1
5025	0	0	0	0	0	1	0	0	0	1	1	0
5037	1	0	1	1	1	0	1	1	1	1	1	1
5041	0	0	0	0	1	1	0	0	0	1	0	0
5042	1	1	1	1	1	1	1	1	1	1	1	1
5043	0	0	0	0	1	1	1	0	0	1	0	0
5057	0	0	0	0	0	1	1	1	0	1	1	0
5061	1	0	0	1	1	1	1	1	1	0	0	0
5065	0	0	0	0	1	1	0	0	0	1	0	0
5076	0	0	0	0	1	1	0	0	0	1	0	0
5084	0	0	0	0	1	0	0	0	0	1	0	1
5088	0	0	1	1	1	0	1	1	0	0	0	0
5091	1	1	1	1	1	0	1	1	1	1	1	1
5093	0	0	0	1	0	1	1	1	1	1	0	1
5098	0	0	0	0	1	0	0	0	0	1	1	0
5106	0	1	0	0	0	1	0	0	0	1	1	1
5107	0	0	0	0	0	1	1	0	1	1	1	1
5108	1	1	0	0	0	0	1	0	1	1	0	0
5113	0	0	0	0	1	0	0	0	0	1	1	0
5115	0	0	0	1	1	1	0	0	0	0	0	0
5119	0	0	1	1	1	1	0	0	0	0	1	0
5131	0	0	0	0	1	1	0	0	0	0	0	0
5132	0	0	0	0	1	1	1	0	0	1	1	0
5138	0	0	0	0	1	0	0	0	0	1	1	0
5142	1	0	1	1	0	1	1	1	1	1	1	1
5143	0	1	0	0	1	1	1	1	0	1	1	0
5147	1	0	0	0	1	1	1	0	1	1	1	0
5149	1	0	1	1	1	1	1	1	1	1	1	0
5150	1	1	1	1	1	1	1	1	1	1	1	1
5151	0	0	1	1	1	0	1	0	0	1	0	1
5156	0	0	0	1	0	1	1	1	0	1	1	0
5157	0	0	0	0	1	1	0	0	0	1	1	1
5158	1	0	0	0	1	1	1	0	0	1	1	1
5160	0	1	0	1	0	1	1	0	1	0	0	0
5162	0	0	0	0	0	0	1	1	0	0	0	0
5164	1	1	1	1	1	1	1	1	1	1	1	1
5166	1	1	1	1	1	0	1	0	1	1	1	1
5169	1	1	0	1	1	0	1	1	1	1	1	0
5195	0	1	0	0	0	0	0	0	0	1	0	1
5202	1	1	1	1	1	1	1	1	1	1	1	1
5203	1	1	0	0	1	1	1	1	1	1	1	0
5206	0	0	1	1	1	1	1	1	1	0	1	0
5207	0	0	0	0	1	0	1	0	0	1	1	0
5211	1	1	0	0	0	0	0	0	0	0	0	0
5212	0	0	0	0	0	1	1	0	0	1	0	1
5221	1	0	1	1	1	1	1	1	0	1	1	1
5222	1	0	1	1	1	1	1	1	1	1	0	1
5231	0	0	0	0	0	0	0	0	1	1	1	0
5232	0	1	0	1	1	1	0	1	1	1	1	0
5238	0	0	1	1	0	0	1	1	0	1	0	0
5247	1	0	0	0	0	0	0	0	0	1	1	0
5249	0	0	0	1	0	0	1	0	1	0	1	0
5256	1	1	1	0	1	1	1	1	0	1	1	1
5258	0	1	0	1	0	1	1	1	1	0	0	0
5264	1	1	1	1	1	0	1	1	1	1	1	0
5267	0	0	0	1	1	1	1	1	1	1	1	0
5272	1	1	1	1	0	1	1	1	1	1	1	1
5274	0	0	0	0	0	1	0	0	0	1	1	1
5279	1	1	1	1	1	1	0	1	1	1	1	1
5284	0	0	0	0	1	1	0	0	0	1	0	0
5286	0	0	0	0	1	1	0	0	0	1	1	1
5293	1	1	1	0	0	1	1	1	1	1	1	0
5304	1	1	1	1	1	1	1	1	1	1	1	1
5309	0	0	0	0	1	1	0	0	0	1	1	0
5323	0	0	0	0	0	0	0	0	0	1	1	1
5326	1	1	0	0	1	1	1	0	1	1	1	0
5333	0	0	0	0	0	1	1	0	0	1	1	1
5343	1	1	1	1	1	1	1	1	1	1	1	0
5348	0	0	0	0	0	1	0	0	0	1	1	0
5353	0	0	0	1	0	0	1	1	0	1	0	0
5355	0	0	0	0	1	1	1	0	0	0	1	0
5362	0	0	0	0	1	1	1	0	0	1	1	1
5364	0	0	0	0	1	0	0	0	1	0	1	1
5365	1	1	0	1	1	0	1	1	1	0	0	0
5366	0	0	0	0	0	0	0	0	0	1	1	0
5367	0	1	0	0	0	1	1	0	0	1	1	0
5369	0	0	0	0	0	1	0	0	0	1	0	1
5370	0	0	0	1	1	0	0	1	0	1	0	0
5373	0	0	0	0	1	1	0	0	0	0	1	1
5375	1	1	0	1	1	1	1	1	1	1	1	1
5381	1	0	0	0	1	1	0	0	0	1	1	1
5385	0	1	0	1	0	1	1	0	0	1	0	0
5386	1	1	1	0	1	1	1	1	1	1	1	1
5389	0	0	0	0	1	1	0	0	0	1	1	0
5390	0	1	0	0	1	1	1	0	0	1	0	0
5396	1	1	1	1	1	0	1	1	1	1	0	0
5401	1	0	1	1	1	1	1	1	1	1	1	1
5402	0	0	0	0	1	1	0	0	0	1	1	0
5407	0	0	0	1	1	1	1	1	1	1	1	1
5420	0	0	0	0	0	0	0	0	0	1	1	0
5424	1	0	1	1	1	1	1	1	1	1	1	1
5425	1	1	1	0	1	1	1	1	0	1	1	1
5436	0	0	0	0	1	1	1	0	0	0	0	0
5437	0	0	0	0	1	0	0	0	0	1	1	0
5447	0	0	1	1	1	1	0	0	0	1	1	0
5452	0	1	1	0	0	0	1	0	0	1	1	0
5453	0	0	0	1	1	0	1	0	1	0	0	0
5473	1	0	0	0	1	0	1	0	0	1	1	0
5476	0	1	0	1	1	1	0	1	0	1	0	0
5484	0	0	0	0	0	1	1	0	0	1	0	1
5485	0	0	0	0	1	1	0	0	0	0	0	0
5487	0	1	1	0	1	1	1	1	1	0	0	0
5489	0	0	0	0	1	0	1	0	1	1	0	0
5496	0	0	0	0	1	1	1	0	0	1	1	1
5500	1	1	1	1	1	0	1	0	1	0	0	0
5501	0	0	0	1	1	1	1	0	1	1	1	1
5516	1	0	0	0	1	1	1	0	0	1	1	1
5524	1	0	0	1	0	1	1	1	0	1	0	0
5525	0	1	0	1	1	1	1	0	1	1	1	1
5527	1	0	1	1	1	1	0	1	1	1	1	1
5530	0	1	0	1	0	1	1	1	0	1	1	0
5531	0	0	0	0	0	0	0	0	0	0	1	1
5533	0	0	0	0	1	1	0	0	0	1	0	0
5534	1	1	0	1	1	1	1	1	1	1	1	1
5537	0	0	0	0	0	0	1	0	1	0	0	0
5538	1	1	1	1	1	1	1	1	1	0	1	0
5548	0	1	1	1	1	1	1	1	1	1	0	1
5550	0	0	0	1	0	1	0	0	0	0	0	0
5551	0	0	0	1	0	1	1	0	1	1	0	0
5563	1	0	0	0	1	1	1	1	1	1	1	1
5573	0	0	0	0	1	1	0	0	0	1	0	0
5579	0	0	0	0	1	1	0	0	0	1	1	1
5581	1	1	0	1	1	1	1	1	1	1	1	1
5585	0	0	0	0	0	0	0	0	0	1	1	0
5590	0	0	0	0	1	1	0	0	0	1	0	1
5599	0	0	0	0	0	0	0	0	0	1	0	1
5602	0	0	0	0	1	1	1	0	0	1	0	0
5608	0	0	0	0	1	0	0	1	0	1	0	1
5613	0	0	0	0	0	1	1	1	0	1	1	0
5614	0	1	0	1	1	0	1	1	1	0	1	0
5632	0	0	0	0	1	1	1	0	0	0	1	0
5633	1	0	0	0	1	0	1	0	0	1	1	0
5639	0	0	0	0	1	1	0	0	0	0	1	0
5646	0	0	0	0	1	1	0	0	0	0	1	0
5649	1	1	0	1	1	1	1	1	1	1	1	0
5656	0	0	0	1	0	0	1	1	0	0	0	0
5666	0	0	0	1	1	1	1	0	0	0	1	0
5667	0	0	1	1	0	0	1	0	1	0	0	0
5668	0	1	1	0	0	0	0	0	0	0	0	0
5673	0	0	0	1	0	0	1	0	1	1	1	0
5678	0	0	0	0	1	0	1	0	0	1	1	1
5680	1	0	1	1	1	0	1	1	1	0	0	0
5687	1	1	0	0	0	0	0	0	0	1	0	1
5696	0	1	0	0	1	0	0	0	0	1	0	1
5697	0	0	0	1	1	1	1	1	1	1	1	1
5709	0	0	0	1	0	1	1	0	0	0	0	0
5713	0	0	0	0	0	0	1	0	0	1	0	1
5716	0	1	0	0	0	0	1	0	1	1	0	0
5718	1	0	1	0	1	1	0	1	1	1	1	1
5719	0	0	0	0	1	1	1	0	0	1	1	1
5725	0	1	0	0	1	1	1	0	0	0	0	0
5729	0	0	0	0	1	1	0	0	0	1	1	1
5736	0	0	0	1	0	1	0	0	0	1	1	0
5737	0	0	0	0	1	1	0	0	0	1	0	0
5738	0	1	0	0	0	0	1	0	1	0	0	0
5741	1	1	1	1	1	1	1	1	0	1	0	1
5751	0	0	1	1	1	1	1	1	1	1	1	1
5754	0	0	0	1	1	0	1	1	1	1	1	1
5755	0	1	0	0	1	1	0	0	0	1	0	0
5763	0	0	0	0	1	0	0	0	0	1	1	0
5765	0	0	0	0	0	0	0	0	0	1	1	0
5767	0	0	0	0	0	0	0	0	0	1	1	0
5770	0	0	0	1	0	1	1	0	1	0	0	0
5771	1	1	0	0	0	0	1	0	0	0	0	0
5775	0	0	0	0	1	1	0	0	0	1	1	0
5778	0	0	0	0	1	1	0	0	0	1	1	1
5782	0	0	0	1	1	1	1	0	1	0	1	1
5791	0	0	0	0	0	0	0	0	0	1	1	0
5797	1	0	1	0	0	1	1	1	1	1	1	1
5806	0	1	0	1	1	1	1	0	0	1	1	1
5810	0	0	0	0	1	1	0	0	0	1	0	0
5815	0	0	0	0	0	0	1	0	0	1	1	0
5817	0	1	1	1	0	0	0	0	0	0	0	0
5818	0	0	0	0	1	1	1	0	0	0	1	1
5825	1	1	0	1	1	0	1	1	0	0	1	0
5827	0	1	1	1	1	1	1	1	1	1	1	1
5831	0	0	1	1	1	0	1	0	0	1	0	0
5840	0	0	0	0	0	1	0	0	0	1	1	0
5850	0	0	0	0	0	1	0	0	0	1	1	0
5851	0	0	0	0	0	1	0	0	0	0	1	1
5852	0	0	1	1	1	0	1	0	0	0	0	0
5865	1	1	1	1	1	1	1	1	1	1	1	1
5872	0	0	0	0	1	0	0	0	0	1	1	0
5873	0	0	0	0	0	1	0	0	0	0	1	1
5878	0	1	1	1	0	1	1	0	0	0	0	0
5880	0	0	0	0	0	1	1	0	0	1	1	0
5881	0	0	0	0	0	0	0	0	0	1	1	0
5885	1	1	0	1	1	1	1	1	1	1	0	1
5887	0	1	0	1	0	1	1	1	0	0	0	0
5889	1	0	1	0	0	1	1	0	0	1	1	1
5892	0	0	0	1	1	1	1	0	0	0	0	0
5897	0	0	1	1	1	1	1	0	0	0	0	0
5912	0	1	1	0	1	1	1	1	1	0	1	0
5915	0	0	0	1	1	0	1	0	0	0	0	0
5916	0	1	0	1	1	1	1	1	1	1	0	0
5917	0	0	0	0	0	1	0	0	0	1	1	1
5924	1	1	1	1	1	1	1	1	1	1	1	1
5926	0	0	1	1	0	0	1	1	1	1	1	1
5932	0	0	0	0	0	0	1	0	0	1	1	0
5935	1	1	1	1	1	1	0	1	0	1	1	1
5942	0	0	0	1	1	1	0	0	0	0	0	0
5947	0	1	0	0	0	0	1	1	0	0	0	0
5952	1	0	1	1	1	1	1	1	1	1	0	1
5956	0	0	0	1	0	1	0	0	0	1	0	0
5959	0	1	1	1	0	0	1	1	1	1	0	0
5963	1	1	0	0	1	0	1	1	1	0	0	0
5978	1	1	1	1	1	1	1	1	1	1	1	1
5980	0	0	0	0	0	0	0	0	0	1	1	0
5982	0	0	0	0	0	0	1	0	0	1	1	0
5989	1	0	1	1	1	0	1	1	1	0	0	0
5995	0	0	0	0	1	0	1	0	1	0	0	0
6004	0	1	1	1	0	1	1	1	1	1	1	1
6011	0	0	0	0	0	0	0	0	0	1	1	0
6017	0	1	1	0	0	0	0	0	0	0	0	0
6023	1	0	1	0	1	0	0	1	1	1	1	1
6030	1	0	1	1	1	1	1	1	1	1	1	1
6036	0	0	1	0	0	0	1	1	0	1	0	0
6039	0	0	0	0	1	1	1	0	1	1	1	1
6043	0	1	0	1	1	0	1	0	1	0	1	0
6046	0	1	1	0	0	0	1	1	0	1	0	0
6056	0	0	0	1	0	0	1	0	1	0	0	0
6057	0	0	0	0	1	1	1	0	0	1	1	0
6063	1	1	1	1	1	1	1	1	1	1	1	1
6074	1	1	1	0	0	0	1	0	0	1	0	0
6080	1	1	1	1	0	1	1	1	1	1	0	0
6106	0	0	1	1	1	1	1	1	0	1	0	0
6107	1	1	0	1	1	1	1	1	1	0	1	1
6110	0	1	1	1	0	0	1	1	1	1	0	1
6111	1	1	0	1	1	1	0	0	0	1	0	1
6117	1	1	1	1	1	1	1	1	1	1	1	1
6121	0	1	0	1	0	0	1	0	0	1	1	0
6123	0	1	0	0	1	1	1	1	0	0	1	0
6129	1	1	1	1	1	1	1	1	1	1	1	1
6135	0	0	0	0	1	1	0	0	0	1	1	0
6146	1	1	1	1	1	1	1	1	0	1	1	1
6161	0	0	1	0	1	0	1	0	0	1	0	1
6168	0	0	0	1	1	1	1	1	1	1	1	1
6171	0	0	0	0	0	1	1	1	0	0	1	0
6174	0	0	0	0	1	1	0	0	0	1	1	0
6178	1	1	1	1	1	1	1	1	1	1	1	1
6183	0	0	0	0	1	1	0	1	0	1	1	1
6185	0	0	0	1	0	1	1	0	0	1	1	0
6189	1	0	0	0	1	1	1	1	1	1	1	1
6191	1	0	0	0	1	0	1	0	0	1	1	1
6200	0	0	0	0	0	1	0	0	0	1	0	1
6202	1	0	0	1	1	1	1	0	0	1	1	0
6203	0	0	1	0	0	1	0	0	0	1	1	1
6204	0	0	0	0	1	1	0	0	0	1	1	0
6211	0	1	1	1	1	1	1	0	1	1	1	1
6215	1	1	0	0	0	1	0	0	0	1	1	0
6220	0	0	0	0	1	1	0	0	0	0	1	0
6223	1	1	1	1	1	1	1	1	1	1	0	1
6236	0	0	1	0	1	1	1	0	1	1	1	0
6239	0	0	1	0	0	1	0	0	0	1	1	1
6240	1	1	1	1	1	1	1	1	1	1	1	1
6248	0	0	1	1	1	1	1	1	1	1	1	0
6256	0	1	1	1	1	1	1	0	0	1	0	0
6257	0	0	1	0	1	1	1	0	0	0	1	1
6259	0	1	0	1	0	0	1	1	1	0	0	0
6268	0	1	0	1	1	1	1	0	1	1	0	0
6271	1	1	1	1	1	1	1	0	0	1	1	1
6273	1	0	0	0	0	1	0	0	0	0	1	1
6279	0	0	0	1	0	1	0	0	0	1	1	1
6281	0	0	0	1	0	1	1	0	1	1	1	0
6282	0	1	0	1	1	0	1	1	1	0	1	0
6284	0	1	0	0	0	0	1	1	0	0	0	0
6285	1	1	1	1	1	1	1	1	1	1	1	0
6286	0	1	1	0	0	0	0	0	0	0	0	0
6288	0	0	0	1	0	0	0	0	0	1	1	0
6289	1	1	1	1	1	1	1	0	0	1	1	1
6290	0	0	0	0	0	0	0	0	0	1	0	1
6291	1	1	1	1	0	1	1	1	1	1	0	0
6296	1	0	0	0	1	1	0	1	1	1	0	0
6300	0	0	0	0	0	0	0	1	1	0	0	0
6306	0	0	0	0	0	1	1	0	1	1	0	1
6308	0	0	1	0	0	1	0	0	0	1	1	0
6314	0	1	0	0	0	0	0	1	1	1	0	0
6315	1	1	1	1	0	1	1	1	1	1	0	0
6316	0	0	0	0	0	0	0	0	0	1	1	0
6318	0	0	0	0	0	0	1	1	1	0	0	0
6324	0	0	0	1	0	1	1	1	0	1	0	0
6327	0	1	0	1	0	1	1	1	0	1	1	1
6329	0	0	0	1	0	1	0	0	0	0	0	0
6331	0	1	0	0	0	1	1	1	1	1	0	0
6337	0	1	1	0	0	0	0	0	0	0	0	0
6348	1	1	0	0	0	0	1	1	1	1	0	0
6350	0	1	0	1	0	1	1	1	1	1	0	1
6351	0	0	0	0	0	0	0	0	0	1	1	0
6355	0	0	0	0	1	1	1	0	0	1	1	0
6357	0	1	0	0	0	0	1	1	1	1	0	0
6358	0	0	0	1	1	1	1	0	0	1	1	1
6361	0	0	0	0	0	1	0	0	0	1	1	0
6363	0	0	0	0	1	0	0	0	0	1	0	1
6366	1	1	0	1	1	1	1	1	1	1	1	1
6368	1	1	1	1	0	1	1	1	1	1	0	0
6369	0	0	0	1	1	1	0	0	0	0	0	1
6375	0	0	0	1	0	1	1	0	0	1	0	0
6376	1	1	1	1	1	1	1	1	1	1	0	1
6379	1	1	1	1	1	1	1	1	1	1	0	1
6383	0	1	1	0	1	1	0	0	0	1	0	0
6390	0	0	0	0	0	0	0	0	0	1	1	0
6392	1	0	0	0	1	1	0	0	0	1	0	0
6396	0	1	0	1	1	0	0	1	1	1	0	0
6402	0	1	1	1	0	1	1	1	1	1	1	0
6409	1	1	0	1	0	1	1	1	1	1	0	1
6410	0	0	1	1	0	0	1	1	0	1	0	0
6412	0	0	0	0	0	0	0	0	0	1	1	0
6414	1	1	0	0	0	1	0	0	0	1	1	1
6416	0	0	0	1	0	1	1	0	1	1	1	1
6419	0	0	0	0	0	0	1	1	1	0	0	0
6420	0	1	1	0	0	1	0	1	0	1	1	1
6427	0	0	0	0	0	0	0	1	1	0	1	1
6435	1	1	0	0	0	0	1	1	0	1	0	0
6442	0	0	0	0	1	1	1	0	1	1	1	0
6443	0	0	1	1	1	1	1	1	1	1	0	0
6446	1	1	1	1	1	1	1	1	1	1	0	1
6453	0	1	1	1	1	1	1	1	1	1	0	0
6458	0	1	1	1	0	1	1	1	1	1	0	0
6459	0	1	1	0	0	1	1	1	0	1	1	1
6472	0	0	0	1	0	1	0	0	0	0	0	0
6473	0	1	0	1	0	0	1	1	1	1	0	0
6476	1	1	0	1	1	0	1	1	1	1	0	0
6477	0	1	1	1	0	1	1	1	1	1	0	0
6482	0	0	0	0	0	0	1	0	0	1	0	1
6486	1	1	1	1	1	1	1	1	1	1	0	1
6487	1	0	0	0	0	1	1	0	0	1	1	0
6489	0	1	0	1	0	0	1	0	1	1	0	0
6492	0	0	0	1	1	1	1	1	1	1	1	1
6495	1	1	1	1	1	1	1	1	1	1	1	0
6496	1	1	1	1	1	1	1	1	0	1	0	1
6502	1	1	1	1	0	1	1	1	1	0	0	0
6504	1	1	1	0	0	1	1	1	1	0	0	0
6505	1	1	1	1	1	1	1	1	1	1	0	1
6508	1	1	1	1	0	1	1	1	1	1	0	0
6509	0	0	1	0	0	1	1	0	0	1	1	1
6510	1	1	1	0	1	1	1	1	1	1	0	0
6512	0	1	1	1	1	1	1	0	1	0	1	0
6520	1	0	0	0	0	1	0	0	0	1	0	1
6521	0	0	0	0	0	1	0	0	0	1	0	1
6524	1	1	1	1	1	1	1	1	1	1	1	1
6525	0	1	0	0	0	1	0	1	1	1	0	0
6526	1	0	0	0	0	1	1	0	0	1	1	0
6527	1	1	1	0	1	1	1	0	1	1	0	0
6528	1	1	1	1	1	1	1	1	1	1	0	1
6535	1	1	1	1	1	0	1	1	1	0	1	0
6539	1	1	1	1	1	1	1	1	1	1	1	1
6540	0	1	0	1	1	1	1	1	1	1	1	0
6541	1	0	0	0	0	1	1	1	1	1	0	0
6543	0	0	1	0	0	1	0	0	0	1	1	1
6549	0	1	0	0	0	0	1	0	0	1	1	0
6557	1	1	1	1	1	1	1	0	1	1	1	0
6560	0	0	0	0	0	0	1	0	0	1	1	0
6562	1	1	1	1	0	1	1	1	1	1	0	0
6565	1	1	1	1	1	1	1	1	1	1	1	0
6566	1	1	0	1	0	1	1	1	1	1	0	0
6571	0	0	0	1	0	1	1	1	1	1	0	1
6572	0	1	1	0	1	1	0	1	0	1	0	0
6573	0	0	1	1	0	1	1	0	1	0	0	0
6576	0	0	0	1	0	1	1	0	1	1	1	1
6577	1	1	1	1	1	1	1	1	1	1	0	0
6578	0	1	0	0	0	1	1	0	1	1	0	0
6581	0	1	1	0	0	0	1	1	0	1	0	1
6588	0	0	0	0	0	0	0	0	0	1	1	0
6590	0	1	0	1	0	0	0	1	1	1	0	0
6593	1	1	1	0	0	0	0	0	0	1	0	0
6595	0	1	1	1	0	0	1	1	1	1	0	0
6596	1	0	0	0	0	1	1	0	0	1	1	0
6599	1	0	0	1	1	1	1	0	0	1	1	1
6603	0	1	0	0	0	1	1	1	1	1	1	0
6605	0	1	0	1	0	1	1	1	0	1	0	0
6608	1	1	1	1	1	1	1	1	1	1	1	1
6616	0	1	0	1	1	0	1	1	1	0	0	1
6622	1	1	1	0	0	0	1	0	0	0	0	0
6625	0	0	0	1	0	0	1	1	1	1	0	0
6632	0	1	0	1	0	1	1	0	0	1	0	1
6637	0	0	0	0	1	0	1	0	0	1	1	1
6639	0	1	0	1	0	1	0	1	1	1	0	0
6643	0	1	1	0	0	0	0	0	0	0	0	0
6646	0	0	0	1	0	1	1	0	1	1	1	0
6647	0	0	0	1	0	1	1	0	1	0	0	0
6649	1	1	1	1	1	0	0	1	1	1	0	0
6652	1	1	1	1	1	1	1	1	1	1	0	1
6653	1	0	1	0	0	0	1	1	1	0	0	0
6654	1	1	1	1	1	1	1	1	1	0	0	1
6655	1	1	1	1	1	1	1	1	1	1	1	1
6656	0	1	0	1	1	1	1	1	1	0	0	0
6657	0	0	1	0	1	1	1	0	0	0	0	0
6658	1	1	0	0	0	1	1	1	1	1	0	0
6661	1	1	1	1	1	1	1	1	1	1	0	1
6664	1	1	1	1	1	1	1	1	1	1	1	1
6666	1	1	1	1	1	1	1	1	1	1	0	0
6670	1	1	1	1	1	1	1	1	1	1	0	1
6674	0	1	1	1	1	1	1	1	1	1	0	0
6675	0	0	0	0	1	1	1	1	1	0	1	0
6682	0	1	1	1	1	1	1	1	1	1	1	1
6684	0	1	1	1	1	1	1	1	0	1	0	0
6689	1	1	0	1	1	1	1	1	1	1	0	0
6690	1	1	1	1	1	1	1	1	1	1	1	0
6695	1	1	1	0	1	1	0	1	1	1	0	0
6698	1	1	1	1	1	1	1	1	1	1	1	1
6700	0	1	1	0	0	0	1	1	1	1	0	0
6702	0	0	0	0	0	0	1	1	1	1	0	0
6704	1	0	1	0	0	0	0	1	0	0	0	0
6708	0	1	1	0	0	1	1	1	1	1	0	0
6709	0	0	0	0	0	0	0	0	0	1	0	1
6717	1	1	1	1	1	1	1	1	1	1	1	1
6720	1	0	1	1	1	1	1	0	1	1	1	0
6728	0	0	0	0	0	1	0	0	0	1	1	0
6729	1	1	1	1	1	1	1	1	1	1	1	0
6731	0	1	0	0	0	1	1	1	1	1	0	0
6737	1	0	0	1	0	1	1	1	0	1	1	1
6738	0	0	0	0	1	1	0	0	0	1	1	1
6740	1	1	0	0	1	1	0	0	0	1	0	0
6744	1	1	1	1	1	1	1	1	1	1	1	1
6748	1	1	1	1	0	1	1	1	1	1	0	1
6757	0	1	0	0	0	1	0	0	0	1	1	0
6764	1	1	1	1	1	1	1	1	1	1	1	0
6765	1	1	1	1	0	0	1	1	1	1	0	0
6767	0	0	0	0	1	1	0	0	0	1	0	0
6774	1	0	0	1	0	1	1	0	0	1	1	0
6776	0	0	0	1	1	1	0	0	1	1	0	0
6780	0	1	1	0	1	0	1	0	1	0	0	0
6781	1	0	0	0	0	1	1	1	1	1	0	0
6782	0	0	1	1	0	0	1	0	1	0	0	0
6783	0	0	0	0	0	0	1	0	1	1	0	0
6785	0	1	0	1	0	1	1	0	1	1	1	0
6786	0	0	0	1	1	1	1	0	0	1	1	0
6787	1	0	1	1	1	1	1	0	1	1	1	0
6795	0	0	0	0	0	1	1	1	0	0	0	0
6796	1	1	0	1	1	1	1	1	1	1	1	1
6801	1	1	1	1	1	1	1	1	1	1	0	0
6805	1	1	1	1	1	1	1	1	1	1	1	1
6806	0	1	1	1	1	1	1	1	1	1	1	0
6809	0	1	0	1	1	0	1	0	1	0	0	0
6810	0	1	0	1	0	0	1	1	1	1	0	0
6815	0	1	0	1	0	0	1	1	0	0	0	0
6825	0	1	1	1	0	1	1	0	1	1	1	0
6826	1	1	1	1	1	1	1	1	1	1	0	1
6828	0	0	1	0	1	1	0	1	0	1	0	0
6834	0	1	1	0	1	1	1	1	0	1	1	0
6835	0	0	1	0	0	1	1	0	0	1	1	1
6836	1	0	0	0	0	0	1	0	1	1	0	0
6841	0	0	0	1	0	0	1	1	0	0	0	0
6843	1	0	1	1	1	1	0	0	1	1	0	1
6845	0	0	0	0	1	1	0	0	0	0	1	1
6853	0	0	0	1	0	0	0	0	0	1	1	0
6855	1	0	0	0	1	1	1	0	0	1	0	1
6858	1	1	0	0	1	1	0	1	1	1	0	1
6859	1	1	1	1	1	1	1	1	1	1	0	0
6867	0	0	0	0	1	1	0	0	1	0	0	0
6870	1	1	1	1	1	1	1	1	1	1	1	0
6876	1	1	0	1	0	0	0	1	1	0	0	0
6877	1	1	1	1	1	0	1	1	1	0	0	0
6880	0	1	1	1	1	1	1	1	1	1	0	0
6893	1	1	1	1	1	1	1	1	1	1	0	1
6896	0	1	0	0	0	0	1	0	1	1	1	1
6907	1	1	1	1	0	1	1	1	1	1	1	1
6918	0	1	1	1	1	1	1	0	1	1	0	1
6922	0	1	0	1	0	0	1	1	1	0	0	0
6925	1	1	0	1	0	1	1	1	1	1	0	1
6929	0	0	0	0	1	1	0	0	0	1	1	0
6932	1	1	1	1	0	1	1	1	1	1	0	1
6937	0	1	0	1	1	1	1	1	1	1	1	0
6938	0	0	0	0	0	1	0	0	0	1	1	0
6939	1	1	1	1	1	1	1	1	1	1	1	1
6944	0	0	1	1	1	1	0	1	0	1	0	1
6946	1	1	0	1	1	1	0	1	0	1	1	1
6948	1	1	1	1	1	1	1	1	1	1	0	1
6950	0	1	0	1	0	1	0	1	0	1	0	0
6952	1	0	0	0	1	1	0	0	0	1	1	1
6963	0	0	0	0	1	1	1	1	1	1	1	0
6964	1	1	0	0	1	0	1	0	0	1	0	1
6965	0	0	1	1	0	0	1	1	1	1	0	0
6967	0	0	0	0	0	1	1	0	1	1	0	0
6976	0	0	0	1	0	0	1	0	1	1	0	0
6978	0	1	1	1	0	1	1	1	1	1	1	0
6983	0	1	0	0	0	1	1	0	0	1	1	0
6984	0	0	0	0	0	1	1	0	0	1	1	1
6985	1	1	1	1	1	1	1	1	1	1	0	0
6990	0	1	0	0	0	1	1	0	1	1	1	1
6992	0	1	1	0	0	0	1	0	0	1	0	0
6998	0	1	0	0	0	1	1	0	1	1	0	0
[truncated: 9,257 more rows]
