# Supplementary material for: Bacterial profiling of White Plague Disease across corals and oceans indicates a conserved and distinct disease microbiome
Source: Mol Ecol. 2014 Jan 29;23(4):965–74. doi: 10.1111/mec.12638 (PMC4285310; doi:10.1111/mec.12638)
Supplement: Table S3 — Two-way anova on 11 256 OTUs that were detected present in healthy and diseased specimens of the corals Orbicella faveolata and Orbicella franksi. [file mec0023-0965-SD3.xlsx]

## Sheet: Sheet1
OTU	kingdom	phylum	class	order	family	genus	species	representative_gene	p-values (species)	q-values (species)	p-values (condition)	q-values (condition)	p-values (interaction)	q-values (interaction)	F-ratio (species)	F-ratio (condition)	F-ratio (interaction)	df (species)	df (condition)	df (interaction)	df (error)	01_Ofav_HH	02_Ofav_HH	03_Ofav_HH	01_Ofav_DD	02_Ofav_DD	03_Ofav_DD	01_Ofra_HH	02_Ofra_HH	03_Ofra_HH	01_Ofra_DD	02_Ofra_DD	03_Ofra_DD
2	k__Bacteria	p__Proteobacteria	c__Gammaproteobacteria	o__Pseudomonadales	f__Pseudomonadaceae	g__Pseudomonas	s__unclassified	AM111035.1 gg_id:140925 Pseudomonas sp. str. 7039	0.617661	0.978161	0.497803	0.349853	0.628496	0.546335	0.269591	0.504273	0.253041	1	1	1	8	8468.11	9157.65	8467.99	8894.85	8605.65	8722.99	8385.29	9021.04	8697.56	8625.07	8717.96	9520.94
8	k__Bacteria	p__Proteobacteria	c__Gammaproteobacteria	o__Pseudomonadales	f__Pseudomonadaceae	g__Pseudomonas	s__unclassified	EU540490.1 gg_id:280406 profile human microbiota antecubital fossa (inner elbow) skin clone nbt116d09	0.456892	0.978161	0.785702	0.451855	0.840515	0.606525	0.611076	0.0790669	0.0432152	1	1	1	8	11607.8	11009.5	11948.8	11490.6	11847.8	11462.8	11424.6	11566.9	11298.7	11295.2	11558.6	11471.7
10	k__Bacteria	p__Proteobacteria	c__Gammaproteobacteria	o__Oceanospirillales	f__Alteromonadaceae	g__BD2-13	s__unclassified	GU061307.1 gg_id:582472 Evaluation culturing methods cultivate previously Yel Sea intertidal beach seawater 20 m depth clone 20m-62	0.139154	0.978161	0.00773269	0.0539157	0.0480282	0.260214	2.69715	12.4605	5.43719	1	1	1	8	10833.8	11074.4	10602.6	10972.9	10831.5	11333.3	10707.2	9859.1	9865.04	11238	11107.1	11153.3
15	k__Bacteria	p__Proteobacteria	c__Gammaproteobacteria	o__Alteromonadales	f__Alteromonadaceae	g__Glaciecola	s__unclassified	AY697880.1 gg_id:104267 Antarctica clone F2C28	0.418107	0.978161	0.488181	0.345546	0.852496	0.609256	0.728775	0.527955	0.0368793	1	1	1	8	10323.5	11137.7	10070.2	10262.9	10378.2	10511.7	10577	9775.2	10710.6	10425.1	10149.7	9837.31
19	k__Bacteria	p__Proteobacteria	c__Gammaproteobacteria	o__Pseudomonadales	f__Pseudomonadaceae	g__Pseudomonas	s__unclassified	FJ892762.1 gg_id:553469 Matriptase-deficient mice exhibit ichthyotic selective shift skin microbiota HM1; ear punch biopsy C57BL/6J (St14 hypo/-) mouse (2 months) clone nbt13b02	0.129065	0.978161	0.135505	0.175802	0.254926	0.395609	2.86358	2.75544	1.504	1	1	1	8	11117.4	10915.5	11155.5	11215.9	10856.7	11281.6	11032.2	10551.7	10488.2	10849.3	11232.4	11094.4
20	k__Bacteria	p__Proteobacteria	c__Gammaproteobacteria	o__Pseudomonadales	f__Pseudomonadaceae	g__Pseudomonas	s__Pseudomonas mandelii	AM933501.1 gg_id:321988 Pseudomonas mandelii FB8	0.0526673	0.978161	0.0102856	0.0589044	0.428236	0.471865	5.16521	11.1318	0.696319	1	1	1	8	9439.24	9909.61	9951.61	9836.15	10160	10965.5	10125.5	9971.09	10158.8	11394.4	11031.4	10598.8
23	k__Bacteria	p__Proteobacteria	c__Gammaproteobacteria	o__Pseudomonadales	f__Pseudomonadaceae	g__Pseudomonas	s__unclassified	DQ095880.1 gg_id:132553 Pseudomonas monteilii str. R15	0.89357	0.981489	0.881094	0.478461	0.476117	0.491965	0.0190732	0.0238491	0.55886	1	1	1	8	6840.93	9109.19	10010.2	10156.3	8540.8	8738.99	8692.59	9042.97	9221.87	8408.94	8861.44	8716.64
24	k__Bacteria	p__Proteobacteria	c__Gammaproteobacteria	o__Alteromonadales	f__Pseudoalteromonadaceae	g__Pseudoalteromonas	s__unclassified	AF354597.1 gg_id:19398 marine clone Arctic96B-17	0.733924	0.978161	0.00429326	0.0482116	0.585944	0.53163	0.12391	15.527	0.322055	1	1	1	8	9248.48	9194.11	9014.91	9819.65	9587.38	10802.2	9326.37	8897.46	9057.86	9710.29	10986.5	10262.5
37	k__Bacteria	p__Proteobacteria	c__Gammaproteobacteria	o__Pseudomonadales	f__Pseudomonadaceae	g__Pseudomonas	s__Pseudomonas libanensis	AY071916.1 gg_id:49007 Pseudomonas marginalis str. BJW1	0.442007	0.978161	0.0685613	0.125136	0.891339	0.621575	0.654187	4.42478	0.0198872	1	1	1	8	10119	10658.4	10835.2	10404.3	9790.38	9722.05	9457.59	11016.1	10561.8	9602.37	10003.3	9490.33
38	k__Bacteria	p__Proteobacteria	c__Gammaproteobacteria	o__Chromatiales	f__Chromatiaceae	g__unclassified	s__unclassified	EU652571.1 gg_id:279434 Seasonal variation microbial Yel Sea sediment clone A8S-46	0.333483	0.978161	0.0552412	0.112648	0.354375	0.441053	1.05931	5.02716	0.966387	1	1	1	8	9708.62	9950.5	8930.09	8869.09	10855.4	10663.5	10509.1	8474.87	9671.26	11566.3	10987.9	10708.5
40	k__Bacteria	p__Proteobacteria	c__Gammaproteobacteria	o__Oceanospirillales	f__Halomonadaceae	g__unclassified	s__unclassified	EU305727.1 gg_id:340031 Pseudomonas sp. str. TBZ33	0.3443	0.978161	0.155628	0.188088	0.841143	0.606652	1.01013	2.45714	0.0428702	1	1	1	8	10828	10600.1	10647.6	10965.7	10664.8	11086.7	10867.4	10856.4	10728.2	10572.9	11205.1	11510.7
42	k__Bacteria	p__Proteobacteria	c__Gammaproteobacteria	o__Pseudomonadales	f__Pseudomonadaceae	g__Pseudomonas	s__unclassified	AY308050.1 gg_id:88404 Pseudomonas putida str. AZ22R1	0.575801	0.978161	0.0664638	0.123242	0.297317	0.417073	0.340167	4.50919	1.2427	1	1	1	8	10164.4	9769.14	10512	10512	10501	11480.4	10754.9	10411.5	10353	10632.3	10600.8	10924.2
45	k__Bacteria	p__Proteobacteria	c__Gammaproteobacteria	o__Oceanospirillales	f__Oceanospirillaceae	g__UMB6E	s__proteobacterium symbiont of Osedax frankpressi	AY577900.1 gg_id:105462 roots new deep sea polychaete (Osedax frankpressi gen n. sp. novum) clone BoneC3H1	0.338558	0.978161	0.160951	0.190824	0.766446	0.587959	1.03594	2.38672	0.094447	1	1	1	8	10017.8	9705.81	9679.48	9110.86	10419.8	11172.2	9866.45	10234.5	10048.4	10670.9	11271.2	10152.6
51	k__Bacteria	p__Proteobacteria	c__Gammaproteobacteria	o__Pseudomonadales	f__Pseudomonadaceae	g__Pseudomonas	s__unclassified	FJ893512.1 gg_id:572521 Matriptase-deficient mice exhibit ichthyotic selective shift skin microbiota WT2; ear punch biopsy C57BL/6J mouse (2 months) clone nbt21d01	0.592949	0.978161	0.24006	0.236752	0.906606	0.625375	0.309934	1.61077	0.0146629	1	1	1	8	9296.27	9651.06	9826.54	10129.8	9924.63	9499.62	9091.08	9540.57	9897.78	9508.18	9620.43	10045.1
62	k__Bacteria	p__Proteobacteria	c__Gammaproteobacteria	o__Pseudomonadales	f__Pseudomonadaceae	g__Pseudomonas	s__unclassified	DQ282185.1 gg_id:144955 Pseudomonas fluorescens str. PGN-1	0.187127	0.978161	0.00138979	0.039677	0.267743	0.403729	2.08098	22.8531	1.41878	1	1	1	8	9332.87	9728.3	9192.87	10246.1	10208.1	10182.6	9739.27	9071.08	9343.37	10002.3	9711.25	9872.36
63	k__Bacteria	p__Proteobacteria	c__Gammaproteobacteria	o__Pseudomonadales	f__Pseudomonadaceae	g__Pseudomonas	s__unclassified	EU538158.1 gg_id:285771 profile human microbiota antecubital fossa (inner elbow) skin clone nbt81a05	0.547268	0.978161	0.587597	0.385416	0.218501	0.378178	0.394867	0.319165	1.78321	1	1	1	8	8751.51	10643.7	10843.1	11359.4	10462.2	9453.67	10489.9	10224.8	10475.1	9490.88	9183.65	9957.57
65	k__Bacteria	p__Proteobacteria	c__Gammaproteobacteria	o__Pseudomonadales	f__Pseudomonadaceae	g__Pseudomonas	s__unclassified	EU537643.1 gg_id:285279 profile human microbiota antecubital fossa (inner elbow) skin clone nbt74h03	0.143084	0.978161	0.468232	0.338482	0.186046	0.36001	2.63658	0.579822	2.09244	1	1	1	8	10505.9	11738.4	10973.2	11687.1	10820.3	11222.2	11217.2	10782.7	11085	10122.1	10814.9	10497.3
70	k__Bacteria	p__Proteobacteria	c__Gammaproteobacteria	o__Pseudomonadales	f__Pseudomonadaceae	g__Pseudomonas	s__unclassified	EU538393.1 gg_id:282501 profile human microbiota antecubital fossa (inner elbow) skin clone nbt88f02	0.2304	0.978161	0.00445774	0.0485664	0.295023	0.415535	1.68526	15.3171	1.25544	1	1	1	8	12579	12419.8	12522	12082.8	12350.7	12306.4	12487.8	12525.3	12535.3	12326.2	12447.1	12341.8
71	k__Bacteria	p__Proteobacteria	c__Gammaproteobacteria	o__Pseudomonadales	f__Pseudomonadaceae	g__Pseudomonas	s__unclassified	EF062805.1 gg_id:202317 Pseudomonas sp. str. MY1410	0.0687341	0.978161	0.0742416	0.129648	0.452936	0.481325	4.41798	4.21197	0.622299	1	1	1	8	12025.5	12069.4	11686.9	12143.2	11987.7	12081.7	12401.9	11772.1	12055.6	12423	12460	12315.5
76	k__Bacteria	p__Proteobacteria	c__Gammaproteobacteria	o__Pseudomonadales	f__Pseudomonadaceae	g__Pseudomonas	s__unclassified	FJ892791.1 gg_id:574101 Matriptase-deficient mice exhibit ichthyotic selective shift skin microbiota HM1; ear punch biopsy C57BL/6J (St14 hypo/-) mouse (2 months) clone nbt13e09	0.264183	0.978161	0.0119909	0.0624566	0.289564	0.413664	1.44186	10.4566	1.28634	1	1	1	8	11355.1	10945.1	11444.9	11513.7	11480.8	11854	10369.6	10892.3	11256.1	11350.1	11645.4	11818
78	k__Bacteria	p__Proteobacteria	c__Gammaproteobacteria	o__Pseudomonadales	f__Pseudomonadaceae	g__Pseudomonas	s__Pseudomonas umsongensis	FJ426279.1 gg_id:369265 Pseudomonas fluorescens str. CB306	0.910372	0.982723	0.526591	0.360376	0.78443	0.592177	0.0134981	0.438213	0.0800364	1	1	1	8	8595.65	10520.8	9869.91	10491.5	9483.97	8479.25	10533.5	9264.01	9748.59	9962.19	9029.67	9229.03
81	k__Bacteria	p__Proteobacteria	c__Gammaproteobacteria	o__Oceanospirillales	f__OM60	g__Congregibacter	s__unclassified	EF632658.1 gg_id:236929 Unique microbial contrasting aquatic altitude Andean Altiplano (northern Chile) sediment clone Asc-s-2	0.265891	0.978161	0.77634	0.449127	0.359321	0.443579	1.43073	0.0863575	0.945605	1	1	1	8	7765.97	8354.64	8011.78	6829.53	9017.13	9224.11	9646.87	8753.31	8731.13	8724.2	8941.84	7714.1
83	k__Bacteria	p__Proteobacteria	c__Gammaproteobacteria	o__Pseudomonadales	f__Pseudomonadaceae	g__Pseudomonas	s__unclassified	EU540292.1 gg_id:283763 profile human microbiota antecubital fossa (inner elbow) skin clone nbt114b08	0.213825	0.978161	0.859486	0.473046	0.494966	0.499099	1.82374	0.0334239	0.511167	1	1	1	8	10935.8	11192.7	11428.1	11784.8	11201.6	11011.2	10910.7	11113.3	11220.5	10681	11147.7	11154.6
88	k__Bacteria	p__Proteobacteria	c__Gammaproteobacteria	o__Alteromonadales	f__Pseudoalteromonadaceae	g__Pseudoalteromonas	s__unclassified	AM111074.1 gg_id:140761 Pseudoalteromonas sp. str. 8039	0.597824	0.978161	0.0403862	0.098396	0.978334	0.642485	0.301679	5.96739	0.000785017	1	1	1	8	11994.2	12041.6	11473.6	12105.1	11935.7	13113.8	12043.5	11736.4	12084.7	12228.3	12784.5	12535.1
97	k__Bacteria	p__Proteobacteria	c__Gammaproteobacteria	o__Pseudomonadales	f__Pseudomonadaceae	g__Pseudomonas	s__unclassified	EU179737.1 gg_id:244818 Pseudomonas putida str. MG-Y2	0.0534148	0.978161	0.0314671	0.0883649	0.599272	0.535884	5.12424	6.77599	0.299257	1	1	1	8	6291.21	8264.92	7921.73	6442.05	6127.99	6580.49	8385.1	7599.3	8306.66	7201.61	7123.59	7794.18
100	k__Bacteria	p__Proteobacteria	c__Gammaproteobacteria	o__Chromatiales	f__Chromatiaceae	g__unclassified	s__unclassified	AB294924.1 gg_id:225518 -dependent and analyses hydrothermal system off Taketomi Island Japan microbial mat shal submarine hot spring clone pItb-vmat-3	0.0828475	0.978161	0.743763	0.438486	0.789672	0.593653	3.92661	0.114523	0.0760804	1	1	1	8	10698	10156.5	9104.71	9785.86	10855.1	9939.98	9536.82	8961.75	9733.76	9079.79	9957.47	9258.43
105	k__Bacteria	p__Proteobacteria	c__Gammaproteobacteria	o__Pseudomonadales	f__Pseudomonadaceae	g__Pseudomonas	s__Pseudomonas koreensis	EU730928.1 gg_id:354416 Pseudomonas fluorescens str. 166	0.923192	0.982723	0.525717	0.360149	0.828564	0.603751	0.00989949	0.440118	0.0500614	1	1	1	8	8995.41	9823.24	9572.85	10140.4	8903.78	8444.7	9994.27	8767.98	9300.36	9445.08	8987.28	9182.91
107	k__Bacteria	p__Proteobacteria	c__Gammaproteobacteria	o__Oceanospirillales	f__Alcanivoracaceae	g__Alcanivorax	s__unclassified	EU621895.1 gg_id:278807 Alcanivorax sp. str. LY2	0.311628	0.978161	0.942978	0.493895	0.691748	0.565789	1.16637	0.00544714	0.169053	1	1	1	8	9629.75	10030.2	9940.56	10300.5	10137.5	9546.37	9218.98	9602.91	10249.4	10295.3	9288.79	9220.17
108	k__Bacteria	p__Proteobacteria	c__Gammaproteobacteria	o__Pseudomonadales	f__Pseudomonadaceae	g__Pseudomonas	s__unclassified	AF313466.1 gg_id:35880 Pseudomonas veronii	0.565605	0.978161	0.0843125	0.13908	0.428213	0.471865	0.359065	3.88184	0.696391	1	1	1	8	9464.88	10363.3	9779.53	10209.8	10243.9	11013.8	10501.4	9940.23	10116.8	10572.2	10644.9	10094.5
111	k__Bacteria	p__Proteobacteria	c__Gammaproteobacteria	o__Oceanospirillales	f__Oceanospirillaceae	g__Marinobacterium	s__unclassified	AB006765.1 gg_id:8206 Marinobacterium jannaschii str. IFO15466	0.130698	0.978161	0.236309	0.234484	0.235418	0.385499	2.8355	1.63919	1.64604	1	1	1	8	11549.8	11734.9	12162.4	12009.5	11758.4	11681	11912.8	11351.8	11924.3	10927.3	11825.1	10785.5
112	k__Bacteria	p__Proteobacteria	c__Gammaproteobacteria	o__Pseudomonadales	f__Pseudomonadaceae	g__Pseudomonas	s__unclassified	EU540208.1 gg_id:281422 profile human microbiota antecubital fossa (inner elbow) skin clone nbt247c03	0.329445	0.978161	0.00529309	0.0506224	0.0109643	0.202206	1.07829	14.3829	10.8473	1	1	1	8	10696	10289	10332.6	10502.2	10338.3	10646	9727.44	9888.45	10234.4	10698.6	10674.8	10876.9
116	k__Bacteria	p__Proteobacteria	c__Gammaproteobacteria	o__Pseudomonadales	f__Pseudomonadaceae	g__Pseudomonas	s__unclassified	EU538183.1 gg_id:283248 profile human microbiota antecubital fossa (inner elbow) skin clone nbt81g06	0.244832	0.978161	0.716915	0.429873	0.488215	0.496356	1.57551	0.141142	0.52787	1	1	1	8	10372.1	11163.3	10921.9	11260.5	10474.2	10951.7	10987	10408.5	10716.6	10048.8	10486.4	10856.9
118	k__Bacteria	p__Proteobacteria	c__Gammaproteobacteria	o__Pseudomonadales	f__Pseudomonadaceae	g__Pseudomonas	s__unclassified	EU539367.1 gg_id:286796 profile human microbiota antecubital fossa (inner elbow) skin clone nbt237f01	0.371716	0.978161	0.603902	0.391215	0.86835	0.61364	0.895411	0.291596	0.0292947	1	1	1	8	9899.06	10435.4	10963.3	11174.1	10782.8	9939.1	10001	10127.7	10517	10020.1	10117.5	10818.5
122	k__Bacteria	p__Proteobacteria	c__Gammaproteobacteria	o__Pseudomonadales	f__Pseudomonadaceae	g__Pseudomonas	s__unclassified	DQ257632.1 gg_id:147233 Pseudomonas putida str. MTCC 5110	0.614948	0.978161	0.0201407	0.0737459	0.265225	0.40198	0.273842	8.36302	1.43506	1	1	1	8	10416.1	10933.4	11776.8	11350.6	10388.4	9685.32	11154.6	11469.9	11179.5	9730.93	9630.88	10333.3
123	k__Bacteria	p__Proteobacteria	c__Gammaproteobacteria	o__Chromatiales	f__Chromatiaceae	g__unclassified	s__unclassified	FM877665.1 gg_id:362822 Microbial several mining wastes Bulgaria vicinity uranium mine Sliven clone Sliv-109	0.350343	0.978161	0.66787	0.415307	0.8861	0.62005	0.98366	0.198339	0.0218673	1	1	1	8	9497.94	10013.4	10086.4	10405.7	9534.77	9455.22	10210.1	9875.16	10286.4	10466.2	9625.81	9876.74
125	k__Bacteria	p__Proteobacteria	c__Gammaproteobacteria	o__Alteromonadales	f__Pseudoalteromonadaceae	g__Pseudoalteromonas	s__unclassified	EF551372.1 gg_id:220500 Pseudoalteromonas sp. str. BSw20508	0.885624	0.980879	0.77148	0.447488	0.328775	0.431105	0.022052	0.0902816	1.08147	1	1	1	8	10789	10977.1	9946.85	11190.7	10198.5	10995.2	11364.8	10248.2	11179.1	10171.2	10967.2	10436.5
126	k__Bacteria	p__Proteobacteria	c__Gammaproteobacteria	o__Pseudomonadales	f__Pseudomonadaceae	g__Pseudomonas	s__unclassified	FJ950670.1 gg_id:426126 Pseudomonas fluorescens str. d112	0.594854	0.978161	0.199816	0.21372	0.213949	0.376534	0.306691	1.95287	1.82266	1	1	1	8	10901.9	11376.7	11110	10950.1	10820.4	11587	11592.5	11195.6	11122.1	10801	11180.1	10129
129	k__Bacteria	p__Proteobacteria	c__Gammaproteobacteria	o__Pseudomonadales	f__Pseudomonadaceae	g__Pseudomonas	s__unclassified	EU540318.1 gg_id:280568 profile human microbiota antecubital fossa (inner elbow) skin clone nbt113b12	0.126767	0.978161	0.098752	0.150225	0.277565	0.408447	2.90389	3.48839	1.35731	1	1	1	8	9946.18	10598	10765.6	10723.5	9959.35	9898.22	9342.08	10788.1	10620.6	8463.65	9594.53	9547.61
134	k__Bacteria	p__Proteobacteria	c__Gammaproteobacteria	o__Pseudomonadales	f__Pseudomonadaceae	g__Pseudomonas	s__unclassified	EU536058.1 gg_id:282327 profile human microbiota antecubital fossa (inner elbow) skin clone nbt08a03	0.436845	0.978161	0.714054	0.429145	0.24115	0.388539	0.66972	0.144167	1.60263	1	1	1	8	9536.65	9532.99	8382.13	7382.79	8919.76	9973.65	9164.92	8576.14	9117.01	9339.25	9744.75	9956.91
135	k__Bacteria	p__Proteobacteria	c__Gammaproteobacteria	o__Chromatiales	f__Chromatiaceae	g__unclassified	s__unclassified	FJ545527.1 gg_id:533202 Diveristy Seawater and Sediment Northern North Yel Sea seawater clone W1-36	0.374288	0.978161	0.215087	0.222736	0.0530453	0.265632	0.885317	1.81268	5.1444	1	1	1	8	10542.4	10504.3	10385.6	9964.15	10837	10165.3	10061.7	10134.2	10565.7	10995.8	10602.9	10989.4
136	k__Bacteria	p__Proteobacteria	c__Gammaproteobacteria	o__Pseudomonadales	f__Pseudomonadaceae	g__Pseudomonas	s__Pseudomonas koreensis	AF468451.1 gg_id:79193 Pseudomonas koreensis str. Ps 1-2	0.92864	0.982723	0.347068	0.288929	0.268912	0.40451	0.0085408	0.997919	1.41129	1	1	1	8	8848.27	9118.83	8804.23	9622.98	8733.29	8184	9345.14	7195.35	8665.67	9694.82	8764.42	9420.27
140	k__Bacteria	p__Proteobacteria	c__Gammaproteobacteria	o__Pseudomonadales	f__Pseudomonadaceae	g__Pseudomonas	s__Pseudomonas veronii	AY081814.1 gg_id:68487 Pseudomonas veronii str. CA-4	0.872137	0.979039	0.115754	0.162922	0.557093	0.520608	0.0276166	3.1114	0.375387	1	1	1	8	8955.9	10137.4	8869.87	9789.38	9468.55	9997.56	10101.4	8283.55	9076.97	10551	10078.8	9500.05
143	k__Bacteria	p__Proteobacteria	c__Gammaproteobacteria	o__Oceanospirillales	f__OM60	g__unclassified	s__unclassified	GU061619.1 gg_id:578346 and function microbial mesoscale eddy perturbations South China Sea clone CE2-DCM-86	0.483327	0.978161	0.967189	0.501903	0.0934086	0.298756	0.540223	0.00180109	3.62474	1	1	1	8	12437.9	11219.2	12037.8	12369.5	12468.7	12095.3	12014	12718	12718.9	12036.6	12096.8	12022.4
147	k__Bacteria	p__Proteobacteria	c__Gammaproteobacteria	o__Chromatiales	f__Chromatiaceae	g__unclassified	s__unclassified	AM040135.1 gg_id:145316 sandy sediments clone Sylt 39	0.469772	0.978161	0.930049	0.490121	0.35855	0.443375	0.575679	0.00820561	0.948813	1	1	1	8	9582.38	8762.79	8876.64	8615.79	10059.3	9696.95	9274.47	8702.25	9477.74	7916.62	9349.17	9234.14
148	k__Bacteria	p__Proteobacteria	c__Gammaproteobacteria	o__Alteromonadales	f__Pseudoalteromonadaceae	g__Pseudoalteromonas	s__unclassified	AF007286.1 gg_id:8968 Pseudoalteromonas peptidolytica str. F12-50-A1	0.0122089	0.895883	0.00504615	0.0501996	0.508607	0.505216	10.379	14.6387	0.478661	1	1	1	8	11960.5	11811.9	11680.2	12011.1	12095.6	12095.1	12019.4	11943.3	12138.9	12278.1	12205.1	12138.1
150	k__Bacteria	p__Proteobacteria	c__Gammaproteobacteria	o__Oceanospirillales	f__OM60	g__unclassified	s__unclassified	EU244006.1 gg_id:357193 16SrRNA probes river Leine sediment clone sls1121	0.892961	0.981477	0.573083	0.379213	0.635987	0.548928	0.0192937	0.345136	0.241988	1	1	1	8	7800.4	8875.68	9598.06	9126.7	10387.3	8350.07	9512.23	8243.26	9038.66	9847.55	8742.91	8344.45
152	k__Bacteria	p__Proteobacteria	c__Gammaproteobacteria	o__Oceanospirillales	f__Alteromonadaceae	g__Marinobacter	s__unclassified	FJ196021.1 gg_id:351303 Marinobacter sp. str. ZS3-32	0.708108	0.978161	0.844659	0.469108	0.186017	0.36001	0.150575	0.0409645	2.09276	1	1	1	8	8161.35	8535.17	8553.94	8483.62	8488.51	9080.5	8985.03	8232.09	9216.17	8411.9	8827.08	8131.17
155	k__Bacteria	p__Proteobacteria	c__Gammaproteobacteria	o__Chromatiales	f__Chromatiaceae	g__unclassified	s__unclassified	FM877664.1 gg_id:367915 Microbial several mining wastes Bulgaria vicinity uranium mine Sliven clone Sliv-80	0.3968	0.978161	0.00595205	0.0514379	0.243052	0.389211	0.801437	13.7678	1.58855	1	1	1	8	11206.8	10323.7	10724	10892.3	11391.9	11204.5	10584.7	10948.5	10537.3	11602.4	11331.4	11640.5
157	k__Bacteria	p__Proteobacteria	c__Gammaproteobacteria	o__Pseudomonadales	f__Pseudomonadaceae	g__Pseudomonas	s__unclassified	EU434397.1 gg_id:276367 Pseudomonas fluorescens str. a311	0.0648877	0.978161	0.191279	0.208396	0.847149	0.608344	4.57489	2.03779	0.0396424	1	1	1	8	9306.68	9885.19	9752.01	9626.89	9685.54	10558.7	10110.3	10014.7	10151.6	10531.2	10403.1	10042.5
158	k__Bacteria	p__Proteobacteria	c__Gammaproteobacteria	o__Pseudomonadales	f__Pseudomonadaceae	g__Pseudomonas	s__unclassified	EU538358.1 gg_id:280546 profile human microbiota antecubital fossa (inner elbow) skin clone nbt87a03	0.246166	0.978161	0.14004	0.178968	0.30777	0.421953	1.56582	2.68329	1.18643	1	1	1	8	12299.6	12282.5	12436.2	11996.3	12447.6	12439.8	12313.5	12360.6	12304.4	12167.3	12022.5	12119.9
159	k__Bacteria	p__Proteobacteria	c__Gammaproteobacteria	o__Chromatiales	f__Ectothiorhodospiraceae	g__unclassified	s__unclassified	FM209168.1 gg_id:543583 Dynamics during identified and SSU libraries pilot-scale bioremediation process hydrocarbon-contaminated soil clone delph2C9	0.29968	0.978161	0.984573	0.505756	0.774374	0.589212	1.22973	0.000397952	0.0879328	1	1	1	8	11524.4	10911.6	11622	11307.4	11164.2	11474.8	11565.1	11383.8	11436.5	11665.2	11297	11550.8
160	k__Bacteria	p__Proteobacteria	c__Gammaproteobacteria	o__Pseudomonadales	f__Pseudomonadaceae	g__Pseudomonas	s__unclassified	EU647701.1 gg_id:276918 Pseudomonas mandelii str. REG46	0.831905	0.978161	0.446089	0.329548	0.846201	0.608344	0.0480945	0.642122	0.0401431	1	1	1	8	9860.38	9409.44	9947.57	9727.42	9846.28	10327.3	10010.4	9505.31	9688.79	9306.17	9791.46	10517
161	k__Bacteria	p__Proteobacteria	c__Gammaproteobacteria	o__Chromatiales	f__Chromatiaceae	g__unclassified	s__unclassified	DQ833482.1 gg_id:164256 detected analyses depth sediment Guanting Reservoir clone 35-8	0.88286	0.980879	0.0455625	0.10371	0.0509933	0.263267	0.0231399	5.59578	5.25969	1	1	1	8	9415.94	7864.22	7464.72	8094.34	8067.71	8652.23	7309.74	7734.92	7347.4	9051.38	8940.67	8882.34
163	k__Bacteria	p__Proteobacteria	c__Gammaproteobacteria	o__Pseudomonadales	f__Pseudomonadaceae	g__Pseudomonas	s__unclassified	FM955865.1 gg_id:554111 Pseudomonas sp. str. Asd M4-6	0.412721	0.978161	0.00239518	0.0415276	0.0124127	0.204682	0.746565	19.0568	10.3081	1	1	1	8	10944	10069.9	10548.4	10467.7	10913	10780.3	10105.8	10384	9855.81	11621.9	11201.4	11450.4
167	k__Bacteria	p__Proteobacteria	c__Gammaproteobacteria	o__Pseudomonadales	f__Pseudomonadaceae	g__Pseudomonas	s__unclassified	DQ177468.1 gg_id:140357 Pseudomonas sp. str. Tibet-IIA21	0.337496	0.978161	0.659396	0.411375	0.185566	0.36001	1.04078	0.209418	2.09756	1	1	1	8	7964.38	9531.5	9456	9315.84	9218.91	9374.94	9588.68	8512.5	9264.6	8705.19	8762.5	8055.41
168	k__Bacteria	p__Proteobacteria	c__Gammaproteobacteria	o__Pseudomonadales	f__Pseudomonadaceae	g__Pseudomonas	s__unclassified	EU538386.1 gg_id:279796 profile human microbiota antecubital fossa (inner elbow) skin clone nbt87h04	0.620512	0.978161	0.855182	0.471706	0.426319	0.471441	0.265171	0.0355308	0.702365	1	1	1	8	11596.8	11768.9	11382.2	11804.4	11593	11802.2	12458.8	11080.9	11432.9	11179.3	11731.9	11347.3
171	k__Bacteria	p__Proteobacteria	c__Gammaproteobacteria	o__Pseudomonadales	f__Pseudomonadaceae	g__Pseudomonas	s__unclassified	EU540114.1 gg_id:280008 profile human microbiota antecubital fossa (inner elbow) skin clone nbt245f04	0.858043	0.979039	0.487328	0.345283	0.850147	0.608837	0.0341225	0.530094	0.0380801	1	1	1	8	8268.4	10477.5	11066.5	11476.6	9988.86	7028.24	9987.4	10187.9	10577	9539.76	8587.91	10340.3
172	k__Bacteria	p__Proteobacteria	c__Gammaproteobacteria	o__Pseudomonadales	f__Pseudomonadaceae	g__Pseudomonas	s__unclassified	FJ893186.1 gg_id:533616 Matriptase-deficient mice exhibit ichthyotic selective shift skin microbiota HM3; ear punch biopsy C57BL/6J (St14 hypo/-) mouse (2 months) clone nbt18c05	0.642522	0.978161	0.262711	0.2475	0.531444	0.513437	0.2326	1.45153	0.427745	1	1	1	8	10611.3	11391.2	11420.1	11879.8	11150.5	9802.21	10952.5	11356.8	11297.4	10371	10246.9	10997
173	k__Bacteria	p__Proteobacteria	c__Gammaproteobacteria	o__Chromatiales	f__Chromatiaceae	g__unclassified	s__unclassified	EU617752.1 gg_id:341837 Seasonal variation microbial Yel Sea sediment clone C13S-45	0.585119	0.978161	0.101566	0.151954	0.110194	0.311202	0.323503	3.42037	3.22627	1	1	1	8	6680.78	8434.95	6424.25	6953.3	7777.23	6873.82	6428.57	6457.43	7170.25	8599.42	7512.97	8350.81
175	k__Bacteria	p__Proteobacteria	c__Gammaproteobacteria	o__Pseudomonadales	f__Pseudomonadaceae	g__Azomonas	s__Azomonas macrocytogenes	AB175654.1 gg_id:173614 Azomonas macrocytogenes str. IAM 15003	0.583254	0.978161	0.0336206	0.0913475	0.185683	0.36001	0.326793	6.55618	2.09631	1	1	1	8	11805.5	10393.9	10675	10454	11723.1	11799.8	10878.6	10599.4	10528.2	12142.2	12276.2	11559.5
176	k__Bacteria	p__Proteobacteria	c__Gammaproteobacteria	o__Oceanospirillales	f__Saccharospirillaceae	g__Reinekea	s__Reinekea blandensis	DQ403810.1 gg_id:154488 Reinekia blandensis str. MED 297	0.336094	0.978161	0.471697	0.339447	0.080162	0.286395	1.04722	0.570534	4.01139	1	1	1	8	10682.5	10845.9	10956.3	10894.8	10860.6	11473.4	11357.9	11284	11647.7	10481	11505.5	10658.1
179	k__Bacteria	p__Proteobacteria	c__Gammaproteobacteria	o__Pseudomonadales	f__Moraxellaceae	g__Perlucidibaca	s__unclassified	AY212663.1 gg_id:99626 water 20 m downstream manure clone 216ds20	0.329775	0.978161	0.347797	0.289255	0.241328	0.388539	1.07672	0.994725	1.6013	1	1	1	8	9487.42	10156.2	10668.6	10187.3	10185.5	10085.6	10542.3	10588.6	10437.7	10177.3	10261	9895.81
180	k__Bacteria	p__Proteobacteria	c__Gammaproteobacteria	o__Pseudomonadales	f__Pseudomonadaceae	g__Pseudomonas	s__Pseudomonas oleovorans	EU047553.1 gg_id:236258 Pseudomonas oleovorans str. TMPSB5	0.179453	0.978161	0.756779	0.442663	0.549964	0.518439	2.16434	0.10274	0.389454	1	1	1	8	9360.3	9309.05	9472.96	9844.73	8862.05	9631.24	10114	9684.86	9694.4	10067	9133.64	9683.61
182	k__Bacteria	p__Proteobacteria	c__Gammaproteobacteria	o__Pseudomonadales	f__Pseudomonadaceae	g__Pseudomonas	s__unclassified	FJ894373.1 gg_id:558838 Matriptase-deficient mice exhibit ichthyotic selective shift skin microbiota B2E; ear punch biopsy C57BL/6J mouse (4 weeks) clone nbt129b07	0.960104	0.982723	0.00436601	0.0484595	0.100605	0.305715	0.00266372	15.433	3.44332	1	1	1	8	10223.5	9651	9911.64	9848.57	10325.2	10766.9	9933.94	9247.79	9599.52	10606.1	10692.4	10704.5
185	k__Bacteria	p__Proteobacteria	c__Gammaproteobacteria	o__Pseudomonadales	f__Pseudomonadaceae	g__Pseudomonas	s__unclassified	FJ950635.1 gg_id:419521 Pseudomonas putida str. c315	0.716182	0.978161	0.202633	0.21542	0.75884	0.585889	0.141914	1.92593	0.100939	1	1	1	8	6563.44	9052.17	7103.59	6339.19	7555.29	7319.19	8695.98	7537.1	7463.12	7086.28	7282.79	6927.62
186	k__Bacteria	p__Proteobacteria	c__Gammaproteobacteria	o__Oceanospirillales	f__HTCC2188	g__unclassified	s__unclassified	GU061024.1 gg_id:543804 Evaluation culturing methods cultivate previously Yel Sea intertidal beach clone SF293	0.988436	0.983296	0.062706	0.120344	0.0431842	0.254363	0.000223574	4.66929	5.75947	1	1	1	8	10525.5	10826.8	9933.75	9791.93	10574.5	10747.7	9916.69	9502.17	10150.9	11344.7	10732	10775.3
189	k__Bacteria	p__Proteobacteria	c__Gammaproteobacteria	o__Chromatiales	f__Chromatiaceae	g__unclassified	s__unclassified	DQ070809.1 gg_id:149398 Prokaryotic Structures Seafloor Basalts Varying Age and Juan de Fuca Ridge basalt glass 9N latitude East Pacific Rise clone 9NBGBact_73	0.34795	0.978161	0.714599	0.429323	0.472516	0.490052	0.994057	0.143588	0.568357	1	1	1	8	11853	12453.4	12001.3	12238.8	11893.8	11573.6	9132.18	11899	12467.8	11830.7	11553.2	11932.3
195	k__Bacteria	p__Proteobacteria	c__Gammaproteobacteria	o__Pseudomonadales	f__Pseudomonadaceae	g__Pseudomonas	s__unclassified	NZ_ACXS01000064.1 gg_id:516354 Pseudomonas syringae pv. aesculi str. NCPPB3681	0.777384	0.978161	0.159193	0.189989	0.0913016	0.2973	0.0855273	2.40962	3.68132	1	1	1	8	7903.87	9748.43	9417.55	9623.24	8935.56	8895.37	9655.07	9398.98	9721.66	8175.08	9001.92	7957.76
196	k__Bacteria	p__Proteobacteria	c__Gammaproteobacteria	o__Pseudomonadales	f__Pseudomonadaceae	g__Pseudomonas	s__unclassified	AY622256.1 gg_id:103728 subsurface soil clone B-AU68	0.897222	0.981489	0.376355	0.301808	0.73104	0.578678	0.0177779	0.877289	0.126741	1	1	1	8	7698.42	9144.12	7515.3	7843.59	8391.01	7560.77	8389.4	8036.09	8406.38	8058.35	8211.98	7309.33
200	k__Bacteria	p__Proteobacteria	c__Gammaproteobacteria	o__Pseudomonadales	f__Pseudomonadaceae	g__Pseudomonas	s__unclassified	Z76652.1 gg_id:8784 Pseudomonas agarici str. LMG 2112T ()	0.908605	0.982723	0.00713583	0.0529557	0.00985004	0.198609	0.0140386	12.8525	11.3271	1	1	1	8	8624.89	8545.45	8358.13	8174.23	8886.72	8385.6	8809.02	8858.53	9073.07	8066.64	8154.54	7924.76
203	k__Bacteria	p__Proteobacteria	c__Gammaproteobacteria	o__Oceanospirillales	f__Alteromonadaceae	g__Marinobacter	s__unclassified	FJ675429.1 gg_id:526155 Synecology primary and secondary habitats Escherichia coli O157:H7 feedlot surface MARC beef cattle feedlot; top 3 cm behind feedbunk west pen 301; was negative STEC O157 clone LL141-8D20	0.277036	0.978161	0.0667879	0.123629	0.232259	0.384819	1.36054	4.49592	1.67059	1	1	1	8	9457.21	9043.11	10293.3	10144.4	8882.67	9019.07	10388.9	10500.8	10124.3	9273.87	9733.72	8924.67
206	k__Bacteria	p__Proteobacteria	c__Gammaproteobacteria	o__Pseudomonadales	f__Pseudomonadaceae	g__Pseudomonas	s__unclassified	EU538170.1 gg_id:281603 profile human microbiota antecubital fossa (inner elbow) skin clone nbt81c12	0.303722	0.978161	0.852459	0.471274	0.530044	0.51332	1.20789	0.0368982	0.430746	1	1	1	8	10081.7	10609.3	10529.9	10663.3	10481.1	10516.7	10877.8	9877.89	10235.4	10181.2	10191.8	10377.2
210	k__Bacteria	p__Proteobacteria	c__Gammaproteobacteria	o__Pseudomonadales	f__Pseudomonadaceae	g__Pseudomonas	s__unclassified	EU538028.1 gg_id:279841 profile human microbiota antecubital fossa (inner elbow) skin clone nbt225b04	0.724146	0.978161	0.143135	0.181035	0.0741979	0.282937	0.133659	2.6358	4.21353	1	1	1	8	10001.9	9559.46	9906.24	9667.5	9846.98	9752.17	9969.67	9080.82	9284.87	10072.8	9886.69	10097.1
218	k__Bacteria	p__Proteobacteria	c__Gammaproteobacteria	o__Pseudomonadales	f__Pseudomonadaceae	g__Pseudomonas	s__unclassified	FJ893603.1 gg_id:553179 Matriptase-deficient mice exhibit ichthyotic selective shift skin microbiota WT3; ear punch biopsy C57BL/6J mouse (2 months) clone nbt23b05	0.821798	0.978161	0.197249	0.212219	0.420145	0.46942	0.0541735	1.97787	0.72214	1	1	1	8	9430.68	10204.1	10663.3	10724.3	9939.5	9022.35	9551.87	10875.3	10549.3	9353.47	9489.89	9652.65
220	k__Bacteria	p__Proteobacteria	c__Gammaproteobacteria	o__Pseudomonadales	f__Pseudomonadaceae	g__Pseudomonas	s__Pseudomonas veronii	AY512620.1 gg_id:102881 Pseudomonas veronii str. A1YC2-5	0.441037	0.978161	0.0292507	0.0856642	0.519733	0.510172	0.657082	7.02309	0.453326	1	1	1	8	9442.12	9057.55	8526.53	8825.22	9650.85	10517	9707.35	8544.5	8910.97	10316.6	10218.6	9934.26
224	k__Bacteria	p__Proteobacteria	c__Gammaproteobacteria	o__Oceanospirillales	f__OM60	g__unclassified	s__unclassified	EU050825.1 gg_id:251646 libraries sediment Kings Bay Svalbard Arctic clone SS1_B_07_55	0.669472	0.978161	0.707336	0.427077	0.210547	0.374729	0.196285	0.151418	1.8529	1	1	1	8	10623.6	11142.3	11332.9	11580.4	11101.7	11281.9	11376.2	11059.8	11116.6	10895.5	11391	10785.7
226	k__Bacteria	p__Proteobacteria	c__Gammaproteobacteria	o__Alteromonadales	f__Alteromonadaceae	g__unclassified	s__unclassified	EU287412.1 gg_id:256595 Pacific arctic surface sediment clone S26-112	0.414243	0.978161	0.297784	0.266248	0.481042	0.494319	0.741501	1.24012	0.546077	1	1	1	8	9923.04	10405.9	10240.1	9957.11	11628.3	10516.6	9887.08	10511.3	10069.6	10312.7	10387.5	10077.8
230	k__Bacteria	p__Proteobacteria	c__Gammaproteobacteria	o__Chromatiales	f__Chromatiaceae	g__unclassified	s__unclassified	GQ866093.1 gg_id:553108 Seasonal changes Norway lobster (Nephrops norvegicus) gut clone F1-2	0.0185693	0.961463	0.00363179	0.0462661	0.018387	0.216371	8.67257	16.4863	8.71061	1	1	1	8	9722.56	9543.98	9643.45	9843.89	9665.22	9872.56	9755.26	9519.83	9632.15	11038.1	10711.7	10139.9
231	k__Bacteria	p__Proteobacteria	c__Gammaproteobacteria	o__Oceanospirillales	f__OM60	g__Congregibacter	s__unclassified	EU707308.1 gg_id:354827 sulfur oxidizing Wadden Sea sediments Janssand intertidal sandy sediment 0 3 cm depth JSS S04 clone 554	0.896721	0.981489	0.0803256	0.135261	0.714878	0.573076	0.0179528	4.00612	0.143292	1	1	1	8	10265.3	8223.63	9511.08	8655.9	10999.5	10938.3	9694.46	9527.04	8387.76	10580.2	10617.4	10215.2
232	k__Bacteria	p__Proteobacteria	c__Gammaproteobacteria	o__Methylococcales	f__Methylococcaceae	g__Methylomonas	s__Methylomonas rubra	AF150807.1 gg_id:8055 Methylomonas rubra	0.448522	0.978161	0.110495	0.158831	0.93836	0.632894	0.635018	3.21987	0.00636729	1	1	1	8	11896.1	11601.4	12273	11765.3	11747.2	11592	11742.6	11950.9	11765.5	11664.9	11768.9	11415.8
233	k__Bacteria	p__Proteobacteria	c__Gammaproteobacteria	o__Chromatiales	f__Chromatiaceae	g__unclassified	s__unclassified	DQ394927.1 gg_id:155515 harbor sediment clone VHS-B3-4	0.433025	0.978161	0.0382286	0.0963672	0.267607	0.403727	0.681414	6.14065	1.41965	1	1	1	8	11854.6	11416.1	11131.2	11390	12063.8	11757.1	11262.1	10969	11940.6	11952.5	12261.6	12264.9
234	k__Bacteria	p__Proteobacteria	c__Gammaproteobacteria	o__Oceanospirillales	f__OM60	g__Congregibacter	s__unclassified	EF632657.1 gg_id:235343 Unique microbial contrasting aquatic altitude Andean Altiplano (northern Chile) sediment clone Asc-s-45	0.9831	0.983296	0.0142658	0.0658481	0.535063	0.514216	0.000477556	9.72365	0.420057	1	1	1	8	10625.4	8770.11	9280.15	9698.43	10951	10880.4	9932.55	9213.88	8755.12	10673.6	10887.7	10692.2
235	k__Bacteria	p__Proteobacteria	c__Gammaproteobacteria	o__Pseudomonadales	f__Pseudomonadaceae	g__Pseudomonas	s__Pseudomonas oryzihabitans	EU977738.1 gg_id:569323 Pseudomonas oryzihabitans str. 1P03PA	0.251226	0.978161	0.81125	0.460047	0.923633	0.629603	1.52975	0.0609291	0.00978586	1	1	1	8	10440.8	10773.7	10875.4	11299.9	10707.1	10174.2	10953	10662.3	11176.5	11301.3	10920.6	10783.2
238	k__Bacteria	p__Proteobacteria	c__Gammaproteobacteria	o__Pseudomonadales	f__Pseudomonadaceae	g__Azorhizophilus	s__unclassified	AB175655.1 gg_id:168352 Azotobacter armeniacus str. DSM 2284	0.967711	0.982723	0.0656217	0.122475	0.643427	0.5509	0.00174419	4.54403	0.231318	1	1	1	8	9967.12	9461.83	10527.9	10373.7	10172.1	10426.1	9798.48	9663.9	10173	10231.6	10832.8	10177.7
239	k__Bacteria	p__Proteobacteria	c__Gammaproteobacteria	o__Pseudomonadales	f__Pseudomonadaceae	g__Pseudomonas	s__Pseudomonas mandelii	EU111739.2 gg_id:547460 Pseudomonas migulae str. CT28	0.0105052	0.889255	0.00646143	0.0521761	0.314376	0.425515	11.0372	13.3482	1.15231	1	1	1	8	9241.97	9664.58	9828.63	9905.18	9787.74	10154.2	10215.7	9574.12	9914.56	10733.7	10523.6	10484.2
243	k__Bacteria	p__Proteobacteria	c__Gammaproteobacteria	o__Oceanospirillales	f__OM60	g__Congregibacter	s__unclassified	EU707317.1 gg_id:350845 sulfur oxidizing Wadden Sea sediments Janssand intertidal sandy sediment middle flat clone WS365JS0307	0.786682	0.978161	0.0332633	0.0910665	0.975664	0.64168	0.0783241	6.5914	0.000990462	1	1	1	8	11983.2	11778.8	11227	11707.7	12455.2	12247.5	11978.6	11550.4	11599.2	12116.6	12473.9	11994.4
247	k__Bacteria	p__Proteobacteria	c__Gammaproteobacteria	o__Chromatiales	f__Chromatiaceae	g__unclassified	s__unclassified	AM997582.1 gg_id:542870 and biogeography deep-sea surface sediments South Ocean Atlantic Ocean:South-Atlantic OceanCape Basin clone Ucd15583	0.496933	0.978161	0.155696	0.188131	0.0153414	0.214174	0.50638	2.45621	9.42662	1	1	1	8	8082.69	9789	8922.77	7787.77	8603.39	8821.93	8585.47	7666.66	8060.75	9723.95	9245.8	10222.3
249	k__Bacteria	p__Proteobacteria	c__Gammaproteobacteria	o__Methylococcales	f__Methylococcaceae	g__unclassified	s__unclassified	AM936083.1 gg_id:539835 Dynamics during identified and SSU libraries pilot-scale bioremediation process hydrocarbon-contaminated soil clone CMPE11	0.479549	0.978161	0.00657034	0.0521761	0.0438154	0.254363	0.549927	13.2638	5.71492	1	1	1	8	10138	8921.38	9163.12	8933.92	10296.6	10461.7	8070.99	9347	8867.94	11749.9	10703.8	10916.9
250	k__Bacteria	p__Proteobacteria	c__Gammaproteobacteria	o__Alteromonadales	f__Idiomarinaceae	g__Idiomarina	s__unclassified	NR_029115.1 gg_id:557590 Idiomarina fontislapidosi str. F23; LMG 22169	0.0320947	0.978161	0.40939	0.315814	0.741448	0.581337	6.71001	0.757761	0.116694	1	1	1	8	10652.6	10121.7	10795.4	10428.1	9759.18	10130.4	9757.9	8992.62	9790.56	9767.6	10028.9	8198.2
253	k__Bacteria	p__Proteobacteria	c__Gammaproteobacteria	o__Chromatiales	f__Chromatiaceae	g__unclassified	s__unclassified	FJ745203.1 gg_id:553528 Transporter genes expressed coastal response dissolved organic carbon surface water UGA Marine Institute clone SHWN_night2_16S_390	0.364354	0.978161	0.100494	0.151188	0.0969255	0.302989	0.924902	3.44599	3.5339	1	1	1	8	11280.8	11780.3	10825.4	11579.7	11856.1	10471.7	11828.3	11151.5	11727.6	10001.6	10797.4	10567.8
255	k__Bacteria	p__Proteobacteria	c__Gammaproteobacteria	o__Alteromonadales	f__Pseudoalteromonadaceae	g__Pseudoalteromonas	s__unclassified	DQ005900.1 gg_id:130450 Pseudoalteromonas rubra str. C312	0.469507	0.978161	0.875928	0.477382	0.309534	0.422494	0.57639	0.0259873	1.17721	1	1	1	8	10692.1	11592.2	11135.1	11695.3	11113.2	11740	11944.9	10219	11653.7	10053.8	11779.6	10460.8
261	k__Bacteria	p__Proteobacteria	c__Gammaproteobacteria	o__Pseudomonadales	f__Pseudomonadaceae	g__Pseudomonas	s__unclassified	AY303306.1 gg_id:135272 Pseudomonas sp. str. ps4-49	0.789006	0.978161	0.0334931	0.0913064	0.142761	0.335705	0.0765774	6.56869	2.64147	1	1	1	8	11538.2	11436.7	12213.3	12043.3	11401.9	11153.5	11822.3	12215	11998.5	11226.1	10783.8	11393.2
271	k__Bacteria	p__Proteobacteria	c__Gammaproteobacteria	o__Alteromonadales	f__Pseudoalteromonadaceae	g__unclassified	s__unclassified	FJ403097.1 gg_id:359108 Disease- changes healthy and diseased colonies Caribbean coral Montastrea faveolata Alteromonadales clone MD2.48	0.999367	0.983956	0.710418	0.428084	0.623001	0.54469	6.70103e-07	0.148066	0.26135	1	1	1	8	9077.09	7224.7	6496.69	7373.52	7055.09	10865.8	8703.83	7221.94	8294.48	7507.81	10015.8	6344.42
274	k__Bacteria	p__Proteobacteria	c__Gammaproteobacteria	o__Pseudomonadales	f__Pseudomonadaceae	g__Pseudomonas	s__unclassified	EF194769.1 gg_id:202303 Pseudomonas plecoglossicida str. AT10	0.89249	0.981349	0.00259143	0.0419326	0.328285	0.431105	0.0194649	18.5495	1.0838	1	1	1	8	9046.92	9326.7	9945.14	9294.54	8296.72	8595.68	9592.42	9846.6	9650.38	8594.79	8229.79	8773.88
280	k__Bacteria	p__Proteobacteria	c__Gammaproteobacteria	o__Oceanospirillales	f__OM60	g__unclassified	s__unclassified	AB294961.1 gg_id:219188 -dependent and analyses hydrothermal system off Taketomi Island Japan microbial mat shal submarine hot spring clone pItb-vmat-60	0.400688	0.978161	0.0123527	0.0631763	0.845276	0.608344	0.787713	10.3288	0.0406349	1	1	1	8	8732.83	7766.06	6639.07	8828.97	10034.9	9251.15	9116.02	6926.64	8682.37	9794.76	9566.5	9753.31
281	k__Bacteria	p__Proteobacteria	c__Gammaproteobacteria	o__Oceanospirillales	f__Alteromonadaceae	g__Microbulbifer	s__Microbulbifer agarilyticus	AB304799.1 gg_id:255218 Microbulbifer agarolyticus str. JAMM 0654	0.381609	0.978161	0.861834	0.473518	0.426535	0.471569	0.857182	0.0323027	0.70168	1	1	1	8	11115.4	11882.3	10660.2	10726.1	11588.3	10622.9	10859.5	10757	10792.4	10992.6	10887.6	10994.7
283	k__Bacteria	p__Proteobacteria	c__Gammaproteobacteria	o__Chromatiales	f__Chromatiaceae	g__unclassified	s__unclassified	EU491349.1 gg_id:260349 Abundance and microbial life ocean crust seafloor lavas Hawai'i South Point X3 clone P0X3b5B09	0.871123	0.979039	0.0108824	0.0602845	0.98938	0.644257	0.0280607	10.8804	0.000188571	1	1	1	8	9798.66	9686.23	10288.3	9561	8968.75	8877.33	9959.02	9817.35	9886.08	9424.09	8322.94	9529.49
287	k__Bacteria	p__Proteobacteria	c__Gammaproteobacteria	o__Pseudomonadales	f__Pseudomonadaceae	g__Pseudomonas	s__unclassified	EU540148.1 gg_id:283193 profile human microbiota antecubital fossa (inner elbow) skin clone nbt246b06	0.863312	0.979039	0.27198	0.252089	0.314667	0.425611	0.0316069	1.39187	1.15083	1	1	1	8	7421.23	10235.3	10904.2	11194.3	9858.33	7253.35	10196.3	10053	10441.7	8519.1	8684.71	8125.49
289	k__Bacteria	p__Proteobacteria	c__Gammaproteobacteria	o__Chromatiales	f__Ectothiorhodospiraceae	g__Ectothiorhodospira	s__unclassified	AM902494.1 gg_id:571311 Ectothiorhodospira imhoffii str. JA319	0.354897	0.978161	0.00178112	0.0400898	0.0734686	0.282127	0.964171	21.0581	4.23968	1	1	1	8	8739.27	7497.08	7982.68	8167.52	8591.85	9661.07	7928.05	7682.57	7671.13	9653.77	9648.1	9764.72
293	k__Bacteria	p__Proteobacteria	c__Gammaproteobacteria	o__Chromatiales	f__Chromatiaceae	g__unclassified	s__unclassified	FJ264656.1 gg_id:346479 Manganese and Iron Dependent Anaerobic Oxidation Methane methane seep sediment clone OrigSedB16	0.53762	0.978161	0.236788	0.234656	0.234772	0.3853	0.414687	1.63553	1.65102	1	1	1	8	8002.36	8457.66	8316	8479.69	9687.57	8606.45	9318.32	8207.38	8753.28	8737.59	8843.78	8692.91
294	k__Bacteria	p__Proteobacteria	c__Gammaproteobacteria	o__Alteromonadales	f__Pseudoalteromonadaceae	g__Pseudoalteromonas	s__unclassified	NC_007481.1 gg_id:140750 Pseudoalteromonas haloplanktis str. TAC125	0.455388	0.978161	0.0357176	0.0935887	0.0201156	0.217083	0.615323	6.35865	8.36772	1	1	1	8	9551.41	9584.97	9831.55	9886.45	9229.18	10147.9	10500.4	9892.24	10255	8566.48	9570.54	8196.97
300	k__Bacteria	p__Proteobacteria	c__Gammaproteobacteria	o__Oceanospirillales	f__OM60	g__unclassified	s__unclassified	EU707310.1 gg_id:320148 sulfur oxidizing Wadden Sea sediments Janssand sediment -490cm clone JS9_43	0.765755	0.978161	0.016822	0.0686813	0.75486	0.585042	0.0950273	9.05812	0.104432	1	1	1	8	11201.5	11333.9	11289.6	11777	11758.5	11543.1	11386.8	10937.9	11506	11609.3	11894.1	11337.8
301	k__Bacteria	p__Proteobacteria	c__Gammaproteobacteria	o__Pseudomonadales	f__Pseudomonadaceae	g__Pseudomonas	s__Pseudomonas stutzeri	AB176955.1 gg_id:104939 Pseudomonas stutzeri str. KMM 235	0.332656	0.978161	0.256064	0.245183	0.584496	0.531164	1.06317	1.49619	0.3246	1	1	1	8	8011.31	10329.5	10520.7	9759.34	9859.81	8136.07	9799.21	8657.12	9624.1	7573.05	9060.2	8411.78
304	k__Bacteria	p__Proteobacteria	c__Gammaproteobacteria	o__Pseudomonadales	f__Pseudomonadaceae	g__Pseudomonas	s__unclassified	EU537190.1 gg_id:286488 profile human microbiota antecubital fossa (inner elbow) skin clone nbt68b06	0.747161	0.978161	0.360512	0.294828	0.933853	0.631527	0.111377	0.940666	0.00733503	1	1	1	8	10833.7	11109.4	11829.8	11669.5	11070.7	10312.3	11055.5	11228.8	11286.4	11016.5	10481.7	11212.8
305	k__Bacteria	p__Proteobacteria	c__Gammaproteobacteria	o__Oceanospirillales	f__OM60	g__Congregibacter	s__unclassified	EU161717.1 gg_id:255918 Haliea rubra str. CM41_15a	0.118403	0.978161	0.129768	0.172174	0.975711	0.64168	3.0592	2.85142	0.0009867	1	1	1	8	10339.1	10726.5	10492.3	10527.9	11872.3	10890.3	10686.7	9117.17	10023.9	10265.7	11027.1	10204.2
306	k__Bacteria	p__Proteobacteria	c__Gammaproteobacteria	o__Oceanospirillales	f__Alcanivoracaceae	g__Alcanivorax	s__Alcanivorax dieselolei	AB176073.1 gg_id:195877 Microbial Hydrothermal System Suiyo Seamount on Izu-Ogasawara Arc vent area water clone SSmCB10-15	0.331939	0.978161	0.135625	0.175878	0.397856	0.459601	1.06652	2.75349	0.797688	1	1	1	8	11397.5	11293.5	11496.7	11666.4	11269.4	11474.1	11205.7	11686.4	11336.2	11683	11640	11645.3
309	k__Bacteria	p__Proteobacteria	c__Gammaproteobacteria	o__Pseudomonadales	f__Pseudomonadaceae	g__Azotobacter	s__unclassified	AB429526.1 gg_id:333725 Azotobacter beijerinckii str. C4	0.853243	0.978681	0.423234	0.321161	0.147635	0.33641	0.0365015	0.712188	2.56914	1	1	1	8	10133.1	10879.5	10575.3	11269.7	10896.7	10641.4	10978.2	10662.5	10841.6	10447.4	10959.8	10696.7
312	k__Bacteria	p__Proteobacteria	c__Gammaproteobacteria	o__Oceanospirillales	f__Alteromonadaceae	g__Teredinibacter	s__unclassified	EF061962.1 gg_id:194319 Xiamen China mangrove sediment clone XME54	0.041527	0.978161	0.825887	0.464282	0.469284	0.488849	5.88046	0.051668	0.576991	1	1	1	8	10898.3	9283.48	9643.23	9343.69	10249.7	9117.11	9344.64	7962.36	8921.71	8789.8	9341.29	8698.73
313	k__Bacteria	p__Proteobacteria	c__Gammaproteobacteria	o__Alteromonadales	f__Alteromonadaceae	g__unclassified	s__unclassified	AB526336.1 gg_id:573848 Alteromonas sp. str. JAM-GA13	0.290411	0.978161	0.0500147	0.107773	0.0834369	0.288422	1.28149	5.31679	3.90848	1	1	1	8	7132.91	7301.98	7591.27	8431.8	8909.18	10453.7	8971.47	9302.01	7940.21	8462.11	9877.75	8316.72
315	k__Bacteria	p__Proteobacteria	c__Gammaproteobacteria	o__Chromatiales	f__Ectothiorhodospiraceae	g__unclassified	s__unclassified	EF157075.1 gg_id:255083 Microbial natural asphalts rancho la brea heavy oil seeps Rancho La Brea tar pits clone 91-110	0.260051	0.978161	0.0411293	0.0991235	0.146809	0.336307	1.46921	5.91042	2.58116	1	1	1	8	11336.6	9761.54	10600.2	10551.4	10948.2	10855.1	10390.1	10343.3	10651	11862.6	11100.3	11635.5
317	k__Bacteria	p__Proteobacteria	c__Gammaproteobacteria	o__Chromatiales	f__Chromatiaceae	g__unclassified	s__unclassified	EU734910.1 gg_id:313480 assemblages sediment station DBSE Northern Bering Sea clone 001A1	0.279774	0.978161	0.867116	0.475061	0.546976	0.51788	1.34391	0.0298526	0.395459	1	1	1	8	9772.73	8971.36	9938.16	9347.77	9458.34	9511.67	10249.1	9949.39	8907.66	10232.8	9679.61	9834.39
322	k__Bacteria	p__Proteobacteria	c__Gammaproteobacteria	o__Pseudomonadales	f__Pseudomonadaceae	g__Pseudomonas	s__Pseudomonas syringae group genomosp. 3	AB001449.1 gg_id:52123 Pseudomonas syringae pv. tagetis str. MAFF 302271 pv.	0.985176	0.983296	0.712669	0.428667	0.42858	0.471865	0.000367451	0.145645	0.695238	1	1	1	8	8184.1	9511.44	9078.55	9870.67	8775.98	8564.09	9595.72	8748.63	9253.44	8898.36	9088.03	8437.67
323	k__Bacteria	p__Proteobacteria	c__Gammaproteobacteria	o__Pseudomonadales	f__Pseudomonadaceae	g__Pseudomonas	s__unclassified	EU008575.1 gg_id:257715 Pseudomonas putida str. PS13	0.905826	0.982723	0.133815	0.174954	0.282601	0.40992	0.0149102	2.78315	1.32699	1	1	1	8	10038	10659	10977.7	11303.2	10293.7	9629.02	10624.9	10822.9	11122.2	9951.21	10086.3	10080.9
326	k__Bacteria	p__Proteobacteria	c__Gammaproteobacteria	o__Pseudomonadales	f__Pseudomonadaceae	g__Pseudomonas	s__unclassified	EU539155.1 gg_id:285112 profile human microbiota antecubital fossa (inner elbow) skin clone nbt101a08	0.900242	0.982258	0.955381	0.497821	0.944198	0.634077	0.016742	0.00333249	0.00521614	1	1	1	8	9736.61	10476.3	10824.4	11328.6	10401.3	9291.93	10094.5	10242.3	10485.9	10186.3	10059	10715.7
328	k__Bacteria	p__Proteobacteria	c__Gammaproteobacteria	o__Pseudomonadales	f__Pseudomonadaceae	g__Pseudomonas	s__unclassified	FJ893413.1 gg_id:547116 Matriptase-deficient mice exhibit ichthyotic selective shift skin microbiota WT1; ear punch biopsy C57BL/6J mouse (2 months) clone nbt19a04	0.55577	0.978161	0.0968277	0.148667	0.510481	0.50615	0.37797	3.53636	0.474323	1	1	1	8	10560.3	11721.1	10143.3	10699.7	11363	8349.41	10171.1	10781.2	11597.3	9609.24	9013.52	9588.08
333	k__Bacteria	p__Proteobacteria	c__Gammaproteobacteria	o__Oceanospirillales	f__OM60	g__unclassified	s__unclassified	GQ347899.1 gg_id:555942 Metagenome versatile chemolithoautotroph expanding oceanic dead zones Saanich Inlet 10 m depth clone SGSO673	0.742175	0.978161	0.00374998	0.0462699	0.29733	0.417073	0.11601	16.2995	1.24263	1	1	1	8	11537.4	11633.6	11742.2	11665.4	11014.5	11056.4	11787.8	11745.4	11691.8	11329	10799.7	11021.6
334	k__Bacteria	p__Proteobacteria	c__Gammaproteobacteria	o__Oceanospirillales	f__OM60	g__unclassified	s__unclassified	AM259790.1 gg_id:216671 Spatial sponge- Mediterranean Tethya aurantium sponge endosome clone TAI-8-20	0.528955	0.978161	0.0362589	0.0943179	0.550897	0.518891	0.433092	6.31005	0.387592	1	1	1	8	9900.07	9409.12	10447	10364.9	10641.6	10396.5	9640.26	10132.4	9964.81	10112.8	10321.8	10295.6
335	k__Bacteria	p__Proteobacteria	c__Gammaproteobacteria	o__Chromatiales	f__Chromatiaceae	g__unclassified	s__unclassified	GQ249599.1 gg_id:509542 Microbial anaerobic sediments Bay Cadiz (Spain) marine sediment: 12-14 cm layer clone D57	0.630369	0.978161	0.0137515	0.0652257	0.453089	0.481418	0.250249	9.87583	0.621861	1	1	1	8	11331	11304.5	10817.1	11483.5	11703.4	11455.1	11287.2	10581.3	11438.4	11691.8	11958.5	11642.8
347	k__Bacteria	p__Proteobacteria	c__Gammaproteobacteria	o__Pseudomonadales	f__Pseudomonadaceae	g__Pseudomonas	s__unclassified	GQ149776.1 gg_id:565857 Burkholderia cepacia str. BCC933	0.604763	0.978161	0.021278	0.0752773	0.208262	0.372634	0.290186	8.15741	1.87359	1	1	1	8	9587.56	10120.5	10702	10402.4	9364.79	9598.27	10374.3	10803.8	10571.6	9667.1	9578.56	9536.83
349	k__Bacteria	p__Proteobacteria	c__Gammaproteobacteria	o__Oceanospirillales	f__125ds10	g__unclassified	s__unclassified	EU104176.1 gg_id:311244 Evidence Comamonadaceae determinants settling performance activated sludge clone N1512_03	0.0523588	0.978161	0.0115898	0.0614464	0.0175085	0.21619	5.18233	10.604	8.90086	1	1	1	8	11828.5	11321	11501	11668.1	11710.8	11389.4	10837.5	10487.6	11057	11397.5	11902.6	11773
354	k__Bacteria	p__Proteobacteria	c__Gammaproteobacteria	o__Pseudomonadales	f__Pseudomonadaceae	g__Pseudomonas	s__unclassified	EU534823.1 gg_id:283071 profile human skin microbiota ear punch biopsy female C57BL/6J mouse clone nbt211e07	0.41811	0.978161	0.810167	0.459615	0.342484	0.43691	0.728766	0.0616462	1.01822	1	1	1	8	10008.7	11108.1	10751.7	11138.6	10457.3	10821.7	10802.3	10220.8	10957.6	9988.83	10645.2	10439.2
356	k__Bacteria	p__Proteobacteria	c__Gammaproteobacteria	o__Alteromonadales	f__Pseudoalteromonadaceae	g__Pseudoalteromonas	s__unclassified	EF551371.1 gg_id:221998 Pseudoalteromonas sp. str. BSw20507	0.0133843	0.911429	0.0573892	0.115025	0.342906	0.43691	9.98895	4.91812	1.01633	1	1	1	8	11926	11701	11766.9	11666.4	11382.6	11930.4	11561.4	11349.5	11745.4	11046.2	11373.6	11131
358	k__Bacteria	p__Proteobacteria	c__Gammaproteobacteria	o__Pseudomonadales	f__Pseudomonadaceae	g__Pseudomonas	s__Pseudomonas umsongensis	AM419155.2 gg_id:271957 Pseudomonas clemancea str. PR221	0.593353	0.978161	0.0791846	0.134077	0.0696319	0.277529	0.309243	4.04316	4.38298	1	1	1	8	7714.71	9286.56	9640.06	9798.2	8747	8197.53	10094.6	9201.9	9227.69	8020.95	7792.68	7684.21
359	k__Bacteria	p__Proteobacteria	c__Gammaproteobacteria	o__Alteromonadales	f__Pseudoalteromonadaceae	g__Pseudoalteromonas	s__unclassified	AM111034.1 gg_id:140870 Pseudoalteromonas sp. str. 7038	0.993464	0.983296	0.0948134	0.146921	0.427851	0.471865	7.14236e-05	3.58793	0.69753	1	1	1	8	8763.6	7884.05	7264.13	8087.22	7868.19	10109.6	8072.79	5729.61	8394.05	10072.3	9727.49	7946.18
362	k__Bacteria	p__Proteobacteria	c__Gammaproteobacteria	o__Pseudomonadales	f__Pseudomonadaceae	g__Pseudomonas	s__unclassified	EU535554.1 gg_id:282463 profile human microbiota antecubital fossa (inner elbow) skin clone nbt27b09	0.321865	0.978161	0.473318	0.340059	0.953595	0.636706	1.11487	0.56623	0.00360503	1	1	1	8	11480.2	11063.3	11997.1	11782.3	11634.7	11474.1	11115.2	11420.5	11439.8	11176.4	11673.9	11536.7
363	k__Bacteria	p__Proteobacteria	c__Gammaproteobacteria	o__Pseudomonadales	f__Pseudomonadaceae	g__Pseudomonas	s__Pseudomonas umsongensis	GU391518.1 gg_id:539900 Pseudomonas jessenii str. Gd2F	0.0990415	0.978161	0.470142	0.338902	0.380752	0.453356	3.48128	0.574687	0.860431	1	1	1	8	9101.67	8104.2	8084.47	8489.1	8834.34	7832.38	8923.27	8245.75	8865.83	8798.41	9140.5	9433.59
365	k__Bacteria	p__Proteobacteria	c__Gammaproteobacteria	o__Oceanospirillales	f__Halomonadaceae	g__unclassified	s__unclassified	AB021383.1 gg_id:8811 Pseudomonas halophila str. DSM 3050T	0.824271	0.978161	0.000870918	0.0386841	0.21569	0.377336	0.0526508	26.5553	1.80744	1	1	1	8	10117	10322.6	10175.3	10349.4	10948.5	11154.4	10108.9	9559.21	10187.7	10910.4	11075.5	11004
366	k__Bacteria	p__Proteobacteria	c__Gammaproteobacteria	o__Oceanospirillales	f__Oceanospirillaceae	g__Marinomonas	s__unclassified	AY730245.1 gg_id:101261 Marinomonas sp. M6-20A	0.469038	0.978161	0.836493	0.467478	0.68997	0.565186	0.577652	0.0454601	0.171139	1	1	1	8	9026.8	9804.76	10204.6	10196.3	9208.13	9810.99	10120	9020.54	9585.87	9071.88	9833.33	9260.58
368	k__Bacteria	p__Proteobacteria	c__Gammaproteobacteria	o__Pseudomonadales	f__Pseudomonadaceae	g__Pseudomonas	s__unclassified	EU169149.1 gg_id:245779 Pseudomonas tolaasii str. B37	0.109918	0.978161	0.244293	0.23918	0.282318	0.40968	3.23217	1.57944	1.32867	1	1	1	8	10427.2	10061.8	10644.8	10618.5	10230.4	10328.3	10112.8	10678.6	10612.1	10713.1	10910.5	10787.2
369	k__Bacteria	p__Proteobacteria	c__Gammaproteobacteria	o__Alteromonadales	f__Colwelliaceae	g__Colwellia	s__Colwellia psychrerythraea	FN397812.1 gg_id:392867 geomicrobiological investigation sediments Gulf Cadiz GeoB 9072-1 anoxic sub-surface breccia Capt Arutyunov mud volcano clone CpA BacA8	0.357083	0.978161	0.252934	0.243793	0.866659	0.613285	0.954951	1.51779	0.0300608	1	1	1	8	12105.1	12388.9	11426.1	12320.8	11907.1	12540.6	12532.3	11974.6	12107.8	12154.5	12522.1	12577.3
372	k__Bacteria	p__Proteobacteria	c__Gammaproteobacteria	o__Oceanospirillales	f__Oceanospirillaceae	g__Marinomonas	s__unclassified	AF321017.2 gg_id:30213 Marinomonas sp. GOBB3-320	0.850372	0.978681	0.860828	0.473288	0.122348	0.320829	0.0379645	0.0327805	2.98421	1	1	1	8	10643.6	10231	11949.5	11469.7	11496.6	11586.1	11726.4	11231.6	11606.9	11035.1	11531.7	10597.8
373	k__Bacteria	p__Proteobacteria	c__Gammaproteobacteria	o__Chromatiales	f__Chromatiaceae	g__unclassified	s__unclassified	AF223299.1 gg_id:31454 marine sediment clone B2M60	0.522543	0.978161	0.113597	0.161325	0.5053	0.503687	0.447087	3.1551	0.486394	1	1	1	8	11715.9	11665.6	11780.1	11957.4	11375.5	11499.3	11858.3	11714.8	11597.3	11395	11435	11585
377	k__Bacteria	p__Proteobacteria	c__Gammaproteobacteria	o__Pseudomonadales	f__Pseudomonadaceae	g__Pseudomonas	s__unclassified	FM955874.1 gg_id:549837 Pseudomonas sp. str. Asd M6-6	0.25387	0.978161	0.637189	0.403264	0.538887	0.515279	1.5113	0.240244	0.412045	1	1	1	8	8460.38	8259.08	6931.78	7380.99	8168.39	7946.76	8068.35	7401.34	8781.92	8363.36	8292.72	8752.49
390	k__Bacteria	p__Proteobacteria	c__Gammaproteobacteria	o__Oceanospirillales	f__Alteromonadaceae	g__Marinobacter	s__Marinobacter mobilis	GQ214550.1 gg_id:556839 Marinobacter mobilis str. B17	0.724088	0.978161	0.690944	0.422254	0.323594	0.428674	0.133718	0.169995	1.10641	1	1	1	8	8696.95	8031.87	8660.7	8834.12	8666.31	8893.87	8034.32	8781.03	9045.05	8532.71	8887.94	8000.87
396	k__Bacteria	p__Proteobacteria	c__Gammaproteobacteria	o__Pseudomonadales	f__Pseudomonadaceae	g__Pseudomonas	s__unclassified	EU538383.1 gg_id:284088 profile human microbiota antecubital fossa (inner elbow) skin clone nbt87b06	0.316666	0.978161	0.359824	0.294494	0.250242	0.392451	1.14072	0.943514	1.53667	1	1	1	8	11805.3	11998.5	12064.2	11484.7	11848.2	11922.8	12030.5	11915.6	11874.4	11949.3	12122.6	11822.9
397	k__Bacteria	p__Proteobacteria	c__Gammaproteobacteria	o__Pseudomonadales	f__Pseudomonadaceae	g__Pseudomonas	s__unclassified	EU082809.1 gg_id:245977 Pseudomonas sp. str. MY0506	0.839848	0.978161	0.254748	0.24446	0.269053	0.404529	0.0435837	1.50523	1.4104	1	1	1	8	10418.3	10917.2	10750.3	11104.1	11113	10868.9	10649.8	10679.1	11162.4	10854.9	11075.3	10577.4
398	k__Bacteria	p__Proteobacteria	c__Gammaproteobacteria	o__Oceanospirillales	f__OM60	g__unclassified	s__unclassified	GQ249557.1 gg_id:555216 Microbial anaerobic sediments Bay Cadiz (Spain) marine sediment: 12-14 cm layer clone D15	0.312408	0.978161	0.00576902	0.0512045	0.428066	0.471865	1.16236	13.9298	0.696854	1	1	1	8	8668.69	7250.18	7633.02	7815.08	10449.9	9481.93	8316.6	7522.02	8065.6	10323.4	9550.67	10642.3
403	k__Bacteria	p__Proteobacteria	c__Gammaproteobacteria	o__Pseudomonadales	f__Pseudomonadaceae	g__Pseudomonas	s__unclassified	EU539418.1 gg_id:285673 profile human microbiota antecubital fossa (inner elbow) skin clone nbt238e05	0.175379	0.978161	0.0939046	0.146468	0.847072	0.608344	2.21058	3.61166	0.0396828	1	1	1	8	10429.8	10733.7	11144.8	11521.1	11189.8	10799.3	10362.8	10405.8	10802.6	10505	10845.8	11194.3
409	k__Bacteria	p__Proteobacteria	c__Gammaproteobacteria	o__Chromatiales	f__Chromatiaceae	g__unclassified	s__unclassified	FJ358866.1 gg_id:580890 and redox-stratified sediments marine reef sandy sediment clone OX79	0.562032	0.978161	0.0048197	0.0499224	0.00595167	0.195167	0.365855	14.8874	13.7682	1	1	1	8	9764.83	9463.86	9966.04	9618.36	9556.1	10096.8	9014.58	9094.95	9477.37	10899.1	10465.6	10140.6
413	k__Bacteria	p__Proteobacteria	c__Gammaproteobacteria	o__Pseudomonadales	f__Pseudomonadaceae	g__Pseudomonas	s__unclassified	EU536369.1 gg_id:285992 profile human microbiota antecubital fossa (inner elbow) skin clone nbt62e06	0.413155	0.978161	0.0589623	0.11655	0.223186	0.379691	0.745117	4.84151	1.74378	1	1	1	8	11308.7	11896.6	11328.6	12301.4	12274.7	12150.2	12523.3	11340.8	12029.5	12072.1	11979.4	12390
415	k__Bacteria	p__Proteobacteria	c__Gammaproteobacteria	o__Oceanospirillales	f__OM60	g__unclassified	s__unclassified	EU544829.1 gg_id:273948 free-living particle- aggregate- archaeal and Laptev Sea 1.0-60 um size fraction ( suspended particles) Arctic seawater clone NABOS_SSPbact24	0.465406	0.978161	0.00406392	0.0468867	0.12478	0.32299	0.587487	15.8373	2.93955	1	1	1	8	10447.1	11545.8	11328.2	11256.7	10417	9183.97	11629.5	11081.8	11641	9257.6	9257.97	9643.75
422	k__Bacteria	p__Proteobacteria	c__Gammaproteobacteria	o__Chromatiales	f__Chromatiaceae	g__unclassified	s__unclassified	GQ246364.1 gg_id:593033 Temporal and spatial China North Yel Sea sediments clone Cm1-27	0.62603	0.978161	0.104187	0.153894	0.850278	0.608837	0.25675	3.3592	0.0380129	1	1	1	8	8748.64	8493.76	9802.53	8740.33	8072.36	8093.93	8618.91	9276.47	9478.28	8628.7	7702.41	9315.42
424	k__Bacteria	p__Proteobacteria	c__Gammaproteobacteria	o__Pseudomonadales	f__Pseudomonadaceae	g__Pseudomonas	s__unclassified	EU536306.1 gg_id:283773 profile human microbiota antecubital fossa (inner elbow) skin clone nbt62c10	0.224566	0.978161	0.0982175	0.149735	0.365209	0.446455	1.73238	3.50159	0.921433	1	1	1	8	10573.6	10415.8	10803.8	10840.4	11059.6	10915.7	10495.5	10777.9	10391.1	10383.9	10649	10960.8
425	k__Bacteria	p__Proteobacteria	c__Gammaproteobacteria	o__Chromatiales	f__Ectothiorhodospiraceae	g__Thioalkalivibrio	s__unclassified	AF126545.1 gg_id:73895 Thialkalivibrio denitrificans	0.424653	0.978161	0.937756	0.492277	0.6129	0.540071	0.707652	0.00649294	0.277079	1	1	1	8	9885.26	10118.6	11060	10448.4	10293.1	10695.2	10838.1	10551.4	10514.1	10771	10495.9	10362.9
426	k__Bacteria	p__Proteobacteria	c__Gammaproteobacteria	o__Alteromonadales	f__Alteromonadaceae	g__Glaciecola	s__unclassified	AJ488501.1 gg_id:65357 Glaciecola mesophila str. KMM 241	0.0645441	0.978161	0.336931	0.285291	0.313081	0.424789	4.58948	1.04337	1.15891	1	1	1	8	9557.97	10401.9	9681.05	9973.18	10233.8	10614.7	9767.26	9347.18	9926.73	9731.79	9772.8	9505.59
427	k__Bacteria	p__Proteobacteria	c__Gammaproteobacteria	o__Oceanospirillales	f__Saccharospirillaceae	g__Saccharospirillum	s__unclassified	EF177670.1 gg_id:175318 Saccharospirillum sp. str. Y25	0.457287	0.978161	0.661917	0.41241	0.627489	0.546172	0.609965	0.206084	0.254552	1	1	1	8	11350.5	12509.5	9940.55	10700.5	11837.6	11328	10847	10911.3	11683.4	10907.4	10810	10480.2
428	k__Bacteria	p__Proteobacteria	c__Gammaproteobacteria	o__Alteromonadales	f__Idiomarinaceae	g__Idiomarina	s__unclassified	DQ235566.1 gg_id:142194 biofilm water pipeline biofilms steel pipelines Gulf Mexico clone 20	0.72593	0.978161	0.851821	0.471226	0.97075	0.640641	0.131848	0.0372222	0.00143109	1	1	1	8	9816.98	10701.9	10571.4	10385.8	9939.16	10621.4	10253.1	10341.4	10245.8	10180.8	10686.8	9875.9
432	k__Bacteria	p__Proteobacteria	c__Gammaproteobacteria	o__Pseudomonadales	f__Pseudomonadaceae	g__Pseudomonas	s__unclassified	EU214613.1 gg_id:328976 Pseudomonas fluorescens yb126	0.417132	0.978161	0.447937	0.329962	0.671947	0.559909	0.731967	0.63672	0.193139	1	1	1	8	10862.8	11052	11431.3	11576.6	11332.2	11010.9	10679.2	11128.9	11345	11081.1	11199.7	11038.5
433	k__Bacteria	p__Proteobacteria	c__Gammaproteobacteria	o__Pseudomonadales	f__Pseudomonadaceae	g__Pseudomonas	s__unclassified	EU734169.1 gg_id:461530 Pseudomonas plecoglossicida	0.238873	0.978161	0.32335	0.279272	0.243334	0.389413	1.6197	1.10761	1.58647	1	1	1	8	11324.6	11829.6	11791.5	11730.8	11609.5	11543.2	11764.8	11455.8	11729.1	11860.8	11831.8	11952.6
434	k__Bacteria	p__Proteobacteria	c__Gammaproteobacteria	o__Pseudomonadales	f__Pseudomonadaceae	g__Pseudomonas	s__unclassified	AM410631.1 gg_id:177686 Pseudomonas fluorescens str. 9zhy	0.775033	0.978161	0.384362	0.304977	0.349828	0.439039	0.0874033	0.846822	0.985888	1	1	1	8	8966.87	9243.47	8865.34	9708.32	8871.7	8412.25	9410.74	7325.89	8860.56	9466.75	8867.74	9457.84
435	k__Bacteria	p__Proteobacteria	c__Gammaproteobacteria	o__Methylococcales	f__Methylococcaceae	g__Methylobacter	s__unclassified	EU528230.1 gg_id:286126 Seasonal Dynamics Mudflat Mouth Major Kentucky Lake Reservoir Tributary sediment clone 3.5.8	0.868452	0.979039	0.0234387	0.07762	0.25776	0.397312	0.029249	7.80253	1.48464	1	1	1	8	11504.3	11160.1	10640.5	10792.7	11958.2	11851.9	10937.9	10120.6	11101.3	11698.6	12000.5	11766.8
436	k__Bacteria	p__Proteobacteria	c__Gammaproteobacteria	o__Pseudomonadales	f__Pseudomonadaceae	g__Azorhizophilus	s__unclassified	AB175656.1 gg_id:173793 Azotobacter salinestris str. ATCC 49674	0.818179	0.978161	0.0620327	0.119662	0.426117	0.471441	0.0564441	4.69927	0.703003	1	1	1	8	9059.55	7796.19	8288.61	8847.55	8907.4	8366.3	7940.26	8254.32	8508.18	9257	8537.38	9117.62
437	k__Bacteria	p__Proteobacteria	c__Gammaproteobacteria	o__Alteromonadales	f__Pseudoalteromonadaceae	g__Pseudoalteromonas	s__unclassified	AY682201.1 gg_id:107552 Pseudoalteromonas chazhmella str. R10SW10	0.509065	0.978161	0.335428	0.284775	0.303815	0.419978	0.477599	1.05029	1.20739	1	1	1	8	9374.58	10022.1	10033	9782.92	9261.01	10451.5	10983.6	9577.71	10458.6	9867.78	9809.21	9456.13
438	k__Bacteria	p__Proteobacteria	c__Gammaproteobacteria	o__Alteromonadales	f__Pseudoalteromonadaceae	g__Pseudoalteromonas	s__Pseudoalteromonas issachenkonii	AF316144.1 gg_id:52879 Pseudoalteromonas issachenkonii str. KMM 3549; F13	0.47129	0.978161	0.0261929	0.0811983	0.0339318	0.238813	0.571621	7.40589	6.52589	1	1	1	8	10196.7	10106.7	10165	10516.7	9510.1	10320.6	11013.6	10113.5	10645.9	9250.62	9802.42	8892.85
439	k__Bacteria	p__Proteobacteria	c__Gammaproteobacteria	o__Pseudomonadales	f__Pseudomonadaceae	g__Pseudomonas	s__unclassified	EU537179.1 gg_id:284941 profile human microbiota antecubital fossa (inner elbow) skin clone nbt68a03	0.403542	0.978161	0.179306	0.201947	0.350569	0.439206	0.777772	2.16598	0.982686	1	1	1	8	9716.43	11110.3	11042.9	11792.3	11487.2	10735.9	10734.3	10370	10860.7	10753	10635.4	10995.1
440	k__Bacteria	p__Proteobacteria	c__Gammaproteobacteria	o__Pseudomonadales	f__Pseudomonadaceae	g__Pseudomonas	s__unclassified	FJ892842.1 gg_id:559778 Matriptase-deficient mice exhibit ichthyotic selective shift skin microbiota HM1; ear punch biopsy C57BL/6J (St14 hypo/-) mouse (2 months) clone nbt14c02	0.507226	0.978161	0.731313	0.434792	0.628661	0.546335	0.48188	0.126472	0.252794	1	1	1	8	11542.5	11790.8	11548.5	11967	11404.6	11594.3	12135.6	11147.8	11489.2	11319.2	11212.5	11750.6
451	k__Bacteria	p__Proteobacteria	c__Gammaproteobacteria	o__Chromatiales	f__Chromatiaceae	g__unclassified	s__unclassified	AB530192.1 gg_id:549648 Monitoring Suez and Tokyo bays based on analyses marine sediment clone Suez..Bac.24	0.591803	0.978161	0.550227	0.369674	0.798177	0.596497	0.311896	0.388927	0.0698924	1	1	1	8	10788.5	10998.6	10649.6	11457.5	11309.7	10368	10968.7	10405.3	11710	11101.5	11260.2	11004.8
453	k__Bacteria	p__Proteobacteria	c__Gammaproteobacteria	o__Oceanospirillales	f__Alteromonadaceae	g__Cellvibrio	s__unclassified	AJ289161.1 gg_id:52677 Cellvibrio sp. str. R-4001	0.918751	0.982723	0.738518	0.436854	0.219232	0.378178	0.0110823	0.119475	1.77698	1	1	1	8	10049.4	8685.45	9544.94	9052.54	9422.91	8976.77	9519.55	9102.37	8452.36	9714.62	9103.58	9663.08
461	k__Bacteria	p__Proteobacteria	c__Gammaproteobacteria	o__Oceanospirillales	f__Oceanospirillaceae	g__unclassified	s__unclassified	GQ131677.1 gg_id:376032 Neptuniibacter sp. str. antisso-13	0.660173	0.978161	0.145086	0.181926	0.858549	0.611335	0.208387	2.60656	0.0338767	1	1	1	8	8712.19	9656.75	9864.94	9803.68	8965.6	11107.8	9840.98	9467.53	9238.34	10102	10596.5	9914.34
465	k__Bacteria	p__Proteobacteria	c__Gammaproteobacteria	o__Oceanospirillales	f__Halomonadaceae	g__unclassified	s__unclassified	AY987840.1 gg_id:128215 Microbial Salterns Maras salterns clone 2B4	0.576575	0.978161	0.845306	0.469381	0.268552	0.40451	0.338761	0.0406186	1.4136	1	1	1	8	5547.88	8855.01	10404.8	9162.5	7729.8	10485	8863.77	7924.94	9598.39	7362.54	8186.81	7219.18
468	k__Bacteria	p__Proteobacteria	c__Gammaproteobacteria	o__Oceanospirillales	f__Alteromonadaceae	g__Marinobacter	s__unclassified	AY690675.1 gg_id:99388 Marinobacter sp. str. GC101	0.176234	0.978161	0.990712	0.507048	0.1088	0.310916	2.20076	0.000144228	3.25626	1	1	1	8	9687.03	8693.56	9393.78	9187.27	9625.37	10038.7	9875.62	9952.97	9895.16	9377.51	9597.67	9685.83
469	k__Bacteria	p__Proteobacteria	c__Gammaproteobacteria	o__Oceanospirillales	f__Alcanivoracaceae	g__unclassified	s__unclassified	AY622252.1 gg_id:103157 subsurface soil clone B-AF45	0.724564	0.978161	0.622487	0.398575	0.437142	0.475563	0.133234	0.262137	0.668819	1	1	1	8	8170.64	9258.12	9719.81	9425.32	8454.01	9634.48	9751.3	8944.61	8993.45	8015.6	9605.04	8480.52
472	k__Bacteria	p__Proteobacteria	c__Gammaproteobacteria	o__Oceanospirillales	f__Oceanospirillaceae	g__unclassified	s__unclassified	AY549002.2 gg_id:101490 marine bone clone sacC13A2	0.225807	0.978161	0.204433	0.216587	0.0380392	0.244382	1.72222	1.90897	6.15645	1	1	1	8	10795.3	11488.5	10600.5	10717.1	10744.1	10816.2	10984.7	10252.2	11002.2	11470.7	11401.8	11498.7
475	k__Bacteria	p__Proteobacteria	c__Gammaproteobacteria	o__Pseudomonadales	f__Pseudomonadaceae	g__Pseudomonas	s__unclassified	FJ894073.1 gg_id:534048 Matriptase-deficient mice exhibit ichthyotic selective shift skin microbiota B1E; ear punch biopsy C57BL/6J mouse (8 weeks) clone nbt175g08	0.705772	0.978161	0.816665	0.461385	0.461471	0.485579	0.153137	0.0574085	0.598297	1	1	1	8	8510.69	9743.96	10140.3	10254.2	9173.16	9496.1	9552.4	9654.67	9566.15	8699.52	9736.41	9334.42
476	k__Bacteria	p__Proteobacteria	c__Gammaproteobacteria	o__Oceanospirillales	f__Alteromonadaceae	g__unclassified	s__unclassified	EU050817.1 gg_id:237439 libraries sediment Kings Bay Svalbard Arctic clone SS1_B_05_77	0.45957	0.978161	0.010174	0.0585699	0.539289	0.515421	0.603577	11.1808	0.41121	1	1	1	8	9486.23	9505.51	9599.92	10018.4	10587.5	9782.53	9267.1	9439.1	9824.29	9841.5	9851.16	10056.4
477	k__Bacteria	p__Proteobacteria	c__Gammaproteobacteria	o__Pseudomonadales	f__Pseudomonadaceae	g__Pseudomonas	s__unclassified	EU540285.1 gg_id:282167 profile human microbiota antecubital fossa (inner elbow) skin clone nbt113h06	0.0962809	0.978161	0.476307	0.340841	0.0189962	0.216371	3.55022	0.558362	8.5853	1	1	1	8	11637.4	11473.1	11663.1	12073.3	11829	11658.6	11485.3	11692.6	11972.9	10993.3	11417.6	11413.7
479	k__Bacteria	p__Proteobacteria	c__Gammaproteobacteria	o__Pseudomonadales	f__Moraxellaceae	g__Perlucidibaca	s__unclassified	DQ458033.1 gg_id:158925 acid mine drainage clone DX63	0.00915612	0.889255	0.032044	0.089092	0.690285	0.565381	11.6618	6.71529	0.170767	1	1	1	8	7680.85	7585.9	8539.25	9115.35	8411.88	8756.74	8830.73	9100.5	9031.93	9619.2	8872.38	10267.9
487	k__Bacteria	p__Proteobacteria	c__Gammaproteobacteria	o__Oceanospirillales	f__OM60	g__unclassified	s__unclassified	FJ203170.1 gg_id:333574 and White Plague Disease-Induced Changes Caribbean Coral Montastraea faveolata diseased tissue clone SHFG575	0.876249	0.979544	0.753279	0.441669	0.751664	0.584004	0.0258516	0.105838	0.107285	1	1	1	8	7923.27	9621.96	8827.87	9184.09	7385.66	9012.7	8922.63	8363.64	8884.87	8683.8	8359.01	9131.01
488	k__Bacteria	p__Proteobacteria	c__Gammaproteobacteria	o__Pseudomonadales	f__Pseudomonadaceae	g__Pseudomonas	s__unclassified	GU185861.1 gg_id:577433 Pseudomonas koreensis str. PBRs7	0.567292	0.978161	0.0897452	0.142853	0.0189586	0.216371	0.355889	3.72422	8.59287	1	1	1	8	8279.52	9504.53	9684.61	9710.82	9102.5	9428.67	9691.03	9636.22	9944.21	8232.08	8828.52	8457.34
490	k__Bacteria	p__Proteobacteria	c__Gammaproteobacteria	o__Alteromonadales	f__Idiomarinaceae	g__unclassified	s__unclassified	FJ152984.1 gg_id:347471 Changes ly soil (Mexico) flooding alkaline saline soils former lake Texcoco clone TX4CB_115	0.812199	0.978161	0.608015	0.392639	0.900044	0.623862	0.0603035	0.2849	0.0168091	1	1	1	8	8364.64	9585.98	10056.9	9141.78	9374.1	9887.68	9712.28	9016.84	9391.97	9417.16	10155.4	9198.76
503	k__Bacteria	p__Proteobacteria	c__Gammaproteobacteria	o__Pseudomonadales	f__Pseudomonadaceae	g__Pseudomonas	s__unclassified	GU391485.1 gg_id:537184 Pseudomonas sp. str. Pd1T	0.901949	0.982258	0.198989	0.213225	0.841592	0.606809	0.0161705	1.96088	0.0426241	1	1	1	8	9280.48	10665.7	10022	10735.9	10378.6	10498.8	11019.8	9217.31	9812.19	10641.3	10387.8	10242.6
505	k__Bacteria	p__Proteobacteria	c__Gammaproteobacteria	o__Alteromonadales	f__Idiomarinaceae	g__Idiomarina	s__unclassified	AY526862.1 gg_id:102489 Idiomarina ramblicola str. R22	0.00455749	0.889255	0.426457	0.322587	0.0920674	0.298335	15.1944	0.701928	3.66056	1	1	1	8	9373.58	9904.55	9834.23	9487.08	10161.4	9966.26	10897.3	10486.4	10443.3	10115.6	10066.8	10359.4
507	k__Bacteria	p__Proteobacteria	c__Gammaproteobacteria	o__Pseudomonadales	f__Pseudomonadaceae	g__Pseudomonas	s__unclassified	FJ894574.1 gg_id:555704 Matriptase-deficient mice exhibit ichthyotic selective shift skin microbiota B2E; ear punch biopsy C57BL/6J mouse (8 weeks) clone nbt182h02	0.523426	0.978161	0.0320625	0.089092	0.166267	0.348709	0.445141	6.71335	2.31944	1	1	1	8	11447.7	11448.2	11588.3	11724	11331.7	11086.1	11482.4	11665	11611.2	11059.8	11078.2	11301.7
508	k__Bacteria	p__Proteobacteria	c__Gammaproteobacteria	o__Pseudomonadales	f__Pseudomonadaceae	g__Pseudomonas	s__unclassified	EU536488.1 gg_id:285516 profile human microbiota antecubital fossa (inner elbow) skin clone nbt214f08	0.760761	0.978161	0.920662	0.488482	0.0324837	0.235688	0.0992768	0.0105651	6.66993	1	1	1	8	10640.1	11107.2	11334.3	11616.7	11508	11226.8	11480.8	11193.6	11568.3	10814.2	10665.6	11387.8
510	k__Bacteria	p__Proteobacteria	c__Gammaproteobacteria	o__Alteromonadales	f__Colwelliaceae	g__Colwellia	s__unclassified	EU491896.1 gg_id:259552 Abundance and microbial life ocean crust deep seawater East Pacific Rise clone EPR4055-N3-Bc15	0.257607	0.978161	0.481947	0.343122	0.542518	0.516407	1.48568	0.543753	0.404539	1	1	1	8	9972.82	10745.1	9661.92	9493.2	9842.73	10948.9	9841.53	10229.9	9762.16	9624.1	9920.71	9001.48
511	k__Bacteria	p__Proteobacteria	c__Gammaproteobacteria	o__Oceanospirillales	f__Alcanivoracaceae	g__unclassified	s__unclassified	GQ259322.1 gg_id:579351 Microbial activities coastal marine sediments and water column Svalbard surface sediment clone sediment_surface34	0.902206	0.982258	0.0843205	0.13908	0.147455	0.33641	0.0160854	3.8816	2.57175	1	1	1	8	9973.37	9963.01	10225.2	10792.2	10395.4	11217.8	10720.7	10425.6	9942.52	10248.4	10926	10144.6
521	k__Bacteria	p__Proteobacteria	c__Gammaproteobacteria	o__Pseudomonadales	f__Pseudomonadaceae	g__Pseudomonas	s__unclassified	EU538750.1 gg_id:281718 profile human microbiota antecubital fossa (inner elbow) skin clone nbt236a07	0.198352	0.978161	0.00222926	0.0405176	0.212608	0.375794	1.96707	19.5282	1.83449	1	1	1	8	11542.1	11431.5	11451.2	11764.7	12160.9	12182.3	11246.1	11463.4	11701.4	11823	11760.3	11721
522	k__Bacteria	p__Proteobacteria	c__Gammaproteobacteria	o__Pseudomonadales	f__Pseudomonadaceae	g__Pseudomonas	s__unclassified	X99541.1 gg_id:8521 Pseudomonas anguilliseptica str. 1123/5	0.293424	0.978161	0.0014797	0.0398093	0.0423568	0.253687	1.2644	22.3889	5.81913	1	1	1	8	9650.8	9270.3	8521.72	9520.73	9596.8	9789.98	9118.53	8540.3	8970.72	10473.8	10040.9	10626.2
530	k__Bacteria	p__Proteobacteria	c__Gammaproteobacteria	o__Pseudomonadales	f__Pseudomonadaceae	g__Pseudomonas	s__unclassified	DQ117553.1 gg_id:138228 structure (Citrullus vulgaris SCHARD.) -based approaches and terminal fragment length polymorphism (t-RFLP) rhizosphere soil watermelon	0.870507	0.979039	0.303077	0.268845	0.354239	0.441038	0.0283325	1.21134	0.966965	1	1	1	8	9555.84	11658.2	11269.7	11740.2	10748.5	9823.77	11794.1	11263	11108.8	11189.9	10180.4	9751.76
532	k__Bacteria	p__Proteobacteria	c__Gammaproteobacteria	o__Pseudomonadales	f__Pseudomonadaceae	g__Pseudomonas	s__unclassified	AY690672.1 gg_id:98925 Pseudomonas sp. str. GC06	0.747537	0.978161	0.387852	0.306528	0.521603	0.510172	0.111033	0.833853	0.449168	1	1	1	8	9110.76	11648	8759.3	9612.59	10848.6	9458.69	9717.28	8728.88	9412.05	10193.9	9570.29	10713.2
533	k__Bacteria	p__Proteobacteria	c__Gammaproteobacteria	o__Pseudomonadales	f__Pseudomonadaceae	g__Pseudomonas	s__unclassified	FM213380.2 gg_id:335840 Pseudomonas antarctica str. KJPB54	0.536899	0.978161	0.00807966	0.054178	0.350071	0.439041	0.416197	12.2497	0.984836	1	1	1	8	9823.94	8481.06	9489.54	9664.27	9783.81	10882.9	9846.61	8909.87	8686.8	10425	10838.2	10724.2
534	k__Bacteria	p__Proteobacteria	c__Gammaproteobacteria	o__Pseudomonadales	f__Pseudomonadaceae	g__Pseudomonas	s__Pseudomonas balearica	EU741649.1 gg_id:311673 Pseudomonas sp. str. BQNR	0.758363	0.978161	0.00314408	0.0441717	0.299073	0.418243	0.101354	17.3463	1.23305	1	1	1	8	10426.8	10583.4	11083.5	10564.7	9916.96	10160.9	10805.8	11073.2	10591.1	10130.6	9968.62	9864.6
539	k__Bacteria	p__Proteobacteria	c__Gammaproteobacteria	o__Oceanospirillales	f__Alteromonadaceae	g__Marinobacter	s__unclassified	EU440994.1 gg_id:353090 Marinobacter alkaliphilus str. 2PR56-13	0.0404283	0.978161	0.969323	0.502449	0.721709	0.57559	5.96412	0.00157428	0.136155	1	1	1	8	8793.68	9349.24	9782.84	9792.5	8799.94	9624.9	10314	9799.63	9817.9	10178.9	9677.44	9840.18
542	k__Bacteria	p__Proteobacteria	c__Gammaproteobacteria	o__Pseudomonadales	f__Pseudomonadaceae	g__Pseudomonas	s__unclassified	EU538024.1 gg_id:280553 profile human microbiota antecubital fossa (inner elbow) skin clone nbt225a12	0.700702	0.978161	0.698868	0.424194	0.276846	0.408245	0.158784	0.160857	1.36171	1	1	1	8	9963.29	10695.8	10715.5	10857.7	10524.3	10705.9	10685.2	10380.4	10658.5	10295.5	10414.1	10666.2
543	k__Bacteria	p__Proteobacteria	c__Gammaproteobacteria	o__Oceanospirillales	f__J115	g__unclassified	s__unclassified	FJ889619.1 gg_id:559242 Melitea sp. str. ZS5-23	0.578922	0.978161	0.0786278	0.133709	0.633533	0.548174	0.334523	4.06149	0.245575	1	1	1	8	11293.4	9986.65	11224.9	10820.6	11637.9	11393.2	10377.6	10950.7	11250.1	11184.8	11869.3	11749.3
549	k__Bacteria	p__Proteobacteria	c__Gammaproteobacteria	o__Oceanospirillales	f__Alteromonadaceae	g__Marinobacter	s__Marinobacter mobilis	AB435646.1 gg_id:396810 Marinobacter sp. str. 2M46	0.193144	0.978161	0.0666014	0.123403	0.0573847	0.26626	2.01881	4.50354	4.91834	1	1	1	8	9547.37	10865.7	11018.1	10894	10055.5	10591.8	10765.3	10783.6	10800.7	8155.14	10090	9103.13
551	k__Bacteria	p__Proteobacteria	c__Gammaproteobacteria	o__Oceanospirillales	f__Alteromonadaceae	g__Marinobacter	s__unclassified	EU196317.1 gg_id:255215 Marinobacter sp. NP38	0.749654	0.978161	0.447833	0.329962	0.0807358	0.286395	0.109101	0.637022	3.99297	1	1	1	8	11279.9	11446.5	11987.5	12114.1	11549.3	11677.1	11784.7	11939.2	12205.8	11711.7	11616.9	11140.9
553	k__Bacteria	p__Proteobacteria	c__Gammaproteobacteria	o__Oceanospirillales	f__OM60	g__unclassified	s__unclassified	GQ261773.1 gg_id:537571 shifts taxa and response localized organic loading deep sea sediment whale falls clone 70mos_0s_D9	0.014479	0.911429	2.67493e-06	0.0150836	0.665174	0.558567	9.66258	135.863	0.201824	1	1	1	8	6816.46	7417.84	7045.42	8440.88	8447.39	8308.16	7489.85	7239	7480.24	9008.62	8590.17	8841.03
562	k__Bacteria	p__Proteobacteria	c__Gammaproteobacteria	o__Oceanospirillales	f__Alteromonadaceae	g__Cellvibrio	s__Cellvibrio japonicus	NC_010995.1 gg_id:350895 Cellvibrio japonicus str. Ueda107	0.0249116	0.978161	0.621829	0.398376	0.000391159	0.195167	7.5835	0.263145	33.9995	1	1	1	8	10081.2	9660.43	10249	8895.1	9343.75	8934.76	8462.69	8788.91	8926.97	9292.55	9749.78	9497.65
564	k__Bacteria	p__Proteobacteria	c__Gammaproteobacteria	o__Oceanospirillales	f__OM60	g__unclassified	s__unclassified	AY386334.1 gg_id:97734 marine str. HTCC2148	0.759523	0.978161	0.0251967	0.080148	0.291472	0.414457	0.100346	7.54299	1.27544	1	1	1	8	10340.7	9636.65	8097.98	8823.56	10769.6	11097.6	9466.26	7937.14	8333	10486.5	10841.3	10677.2
565	k__Bacteria	p__Proteobacteria	c__Gammaproteobacteria	o__Pseudomonadales	f__Pseudomonadaceae	g__Pseudomonas	s__unclassified	AJ132994.1 gg_id:201265 Pseudomonas sp H171	0.674782	0.978161	0.0955025	0.147483	0.428653	0.471865	0.189571	3.57013	0.695012	1	1	1	8	8769.31	9950.77	10023.5	10022.2	9156.65	8566.44	9980.14	9917.83	10045.6	9101.75	8738.57	9528.33
568	k__Bacteria	p__Proteobacteria	c__Gammaproteobacteria	o__Oceanospirillales	f__Alteromonadaceae	g__HB2-32-21	s__unclassified	AM935832.1 gg_id:535164 Dynamics during identified and SSU libraries pilot-scale bioremediation process hydrocarbon-contaminated soil clone AMAG7	0.104086	0.978161	0.122828	0.167993	0.111641	0.311906	3.36152	2.97531	3.19567	1	1	1	8	11416.3	11248.2	11642.2	11377.2	11348.6	11561	11459	11374.5	11487.7	11795.9	11540.4	12101.1
569	k__Bacteria	p__Proteobacteria	c__Gammaproteobacteria	o__Pseudomonadales	f__Pseudomonadaceae	g__Pseudomonas	s__unclassified	DQ279335.1 gg_id:141206 Dynamic during maturation Tuber magnatum Pico ascoma Pseudomonas clone TM14_20	0.398682	0.978161	0.428092	0.323185	0.771604	0.588758	0.794767	0.696772	0.0901802	1	1	1	8	10132.4	9896.4	10218.6	10050.8	10546.2	10109.2	10477.8	9944.59	10306.7	10119.8	10530.9	10294.5
571	k__Bacteria	p__Proteobacteria	c__Gammaproteobacteria	o__Oceanospirillales	f__Alteromonadaceae	g__Cellvibrio	s__unclassified	EU528236.1 gg_id:283599 Seasonal Dynamics Mudflat Mouth Major Kentucky Lake Reservoir Tributary sediment clone 3.3.5	0.189427	0.978161	0.104263	0.153961	0.205373	0.37105	2.0569	3.35747	1.90021	1	1	1	8	11606.7	11571.9	11808.1	11644.5	11681	11762.5	11742	11808.3	11448.9	11802.2	12000.5	11912.8
579	k__Bacteria	p__Proteobacteria	c__Gammaproteobacteria	o__Oceanospirillales	f__HTCC2188	g__unclassified	s__unclassified	EU491768.1 gg_id:263897 Abundance and microbial life ocean crust seafloor lavas East Pacific Rise clone EPR3967-O2-Bc19	0.4467	0.978161	0.198481	0.212928	0.102649	0.30642	0.640332	1.96582	3.39484	1	1	1	8	11066.7	11373.8	11162.1	11329.4	11809.4	11723.2	11218.4	11255.6	11533.1	11187.4	11598	11050.8
580	k__Bacteria	p__Proteobacteria	c__Gammaproteobacteria	o__Oceanospirillales	f__OM60	g__unclassified	s__unclassified	EU491062.1 gg_id:271257 Abundance and microbial life ocean crust seafloor lavas Loi'hi Seamount South Rift X3 clone P7X3b4B05	0.186703	0.978161	0.380701	0.303541	0.233749	0.385132	2.08547	0.860627	1.65895	1	1	1	8	9993.55	11259.6	11112.3	11073.1	10883.6	10750.5	10750	10203.8	11263.5	9778.41	10770.5	9566.94
582	k__Bacteria	p__Proteobacteria	c__Gammaproteobacteria	o__Oceanospirillales	f__OM60	g__unclassified	s__unclassified	EU652559.1 gg_id:278975 Seasonal variation microbial Yel Sea sediment clone D8S-33	0.547529	0.978161	0.725015	0.432606	0.833174	0.60427	0.394342	0.132775	0.047358	1	1	1	8	11385.4	11282.9	11664.9	11265.6	11494.3	11353	11389.7	11301.1	11797.8	11557.4	11690.4	11185.3
583	k__Bacteria	p__Proteobacteria	c__Gammaproteobacteria	o__Alteromonadales	f__Alteromonadaceae	g__unclassified	s__unclassified	GQ495024.1 gg_id:581173 Pseudoalteromonas sp. str. W-14-2	0.327005	0.978161	0.30429	0.269309	0.072782	0.281784	1.08993	1.20485	4.26461	1	1	1	8	8452.02	9428.78	8917.6	8614.34	9148.29	10533	9711.23	9069.25	9598.22	7522.11	9317.55	6644.23
586	k__Bacteria	p__Proteobacteria	c__Gammaproteobacteria	o__Pseudomonadales	f__Pseudomonadaceae	g__Pseudomonas	s__unclassified	EU071502.1 gg_id:238253 and resistance microorganisms European clean room ESTEC HYDRA facility clone EHFS1_S10c	0.0371199	0.978161	0.524521	0.359645	0.0906127	0.297028	6.2346	0.442735	3.70019	1	1	1	8	9631.34	10485.2	10056.2	10191.1	9930.09	9257.54	9026.89	9137.29	9218.84	9512.38	9455.04	10049.4
587	k__Bacteria	p__Proteobacteria	c__Gammaproteobacteria	o__Oceanospirillales	f__Oceanospirillaceae	g__Amphritea	s__unclassified	AM930471.1 gg_id:275885 involved Tripneustes gratilla (Echinoidea) cloning and FISH host body wall lesions clone 3.22	0.976672	0.982723	0.480572	0.342867	0.753188	0.584668	0.000910084	0.547287	0.105919	1	1	1	8	7785.1	6760.66	4991.01	4199.77	7407.75	9025.81	5802.29	6016.12	6777.17	7261.16	8093.66	6060.01
588	k__Bacteria	p__Proteobacteria	c__Gammaproteobacteria	o__Chromatiales	f__Chromatiaceae	g__unclassified	s__unclassified	EU491429.1 gg_id:261838 Abundance and microbial life ocean crust seafloor lavas Hawai'i South Point X4 clone P0X4b3H08	0.0819787	0.978161	0.453977	0.332067	0.0558132	0.265632	3.95364	0.619328	4.9976	1	1	1	8	8826.37	8183.31	8280.63	5990.5	8541.22	8681.85	8487.79	7699.56	8748.63	9890.66	9572.41	9806.15
589	k__Bacteria	p__Proteobacteria	c__Gammaproteobacteria	o__Pseudomonadales	f__Pseudomonadaceae	g__Pseudomonas	s__unclassified	EU538018.1 gg_id:282396 profile human microbiota antecubital fossa (inner elbow) skin clone nbt225a06	0.541132	0.978161	0.442806	0.3286	0.931149	0.631015	0.407392	0.651812	0.00794896	1	1	1	8	9970.92	10579.6	11183.5	11532.8	11064	9864.65	9954.53	10297.2	10745.6	10547.1	10368.3	10989.9
591	k__Bacteria	p__Proteobacteria	c__Gammaproteobacteria	o__Pseudomonadales	f__Pseudomonadaceae	g__Pseudomonas	s__unclassified	X86623.1 gg_id:8602 Pseudomonas sp str. 2E-14 2A	0.471618	0.978161	0.0421379	0.100083	0.654726	0.555105	0.570745	5.83516	0.215683	1	1	1	8	9129.51	10512.3	10817.7	9283.07	8362.73	10127.4	10983.5	10472.1	10683.5	8662	10444.5	9067.47
597	k__Bacteria	p__Proteobacteria	c__Gammaproteobacteria	o__Oceanospirillales	f__Alteromonadaceae	g__BD2-13	s__unclassified	FJ202771.1 gg_id:318714 and White Plague Disease-Induced Changes Caribbean Coral Montastraea faveolata kept aquarium 23 days clone SGUS1003	0.892183	0.981349	0.0327822	0.0903094	0.992576	0.645012	0.0195773	6.63958	9.2144e-05	1	1	1	8	8522.95	7236.72	5821.48	7408.53	8618.47	10635.2	6915.25	7025.04	7384.84	8631.52	9632.7	8104.27
599	k__Bacteria	p__Proteobacteria	c__Gammaproteobacteria	o__Oceanospirillales	f__Alteromonadaceae	g__HTCC2207	s__unclassified	GU230303.1 gg_id:585217 Multilevel approach along Rio de la Plata-South Atlantic Ocean coastal water clone ARTE9_400	0.125623	0.978161	0.130975	0.173057	0.152392	0.340253	2.92433	2.83077	2.50153	1	1	1	8	11699.9	11864.1	11784.4	11790.5	11822.5	11720.9	12041.8	11951.4	11827.2	11758.5	11873.6	11720.2
600	k__Bacteria	p__Proteobacteria	c__Gammaproteobacteria	o__Alteromonadales	f__Alteromonadaceae	g__Glaciecola	s__unclassified	Y18230.1 gg_id:202397 macleodii- and cellular rDNAs Mediterranean seawater mesocosm experiment Alteromonas macleodii clone 7B113	0.37434	0.978161	0.590053	0.386311	0.00604208	0.195167	0.885115	0.314907	13.6904	1	1	1	8	8876.04	8983.37	8591.42	8946.03	10541.3	9735.96	9545.79	9757.51	9584.68	8513.67	8884.7	7725.83
604	k__Bacteria	p__Proteobacteria	c__Gammaproteobacteria	o__Oceanospirillales	f__HTCC2188	g__unclassified	s__unclassified	EU799676.1 gg_id:306629 It's all ranking aquatic Newport Harbour RI clone 1C227304	0.539807	0.978161	0.0142095	0.0658481	0.342944	0.43691	0.410135	9.73998	1.01617	1	1	1	8	11502.8	10508.8	11158.7	11514	11569.3	11328.4	11010.4	10550.5	11393.4	11670.5	11863.3	11846.3
609	k__Bacteria	p__Proteobacteria	c__Gammaproteobacteria	o__Methylococcales	f__Methylococcaceae	g__unclassified	s__unclassified	EU144026.1 gg_id:252662 Methylomicrobium agile str. ATCC 35068	0.228674	0.978161	0.141816	0.180241	0.0967426	0.302739	1.69903	2.65587	3.53851	1	1	1	8	9650.42	9855.36	10394.2	10754.1	10119	9238.61	10109.9	10041.8	10234.6	8825.36	9667	8938.27
610	k__Bacteria	p__Proteobacteria	c__Gammaproteobacteria	o__Alteromonadales	f__Colwelliaceae	g__Colwellia	s__unclassified	AF530146.1 gg_id:103969 Colwellia sp. str. MGP-59	0.986024	0.983296	0.167811	0.194772	0.268374	0.40443	0.000326622	2.30044	1.41473	1	1	1	8	11218.9	11340.1	11037.4	10988.1	11357.3	11411.2	10739.9	11017.8	11265.4	11238.2	11929.6	11179.8
612	k__Bacteria	p__Proteobacteria	c__Gammaproteobacteria	o__Chromatiales	f__Chromatiaceae	g__unclassified	s__unclassified	DQ811843.1 gg_id:172303 mangrove soil clone MSB-4E4	0.684231	0.978161	0.0664716	0.123242	0.413909	0.467396	0.17797	4.50887	0.742609	1	1	1	8	11559.1	11100.8	11638.5	11944.5	12161.7	11824.5	11423.3	11846.6	11269.1	11667.1	12218.4	11343.3
615	k__Bacteria	p__Proteobacteria	c__Gammaproteobacteria	o__Pseudomonadales	f__Pseudomonadaceae	g__Pseudomonas	s__unclassified	FJ892869.1 gg_id:560497 Matriptase-deficient mice exhibit ichthyotic selective shift skin microbiota HM1; ear punch biopsy C57BL/6J (St14 hypo/-) mouse (2 months) clone nbt14e08	0.097362	0.978161	0.371073	0.299636	0.610624	0.539436	3.52292	0.89795	0.280705	1	1	1	8	11515.6	11892.8	11444.7	11840.7	11668.1	11931.7	11423.1	11472.7	11421.8	11115	11845.3	11523.3
617	k__Bacteria	p__Proteobacteria	c__Gammaproteobacteria	o__Alteromonadales	f__Alteromonadaceae	g__Glaciecola	s__unclassified	AJ548479.1 gg_id:89023 Glaciecola mesophila str. LMG 21855	0.10052	0.978161	0.305514	0.269921	0.590307	0.533074	3.44537	1.19834	0.314468	1	1	1	8	9520.7	10378	9668.81	9946.05	10103.7	10423.3	9656.47	9326.03	9876.44	9680.69	9963.34	9506.94
623	k__Bacteria	p__Proteobacteria	c__Gammaproteobacteria	o__Pseudomonadales	f__Pseudomonadaceae	g__Pseudomonas	s__unclassified	AY321588.1 gg_id:88851 Pseudomonas fluorescens str. CCUG32456A	0.766311	0.978161	0.209674	0.219387	0.364385	0.44599	0.0945598	1.86077	0.924775	1	1	1	8	10541.1	10968.4	10640.5	11304.3	10791	11100.8	11075.5	10659.6	10985.8	10686	11321.6	10894.2
624	k__Bacteria	p__Proteobacteria	c__Gammaproteobacteria	o__Oceanospirillales	f__Oceanospirillaceae	g__unclassified	s__unclassified	NR_028788.1 gg_id:579521 Marinospirillum alkaliphilum str. Z4; JCM 11312	0.784487	0.978161	0.0208266	0.0746937	0.0045538	0.195167	0.0799929	8.23731	15.1989	1	1	1	8	9222.9	9219.03	9202.11	7535.8	7763.09	8529.8	8117.66	8553.21	8616.19	8709.7	8848.44	8308.67
626	k__Bacteria	p__Proteobacteria	c__Gammaproteobacteria	o__Pseudomonadales	f__Pseudomonadaceae	g__Pseudomonas	s__unclassified	EU539168.1 gg_id:280377 profile human microbiota antecubital fossa (inner elbow) skin clone nbt102a09	0.919379	0.982723	0.378991	0.302861	0.940056	0.633256	0.010911	0.867148	0.00602091	1	1	1	8	10812.7	10739.1	11250.8	11412.3	10932.7	10895	10972	11005.5	10813.5	10920.2	10861.3	11379.7
630	k__Bacteria	p__Proteobacteria	c__Gammaproteobacteria	o__Pseudomonadales	f__Pseudomonadaceae	g__Pseudomonas	s__Pseudomonas umsongensis	AY050495.1 gg_id:32635 Pseudomonas corrugata str. SB4	0.650485	0.978161	0.427956	0.323125	0.979463	0.642612	0.221472	0.697199	0.000705348	1	1	1	8	8259.6	9986.95	9986.41	10522.2	9364.83	6642.07	9511.69	9789.75	9809.7	8644.11	9563.59	9304.64
631	k__Bacteria	p__Proteobacteria	c__Gammaproteobacteria	o__Pseudomonadales	f__Pseudomonadaceae	g__Pseudomonas	s__unclassified	EU538367.1 gg_id:284298 profile human microbiota antecubital fossa (inner elbow) skin clone nbt87f04	0.88401	0.980879	0.743965	0.438487	0.380502	0.453283	0.0226841	0.114334	0.861384	1	1	1	8	9274.19	10658.6	9862.77	10812	10019.1	9544.88	10178.1	10128.5	10253.9	9745.44	9157.3	10412
632	k__Bacteria	p__Proteobacteria	c__Gammaproteobacteria	o__Oceanospirillales	f__Halomonadaceae	g__Salicola	s__Salicola marasensis	DQ087259.1 gg_id:132883 Salicola marensis 7Sa10	0.864993	0.979039	0.842694	0.468643	0.431555	0.472884	0.0308252	0.0420237	0.685959	1	1	1	8	9315.4	10419.7	9912.2	10520	9397.58	10635.2	10638.3	9936.51	9952.24	9858.98	10338.3	9783.6
637	k__Bacteria	p__Proteobacteria	c__Gammaproteobacteria	o__Alteromonadales	f__Alteromonadaceae	g__Alteromonas	s__unclassified	AM885869.1 gg_id:240896 Alteromonas macleodii R-28696	0.731423	0.978161	0.0941046	0.146559	0.0526393	0.265632	0.126364	3.60642	5.16676	1	1	1	8	8791.01	9412.51	8961.51	8842.53	9246.07	9652.41	10673	9127.8	10317.5	7987.37	9347.56	6357.91
648	k__Bacteria	p__Proteobacteria	c__Gammaproteobacteria	o__Chromatiales	f__Chromatiaceae	g__unclassified	s__unclassified	FM877666.1 gg_id:366930 Microbial several mining wastes Bulgaria vicinity uranium mine Sliven clone Sliv-112	0.369112	0.978161	0.0145708	0.0658481	0.489026	0.496639	0.905736	9.63663	0.52584	1	1	1	8	11416.3	11314.9	10926.2	11274.4	11643.8	11782.8	11303.1	10900.9	11552.9	11922.2	11700.3	11813.9
649	k__Bacteria	p__Proteobacteria	c__Gammaproteobacteria	o__Pseudomonadales	f__Pseudomonadaceae	g__Pseudomonas	s__Pseudomonas libanensis	GU213303.1 gg_id:535039 Pseudomonas sp. str. 4-13	0.432457	0.978161	0.979285	0.504666	0.205078	0.370885	0.683166	0.000717569	1.90295	1	1	1	8	6756.68	10559.9	9487.06	10156.1	9787.26	9392.95	9756.88	8647.7	9394.86	8518.41	8528.37	8316.45
652	k__Bacteria	p__Proteobacteria	c__Gammaproteobacteria	o__Pseudomonadales	f__Pseudomonadaceae	g__Pseudomonas	s__unclassified	GU191929.1 gg_id:588639 Pseudomonas putida str. SB 3051	0.460015	0.978161	0.0153521	0.0662868	0.502806	0.50306	0.602338	9.4238	0.492286	1	1	1	8	9583.44	9813.48	10095.6	9788.97	9634.31	9051.13	9913.56	10066.7	10147.6	9438.89	9423.78	9643.75
654	k__Bacteria	p__Proteobacteria	c__Gammaproteobacteria	o__Oceanospirillales	f__Oceanospirillaceae	g__unclassified	s__unclassified	AM930473.1 gg_id:274407 involved Tripneustes gratilla (Echinoidea) cloning and FISH host body wall lesions clone 4.10	0.770657	0.978161	0.179094	0.201846	0.794087	0.595497	0.0909549	2.16835	0.0728329	1	1	1	8	10082.8	10773.7	9295.26	10394.6	10000	11394.4	11213.4	8981.62	9999.96	10466.2	11262.4	10838.3
655	k__Bacteria	p__Proteobacteria	c__Gammaproteobacteria	o__Oceanospirillales	f__Saccharospirillaceae	g__Saccharospirillum	s__unclassified	GQ250189.1 gg_id:545665 Saccharospirillum sp. IMCC4453 str. IMCC 4453	0.86988	0.979039	0.416837	0.319343	0.195132	0.364376	0.0286108	0.732937	1.99884	1	1	1	8	10928.2	12405.2	9313.76	11631.6	11827.8	10106.9	12074.6	10996.9	11627.1	10513.9	10371.3	10072
656	k__Bacteria	p__Proteobacteria	c__Gammaproteobacteria	o__Methylococcales	f__Methylococcaceae	g__unclassified	s__unclassified	AM936065.1 gg_id:564002 Dynamics during identified and SSU libraries pilot-scale bioremediation process hydrocarbon-contaminated soil clone CMPD2	0.422494	0.978161	0.93701	0.492027	0.0443662	0.255531	0.714559	0.0066499	5.67672	1	1	1	8	12663.2	12155.4	12208.8	11691.7	12182.1	12214.9	12150.2	12084.9	12165.2	12669.9	12206.8	12528.8
660	k__Bacteria	p__Proteobacteria	c__Gammaproteobacteria	o__Alteromonadales	f__Alteromonadaceae	g__Alteromonas	s__Alteromonas marina	EU982324.1 gg_id:322486 Alteromonas sp. str. UST010723-013	0.798467	0.978161	0.60555	0.391728	0.167398	0.349254	0.0696866	0.2889	2.30549	1	1	1	8	8423.81	9203.19	9004.73	9174.31	8523.46	10477.2	10297.2	8520.48	9787.59	7703.96	9773.85	7892.93
663	k__Bacteria	p__Proteobacteria	c__Gammaproteobacteria	o__Chromatiales	f__Ectothiorhodospiraceae	g__unclassified	s__unclassified	EF157077.1 gg_id:256826 Microbial natural asphalts rancho la brea heavy oil seeps Rancho La Brea tar pits clone 91-51	0.23586	0.978161	0.00368291	0.0462661	0.0327572	0.236006	1.64263	16.4046	6.6421	1	1	1	8	11126	10354.8	10315.5	10526.1	10968.4	11196.2	10580.3	9993.63	10435.6	11947.6	11406.1	11680.4
673	k__Bacteria	p__Proteobacteria	c__Gammaproteobacteria	o__Pseudomonadales	f__Pseudomonadaceae	g__Pseudomonas	s__unclassified	GQ900590.1 gg_id:574251 Pseudomonas putida str. MPR 4	0.590941	0.978161	0.865847	0.474502	0.647653	0.552479	0.313376	0.0304323	0.22539	1	1	1	8	9734.8	10920.4	10365.8	10623.5	10301.7	10292.7	10993.6	10249.3	10456.5	10646	10352.5	10275.2
675	k__Bacteria	p__Proteobacteria	c__Gammaproteobacteria	o__Alteromonadales	f__Colwelliaceae	g__Thalassomonas	s__unclassified	FJ791872.1 gg_id:513615 Unexpectedly archaeal species shift between rare and dominant over thousand year time scales carbonate chimney Lost City Hydrothermal Field clone SGXT439	0.273537	0.978161	0.590895	0.386674	0.200698	0.368414	1.38214	0.313455	1.94438	1	1	1	8	9496.88	11661.9	11059.4	11412.6	10505.5	11695.9	11157.2	10614.3	10812.7	9751.44	11202.8	8361.34
676	k__Bacteria	p__Proteobacteria	c__Gammaproteobacteria	o__Methylococcales	f__Crenotrichaceae	g__Crenothrix	s__Crenothrix polyspora	GQ390223.1 gg_id:548160 oxic-anoxic interface meromictic crater lake Lac Pavin clone eub62A8	0.00631832	0.889255	0.0237528	0.07802	0.0159196	0.214174	13.4618	7.75439	9.27759	1	1	1	8	8566.22	8792.81	8514.83	8191.35	8812.17	8762.95	8902.27	8504.89	8722.86	9395.96	9377.94	9753.06
687	k__Bacteria	p__Proteobacteria	c__Gammaproteobacteria	o__Pseudomonadales	f__Pseudomonadaceae	g__Pseudomonas	s__unclassified	EU538944.1 gg_id:283825 profile human microbiota antecubital fossa (inner elbow) skin clone nbt95f09	0.309115	0.978161	0.442363	0.32847	0.360774	0.444084	1.1794	0.653127	0.939582	1	1	1	8	10249.2	11270.5	10972.9	11115.7	10460.2	11033.7	11034.8	10329.3	11043.7	9984.58	10705	10427.1
688	k__Bacteria	p__Proteobacteria	c__Gammaproteobacteria	o__Oceanospirillales	f__HTCC2188	g__unclassified	s__unclassified	AY907800.1 gg_id:137086 identification picoplankton contrasting waters Arabian Sea water clone A714013	0.301781	0.978161	0.383748	0.304742	0.192264	0.362282	1.21832	0.849123	2.02774	1	1	1	8	11359.7	10362.3	10394.2	10008.8	11128.8	10586.9	9795.73	10033	10317.3	10623.7	11000.6	10349.9
693	k__Bacteria	p__Proteobacteria	c__Gammaproteobacteria	o__Oceanospirillales	f__Oceanospirillaceae	g__Marinomonas	s__unclassified	DQ007439.1 gg_id:124798 Marinomonas sp. str. BSi20101	0.498599	0.978161	0.204501	0.216592	0.249946	0.392239	0.50235	1.90834	1.53877	1	1	1	8	8708.8	8357.15	7421.36	8440.78	7873.07	8011.07	9274.45	7821.01	9637.51	7944.5	7323.59	8444.28
694	k__Bacteria	p__Proteobacteria	c__Gammaproteobacteria	o__Alteromonadales	f__Colwelliaceae	g__Thalassomonas	s__unclassified	FJ203091.1 gg_id:324976 and White Plague Disease-Induced Changes Caribbean Coral Montastraea faveolata diseased tissue clone SHFG487	0.756895	0.978161	0.856349	0.47208	0.175729	0.353822	0.102638	0.0349527	2.20655	1	1	1	8	10042.4	10776.5	10764.9	10947.1	10768.2	11412	11327.6	10381.9	10949.5	10377.1	11324.5	9759.05
695	k__Bacteria	p__Proteobacteria	c__Gammaproteobacteria	o__Oceanospirillales	f__Alteromonadaceae	g__HB2-32-21	s__unclassified	AM935433.1 gg_id:532686 Dynamics during identified and SSU libraries pilot-scale bioremediation process hydrocarbon-contaminated soil clone AMGH9	0.871874	0.979039	0.0810097	0.135725	0.414615	0.467544	0.0277314	3.98424	0.740266	1	1	1	8	10106	9163.32	9996.34	9749.06	10418.5	9937.03	9327.72	9711.46	9467.87	10818	9745.49	10053.6
696	k__Bacteria	p__Proteobacteria	c__Gammaproteobacteria	o__Alteromonadales	f__Alteromonadaceae	g__Aestuariibacter	s__unclassified	GQ391974.1 gg_id:519442 Aestuariibacter sp. str. PaD1.02	0.608278	0.978161	0.127489	0.171041	0.0698617	0.277792	0.284474	2.89112	4.37411	1	1	1	8	10757.8	11342.1	10662.3	10686.7	11172.9	11406.3	12215	10517.1	12036.7	9555.49	11138	9192
697	k__Bacteria	p__Proteobacteria	c__Gammaproteobacteria	o__Oceanospirillales	f__Alteromonadaceae	g__Marinobacter	s__Marinobacter sp. ELB17	DQ521387.1 gg_id:164240 Marinobacter sp. str. ice-oil-325	0.372473	0.978161	0.454829	0.332485	0.747052	0.582658	0.892428	0.616907	0.111478	1	1	1	8	11860	11361.4	12144.9	11942.1	11549.9	11629.1	11852.7	12062.9	12144.8	12268.9	11723.6	11460.3
700	k__Bacteria	p__Proteobacteria	c__Gammaproteobacteria	o__Pseudomonadales	f__Pseudomonadaceae	g__Pseudomonas	s__unclassified	FJ424813.1 gg_id:364673 Pseudomonas sp. str. MS-3	0.821143	0.978161	0.280941	0.256586	0.664338	0.558423	0.0545809	1.3369	0.202911	1	1	1	8	8155.27	8910.32	9760.62	9473.74	9593.73	8514.09	8092.49	8992.51	9509.15	9567.51	9446.43	9299.74
702	k__Bacteria	p__Proteobacteria	c__Gammaproteobacteria	o__Alteromonadales	f__Pseudoalteromonadaceae	g__Pseudoalteromonas	s__unclassified	FJ200643.1 gg_id:320146 Pseudoalteromonas marina str. C 90	0.269025	0.978161	0.0233628	0.0774532	0.124543	0.32292	1.41057	7.81429	2.94384	1	1	1	8	11989.4	11677.2	12363	12060.7	11757.1	11800.3	11991.5	12095.4	12144	11452.3	11731.5	11327.8
705	k__Bacteria	p__Proteobacteria	c__Gammaproteobacteria	o__Pseudomonadales	f__Pseudomonadaceae	g__Pseudomonas	s__unclassified	AJ871471.1 gg_id:110332 Pseudomonas luteola CP155-2	0.832982	0.978161	0.0822306	0.137091	0.33751	0.434932	0.0474692	3.94577	1.04072	1	1	1	8	10892.8	11389.8	11287.5	11492.5	10809.2	10680.6	11554.4	11398.9	11369.7	11332.7	10769.7	10392.1
706	k__Bacteria	p__Proteobacteria	c__Gammaproteobacteria	o__Pseudomonadales	f__Pseudomonadaceae	g__Pseudomonas	s__unclassified	AF430121.1 gg_id:66816 Pseudomonas sp. str. VKM B-2265 dcm4	0.167091	0.978161	6.81745e-05	0.025679	0.110838	0.311202	2.30927	56.5048	3.21258	1	1	1	8	10114.1	10019	9672.76	10620.6	10687.9	11103.4	9906.29	9638.14	10137.3	11166.9	11099	11653.8
707	k__Bacteria	p__Proteobacteria	c__Gammaproteobacteria	o__Pseudomonadales	f__Pseudomonadaceae	g__Pseudomonas	s__unclassified	EU538637.1 gg_id:283995 profile human microbiota antecubital fossa (inner elbow) skin clone nbt234d02	0.628849	0.978161	0.723562	0.432188	0.828869	0.603751	0.252514	0.134254	0.0498801	1	1	1	8	10260.5	11072.8	11244.4	11864.9	11097.5	10154.3	10818.7	10605.5	10898.3	10652.9	10655.2	11145.2
710	k__Bacteria	p__Proteobacteria	c__Gammaproteobacteria	o__Pseudomonadales	f__Pseudomonadaceae	g__Pseudomonas	s__unclassified	AJ534672.1 gg_id:75843 ground water deep-well injection disposal site radioactive wastes Tomsk-7 clone S15A-MN7 proteobacterium	0.329881	0.978161	0.0264934	0.0816914	0.9033	0.62457	1.07622	7.36582	0.0157253	1	1	1	8	11607.6	11241.4	11175.7	11434.8	11766.2	11722.1	11657.6	11242	11493	11681.1	11737.6	11793
712	k__Bacteria	p__Proteobacteria	c__Gammaproteobacteria	o__Chromatiales	f__Chromatiaceae	g__unclassified	s__unclassified	DQ811842.1 gg_id:171222 mangrove soil clone MSB-4D7	0.470664	0.978161	0.194057	0.210243	0.147135	0.336312	0.573293	2.0096	2.57641	1	1	1	8	10026.4	10517.1	9901.56	10408.8	10075.6	9868.32	10234.2	9772.93	10020.6	10637.7	10162.8	10714.7
717	k__Bacteria	p__Proteobacteria	c__Gammaproteobacteria	o__Pseudomonadales	f__Pseudomonadaceae	g__Pseudomonas	s__unclassified	EU539350.1 gg_id:283152 profile human microbiota antecubital fossa (inner elbow) skin clone nbt237c09	0.9808	0.983296	0.760929	0.444423	0.83926	0.606237	0.000616438	0.0991321	0.0439092	1	1	1	8	10325.9	11120	11246.7	11827.8	11239.6	9739.92	10898.5	10698.9	10894.2	11031.7	10615.3	11415.6
722	k__Bacteria	p__Proteobacteria	c__Gammaproteobacteria	o__Pseudomonadales	f__Pseudomonadaceae	g__Pseudomonas	s__unclassified	EU537111.1 gg_id:279820 profile human microbiota antecubital fossa (inner elbow) skin clone nbt67a05	0.96497	0.982723	0.574466	0.379953	0.705227	0.569911	0.00205304	0.342602	0.153738	1	1	1	8	11817.6	11897.5	12047	12169.8	11998.7	11523	11742	12021.9	12158.3	11817.5	11953.5	11793.6
726	k__Bacteria	p__Proteobacteria	c__Gammaproteobacteria	o__Pseudomonadales	f__Pseudomonadaceae	g__Pseudomonas	s__unclassified	EU536997.1 gg_id:280285 profile human microbiota antecubital fossa (inner elbow) skin clone nbt218e01	0.0130864	0.911429	0.0150246	0.0658481	0.689921	0.565186	10.0836	9.51131	0.171195	1	1	1	8	10088.5	10093.3	10365.9	10595.6	10478.2	10653	9578.16	9830	10208.5	10042.5	10165.9	10308.4
727	k__Bacteria	p__Proteobacteria	c__Gammaproteobacteria	o__Pseudomonadales	f__Pseudomonadaceae	g__Pseudomonas	s__Pseudomonas umsongensis	AB330416.1 gg_id:246575 Pseudomonas sp. str. BAM591	0.502978	0.978161	0.772753	0.447955	0.524193	0.511538	0.491878	0.0892442	0.443453	1	1	1	8	9687.41	9795.73	9884.76	10335.5	10101.1	7638.32	9735.77	9707.21	9972.4	9904.61	9642.64	10360.3
732	k__Bacteria	p__Proteobacteria	c__Gammaproteobacteria	o__Oceanospirillales	f__Oceanospirillaceae	g__UMB6E	s__proteobacterium symbiont of Osedax sp. MB3	DQ906761.1 gg_id:161773 and marine microorganisms Antarctic sea ice lower 10 cm clone AntCL3E3	0.572643	0.978161	0.349004	0.289438	0.332238	0.432881	0.345945	0.989465	1.06513	1	1	1	8	9680.73	9627.56	10770.3	9287.38	10168.4	10662.9	10030.2	10541	9984.67	8929.62	10302.2	9144.55
742	k__Bacteria	p__Proteobacteria	c__Gammaproteobacteria	o__Pseudomonadales	f__Pseudomonadaceae	g__Pseudomonas	s__unclassified	FJ893902.1 gg_id:560794 Matriptase-deficient mice exhibit ichthyotic selective shift skin microbiota B1E; ear punch biopsy C57BL/6J mouse (4 weeks) clone nbt123d04	0.60088	0.978161	0.304249	0.269309	0.72871	0.577943	0.296581	1.20507	0.129056	1	1	1	8	10490	9943.21	10694	10486.4	10559.4	10631.9	10691.4	10346.5	10430.9	10531.6	10607.9	10608.2
743	k__Bacteria	p__Proteobacteria	c__Gammaproteobacteria	o__Methylococcales	f__Methylococcaceae	g__unclassified	s__unclassified	AY007295.1 gg_id:22040 Methylobacter sp. str. LW12	0.0160251	0.911429	0.000298341	0.0339353	0.0746445	0.282937	9.25112	36.8771	4.19767	1	1	1	8	9272.27	9395.03	9615.46	9672.64	9914.93	9811	9486.35	9521.35	9550.35	10274.5	10505.5	10030.2
744	k__Bacteria	p__Proteobacteria	c__Gammaproteobacteria	o__Pseudomonadales	f__Pseudomonadaceae	g__Pseudomonas	s__unclassified	GQ497248.1 gg_id:544313 Pseudomonas sp. str. F2-2	0.0784769	0.978161	0.0616021	0.118981	0.121675	0.319985	4.06649	4.71867	2.99678	1	1	1	8	10880.8	11130.9	11572.2	11582.8	11339	10353.9	10887.4	11166.1	11331.1	10098.1	10071.4	10488.3
746	k__Bacteria	p__Proteobacteria	c__Gammaproteobacteria	o__Chromatiales	f__Chromatiaceae	g__unclassified	s__unclassified	FJ937836.1 gg_id:397082 Marine Sponge Gelliodes carnosa coastal waters Lingshui Bay Hainan Island South China Sea clone MWLSB49	0.225431	0.978161	0.00373352	0.0462699	0.0363718	0.242735	1.72529	16.3251	6.30002	1	1	1	8	11358.6	9588.34	10182.2	9971.67	11557	11283.8	9935.98	9924.96	9952.07	12419.5	12019.7	12579.1
747	k__Bacteria	p__Proteobacteria	c__Gammaproteobacteria	o__Oceanospirillales	f__Endozoicimonaceae	g__Endozoicimonas	s__unclassified	AB205011.1 gg_id:113799 Spongiobacter nickelotolerans str. 00P-Ni033-1-1-2	0.278614	0.978161	0.0763088	0.131828	0.581333	0.529941	1.35093	4.13966	0.330205	1	1	1	8	4963.59	7059.09	7034.57	7319.95	6068.9	8968	6460.77	6517.24	7407.37	10362.2	6938.35	8981.84
748	k__Bacteria	p__Proteobacteria	c__Gammaproteobacteria	o__Pseudomonadales	f__Pseudomonadaceae	g__Pseudomonas	s__unclassified	AM933508.1 gg_id:324712 Pseudomonas antarctica FB16	0.382376	0.978161	0.12177	0.167222	0.440626	0.477012	0.854284	2.99498	0.658312	1	1	1	8	9275.95	8597.75	7686.4	9176.63	9554.67	8987.23	9482.36	8594.64	8956.86	9296.74	9054.02	9463.65
750	k__Bacteria	p__Proteobacteria	c__Gammaproteobacteria	o__Pseudomonadales	f__Pseudomonadaceae	g__Pseudomonas	s__unclassified	EU538994.1 gg_id:286958 profile human microbiota antecubital fossa (inner elbow) skin clone nbt98f12	0.212752	0.978161	0.0365146	0.0944692	0.0854864	0.289781	1.83322	6.2874	3.84669	1	1	1	8	9828.71	10464.2	10338.8	10582.6	9278.47	10343.8	10612	10126.4	10367.9	8843.64	9634.27	9136.39
752	k__Bacteria	p__Proteobacteria	c__Gammaproteobacteria	o__Pseudomonadales	f__Pseudomonadaceae	g__Pseudomonas	s__unclassified	AB021381.1 gg_id:8570 Pseudomonas fuscovaginae str. MAFF 301177T	0.304911	0.978161	0.167365	0.19453	0.0545071	0.265632	1.20154	2.3059	5.06568	1	1	1	8	8620.65	9270.16	8144.91	8213.53	8378.54	8609.02	9256.44	7697.01	7766.19	10564.8	9225.18	9226.2
758	k__Bacteria	p__Proteobacteria	c__Gammaproteobacteria	o__Alteromonadales	f__Alteromonadaceae	g__Alteromonas	s__unclassified	AF114496.1 gg_id:8875 attached marine recovered deep chlorophyll maximum depth clone proteobacterium	0.216319	0.978161	0.145658	0.182376	0.0213272	0.218496	1.80198	2.59809	8.14882	1	1	1	8	8500.28	10109.4	9587.59	9634.5	9720.97	10395.8	10065.4	9489.35	10533.5	7137.42	9092.3	8273.25
759	k__Bacteria	p__Proteobacteria	c__Gammaproteobacteria	o__Pseudomonadales	f__Pseudomonadaceae	g__Pseudomonas	s__unclassified	AY771716.1 gg_id:108690 Pseudomonas aeruginosa str. S2-77	0.0361678	0.978161	0.736116	0.436191	0.106255	0.309667	6.31816	0.121782	3.31233	1	1	1	8	4716.07	6864.02	6711.71	4661.26	5115.18	6216.73	6081.31	6483.26	6811.1	8174.11	6407.51	8183.31
766	k__Bacteria	p__Proteobacteria	c__Gammaproteobacteria	o__Pseudomonadales	f__Pseudomonadaceae	g__Pseudomonas	s__unclassified	DQ095885.1 gg_id:129354 Pseudomonas monteilii str. R23	0.766995	0.978161	0.841831	0.46859	0.412243	0.466458	0.0939881	0.0424939	0.748162	1	1	1	8	10409.7	11158.2	11114.9	11635.4	10926.5	10787.4	11205.6	10854.5	10970.1	10951.5	10524.2	11144.6
769	k__Bacteria	p__Proteobacteria	c__Gammaproteobacteria	o__Sedimenticolales	f__Sedimenticolaceae	g__Sedimenticola	s__unclassified	AM882519.1 gg_id:331064 Structure along hydrocarbon contamination coastal sediment oil polluted water petrochemical treatment plant clone 11 EDB1	0.368433	0.978161	0.0135196	0.0650108	0.253048	0.394059	0.908449	9.9468	1.517	1	1	1	8	10972.3	10758.6	10062.5	10683.2	11587.6	10842.7	10840.3	10566.2	10195.6	11779.9	11272.3	11561.9
771	k__Bacteria	p__Proteobacteria	c__Gammaproteobacteria	o__Pseudomonadales	f__Pseudomonadaceae	g__Pseudomonas	s__unclassified	AB060137.1 gg_id:62341 Pseudomonas cremoricolorata str. IAM 1541T	0.694289	0.978161	0.016529	0.0680408	0.12515	0.32299	0.1661	9.1277	2.93286	1	1	1	8	8915.87	10421.8	9720.67	9642.05	9477.1	8306.75	10564.7	9343.95	10777.6	8019.47	8959.58	7802.17
772	k__Bacteria	p__Proteobacteria	c__Gammaproteobacteria	o__Oceanospirillales	f__Alteromonadaceae	g__Cellvibrio	s__unclassified	GQ263640.1 gg_id:576714 Structure Simulated Level Waste Site simulated level waste site clone FW3_27C	0.18485	0.978161	0.0154917	0.0666472	0.124466	0.32292	2.10523	9.3872	2.94526	1	1	1	8	11331.7	11391.7	11939.7	11852.1	11045.4	10918.8	11925	11317.7	11587.2	10591.2	10872.5	10362.4
775	k__Bacteria	p__Proteobacteria	c__Gammaproteobacteria	o__Pseudomonadales	f__Pseudomonadaceae	g__Pseudomonas	s__unclassified	EU537931.1 gg_id:285392 profile human microbiota antecubital fossa (inner elbow) skin clone nbt227e04	0.417191	0.978161	0.0491392	0.106902	0.512177	0.506934	0.731775	5.36909	0.470421	1	1	1	8	11760.2	12121.3	11727	12285.6	12065.9	12453.2	12025.3	11500.8	12014.8	11845.4	12192.5	12152.9
777	k__Bacteria	p__Proteobacteria	c__Gammaproteobacteria	o__Oceanospirillales	f__125ds10	g__unclassified	s__unclassified	DQ463205.1 gg_id:157299 Acid Drainage Tong Lushan Copper Mine China acid mine drainage clone tls3-10	0.147607	0.978161	0.400448	0.31196	0.491302	0.497563	2.56953	0.788554	0.520179	1	1	1	8	11244.9	10198.8	9881.45	9493.13	11508.5	10539.6	8545.83	10028	9740.14	10176.1	10418	9804.75
779	k__Bacteria	p__Proteobacteria	c__Gammaproteobacteria	o__Methylococcales	f__Methylococcaceae	g__Methylomonas	s__Methylomonas rubra	AY995198.1 gg_id:119789 Methylomonas rubra str. UCM B-3075; NCIMB 11913; ACM3303; VKM-15m	0.870121	0.979039	0.973103	0.503392	0.295161	0.4156	0.0285036	0.00121001	1.25467	1	1	1	8	10901.7	10627.4	11405.5	11192.9	11175.2	11217.8	11031.4	11233.3	11396.8	10814.1	11569	10666.3
781	k__Bacteria	p__Proteobacteria	c__Gammaproteobacteria	o__Pseudomonadales	f__Pseudomonadaceae	g__Pseudomonas	s__Pseudomonas veronii	FM213379.2 gg_id:306680 Pseudomonas meridiana str. KJPB15	0.0897123	0.978161	0.00157043	0.0400898	0.0253281	0.228108	3.72513	21.9549	7.52452	1	1	1	8	9835.39	8881.05	9520.28	9280.67	10163.7	10126.6	9460.54	9203.09	9014.64	11161.5	10582.1	11037.4
787	k__Bacteria	p__Proteobacteria	c__Gammaproteobacteria	o__Pseudomonadales	f__Pseudomonadaceae	g__Pseudomonas	s__unclassified	EU118779.1 gg_id:251758 Pseudomonas putida str. AGL 13	0.184013	0.978161	0.258948	0.245826	0.295894	0.415813	2.11424	1.47662	1.25059	1	1	1	8	9005.83	9120.34	8793.83	7813.42	9088.49	10132.5	9499.69	8373.66	9443.09	10207.5	9698.1	10166
794	k__Bacteria	p__Proteobacteria	c__Gammaproteobacteria	o__Oceanospirillales	f__Alteromonadaceae	g__ND137	s__unclassified	AY862188.1 gg_id:111195 Microbulbifer sp. str. MY05	0.275571	0.978161	0.406697	0.314806	0.890963	0.621575	1.36954	0.766916	0.0200261	1	1	1	8	10393.2	10735.2	10129.4	10378.9	10330.5	11272.5	11295.8	10588	10307.8	11137.4	10743.1	10833.8
800	k__Bacteria	p__Proteobacteria	c__Gammaproteobacteria	o__Alteromonadales	f__Colwelliaceae	g__Colwellia	s__Colwellia psychrerythraea	GU061308.1 gg_id:560509 Evaluation culturing methods cultivate previously Yel Sea intertidal beach seawater 20 m depth clone 20m-63	0.646502	0.978161	0.0316474	0.0883727	0.182978	0.358104	0.226995	6.75687	2.12547	1	1	1	8	8353.2	6154.64	5662.39	6058.41	7102.5	9147.75	5842.6	6252.94	6236.08	8441.7	9014.26	8476.38
801	k__Bacteria	p__Proteobacteria	c__Gammaproteobacteria	o__Oceanospirillales	f__Alteromonadaceae	g__Marinobacter	s__unclassified	EU432582.1 gg_id:262300 Marinobacter sp. str. 10050	0.866319	0.979039	0.545401	0.368069	0.14429	0.336199	0.030216	0.398649	2.61843	1	1	1	8	9716.95	8567.4	9676.52	8806.71	8459.07	9795.52	8493.4	9055.15	9095.62	9223.05	9764.19	9707.7
804	k__Bacteria	p__Proteobacteria	c__Gammaproteobacteria	o__Pseudomonadales	f__Pseudomonadaceae	g__Pseudomonas	s__unclassified	EU539847.1 gg_id:285307 profile human microbiota antecubital fossa (inner elbow) skin clone nbt106c11	0.451578	0.978161	0.0610059	0.118468	0.647066	0.552468	0.62619	4.74582	0.226208	1	1	1	8	11204	11259.4	11251.8	11435.8	11829.2	11922.5	11665.6	10764.8	11109.7	11129.7	11867.4	11487.6
805	k__Bacteria	p__Proteobacteria	c__Gammaproteobacteria	o__Pseudomonadales	f__Pseudomonadaceae	g__Pseudomonas	s__unclassified	EU215454.1 gg_id:367789 Pseudomonas sp. str. PTPbra-1	0.869104	0.979039	0.617487	0.396742	0.26196	0.400601	0.0289566	0.269862	1.45649	1	1	1	8	11185.4	10834.1	11133.2	11440.8	11008.4	11308	11104.1	11231.7	11299	11296.6	11268.4	10829.3
811	k__Bacteria	p__Proteobacteria	c__Gammaproteobacteria	o__Alteromonadales	f__Pseudoalteromonadaceae	g__Pseudoalteromonas	s__Pseudoalteromonas haloplanktis	AY040230.1 gg_id:21879 Pseudoalteromonas translucida str. KMM520	0.0132122	0.911429	0.00817173	0.0543375	0.10316	0.307362	10.0433	12.1956	3.38293	1	1	1	8	10764.6	11132.3	11574.4	11298.2	10279	10202	10695.9	10605.4	10808.6	9649.72	9140.16	7862.04
813	k__Bacteria	p__Proteobacteria	c__Gammaproteobacteria	o__Pseudomonadales	f__Pseudomonadaceae	g__Pseudomonas	s__Pseudomonas koreensis	FJ976084.1 gg_id:399673 Pseudomonas sp. str. 23jan04	0.755835	0.978161	0.673933	0.417257	0.104552	0.308477	0.10357	0.190635	3.35084	1	1	1	8	8892.26	8737.88	8090.68	8650.01	9407.39	9762.97	8609.01	9706.5	8802.48	8421.33	9222.39	8183.39
814	k__Bacteria	p__Proteobacteria	c__Gammaproteobacteria	o__Oceanospirillales	f__Oceanospirillaceae	g__Marinomonas	s__unclassified	DQ520888.1 gg_id:161293 Marinomonas sp. str. BSi20461	0.910095	0.982723	0.634797	0.402416	0.682551	0.56291	0.0135822	0.243724	0.180001	1	1	1	8	7858.2	7070.11	10440.5	6595.91	8776.56	10150.1	8313.69	8101.47	7756	8795.85	9074.17	8334.08
815	k__Bacteria	p__Proteobacteria	c__Gammaproteobacteria	o__Oceanospirillales	f__Halomonadaceae	g__unclassified	s__unclassified	EU735657.1 gg_id:309472 archaeal structures oil contaminated and soils China pristine soil Jidong Oilfield clone SN30	0.620067	0.978161	0.917331	0.487538	0.234025	0.385232	0.265858	0.0114747	1.65681	1	1	1	8	7617.63	9292.97	10375.9	9722.56	8907.31	10441.7	9508.9	8907.19	10037.6	8734.54	9262.21	8347.68
816	k__Bacteria	p__Proteobacteria	c__Gammaproteobacteria	o__Oceanospirillales	f__Oceanospirillaceae	g__Marinobacterium	s__unclassified	AY563030.1 gg_id:100162 Marinobacterium halophilum str. Mano11	0.957501	0.982723	0.0722914	0.127798	0.923893	0.629638	0.00302308	4.2826	0.0097191	1	1	1	8	10920.2	9611.92	11141.3	10989.4	11217.3	11336.9	10983.5	10274.8	10547.5	11156.9	11561.9	10787.3
817	k__Bacteria	p__Proteobacteria	c__Gammaproteobacteria	o__Pseudomonadales	f__Pseudomonadaceae	g__Pseudomonas	s__unclassified	EU538933.1 gg_id:284429 profile human microbiota antecubital fossa (inner elbow) skin clone nbt95e03	0.0723303	0.978161	0.79564	0.455034	0.0674498	0.277361	4.28117	0.0717082	4.46909	1	1	1	8	12581.4	12779.6	12367.9	12968.1	12632.1	12787.5	12682.6	12452	12606.7	12460.6	12260	12510.1
820	k__Bacteria	p__Proteobacteria	c__Gammaproteobacteria	o__Chromatiales	f__Chromatiaceae	g__unclassified	s__unclassified	GU208274.1 gg_id:568003 Study on Sediment Dongping Lake sediment clone 6F3-6	0.578272	0.978161	0.0973447	0.148959	0.248959	0.392002	0.335694	3.52335	1.54578	1	1	1	8	9855.95	9037	8161.31	8718.94	8811.43	10176.7	8645.9	8825.5	8899.06	9959.88	9888.38	9736.1
834	k__Bacteria	p__Proteobacteria	c__Gammaproteobacteria	o__Oceanospirillales	f__Oceanospirillaceae	g__Oceanospirillum	s__unclassified	FJ403091.1 gg_id:367944 Disease- changes healthy and diseased colonies Caribbean coral Montastrea faveolata Oceanospirillum clone MD2.42	0.785907	0.978161	0.510986	0.355108	0.24926	0.392166	0.0789109	0.473157	1.54364	1	1	1	8	8689.35	9112.27	8975.27	8976.25	8051.47	9171.8	8917.05	7905.3	8368.57	8583.07	10088.8	8528.69
836	k__Bacteria	p__Proteobacteria	c__Gammaproteobacteria	o__Pseudomonadales	f__Pseudomonadaceae	g__Pseudomonas	s__unclassified	EU465095.1 gg_id:289664 African elephant feces clone AFYEL_aaj68a05	0.402051	0.978161	0.124849	0.168809	0.319118	0.426824	0.78295	2.93829	1.12845	1	1	1	8	11391.1	10986.3	10209.4	11017.6	11273.7	10811.7	10689.1	10055.5	10300.1	10832.1	11728.7	10682.8
840	k__Bacteria	p__Proteobacteria	c__Gammaproteobacteria	o__Chromatiales	f__Chromatiaceae	g__unclassified	s__unclassified	GU118056.1 gg_id:580801 Threatened Corals Provide Microbial Habitats clone Apal_E11	0.163239	0.978161	0.00171885	0.0400898	0.481623	0.494483	2.3574	21.3087	0.544584	1	1	1	8	4938.62	6057.43	4550.86	6061.91	6933.76	6567.43	5654.28	5025.39	5693.04	8065.09	7157.26	6694.99
841	k__Bacteria	p__Proteobacteria	c__Gammaproteobacteria	o__Pseudomonadales	f__Pseudomonadaceae	g__Pseudomonas	s__unclassified	EU539850.1 gg_id:284339 profile human microbiota antecubital fossa (inner elbow) skin clone nbt106d09	0.817544	0.978161	0.253486	0.243935	0.622586	0.544523	0.0568472	1.51396	0.261985	1	1	1	8	11037.6	10992.4	11709.3	11678.6	11329.7	10152.8	11325.6	11623.4	11393.8	11139.1	10761.3	11040.7
844	k__Bacteria	p__Proteobacteria	c__Gammaproteobacteria	o__Alteromonadales	f__Pseudoalteromonadaceae	g__Pseudoalteromonas	s__Pseudoalteromonas issachenkonii	AF316142.1 gg_id:37455 Pseudoalteromonas issachenkonii str. KMM 3558; F2	0.514869	0.978161	0.436343	0.32607	0.192455	0.362282	0.464276	0.671245	2.02579	1	1	1	8	9318.25	9232.99	8490.06	9558.94	8411.28	9592.03	10008	8993.78	9854.83	8850.63	9183.99	8887.73
851	k__Bacteria	p__Proteobacteria	c__Gammaproteobacteria	o__Alteromonadales	f__Pseudoalteromonadaceae	g__Pseudoalteromonas	s__unclassified	DQ011614.1 gg_id:125030 Pseudoalteromonas ganghwensis str. FR1302	0.531314	0.978161	0.0386531	0.0966593	0.974606	0.641362	0.428024	6.10559	0.0010785	1	1	1	8	10018.9	9760.44	9460.94	10317.8	9782.4	11164.7	9605.84	9875.46	10314.6	10460	11063.2	10244.3
855	k__Bacteria	p__Proteobacteria	c__Gammaproteobacteria	o__Pseudomonadales	f__Pseudomonadaceae	g__Pseudomonas	s__Pseudomonas oryzihabitans	EU977587.1 gg_id:553834 Pseudomonas oryzihabitans str. 1P03MB	0.241995	0.978161	0.741077	0.437684	0.987075	0.644194	1.59636	0.117044	0.000279314	1	1	1	8	10427.5	10914.5	10809.6	11388.3	10730.5	10260.8	11081.9	10673.7	11209.8	11363.5	10965.4	10843.4
858	k__Bacteria	p__Proteobacteria	c__Gammaproteobacteria	o__Alteromonadales	f__Alteromonadaceae	g__unclassified	s__unclassified	GU108538.1 gg_id:591045 active chemolithoautotrophic prokaryotes sulfidic zone Black pelagic redoxcline determined based stable isotope probing 145m depth NW-Black Sea clone III31-21	0.473842	0.978161	0.175226	0.199376	0.137753	0.331487	0.564845	2.21234	2.71929	1	1	1	8	10676.8	10606.6	11264.8	11330.3	10500	10828	11544	11191.6	11447.9	11021.2	10953.1	10072.6
859	k__Bacteria	p__Proteobacteria	c__Gammaproteobacteria	o__Alteromonadales	f__Colwelliaceae	g__Colwellia	s__Colwellia psychrerythraea	AF001375.1 gg_id:8836 Colwellia psychrerythraea str. ATCC27364; ACAM 550T	0.640716	0.978161	0.0406768	0.0987674	0.780994	0.59134	0.23517	5.94495	0.0826895	1	1	1	8	7920.83	7884.29	5775.87	7222.09	8680.81	8612.9	6955.61	7531.68	7363.04	8702.22	8864.43	8003.3
860	k__Bacteria	p__Proteobacteria	c__Gammaproteobacteria	o__Pseudomonadales	f__Pseudomonadaceae	g__Pseudomonas	s__unclassified	EF079867.1 gg_id:174369 Pseudomonas sp. str. MY1412	0.0406847	0.978161	0.0586083	0.11617	0.44923	0.479697	5.94434	4.85852	0.632963	1	1	1	8	10131.7	10074.7	10182.8	10243.8	10068	10598.7	10648.9	10020.4	10327.7	10665.7	10638.2	10803.1
861	k__Bacteria	p__Proteobacteria	c__Gammaproteobacteria	o__Pseudomonadales	f__Pseudomonadaceae	g__Pseudomonas	s__unclassified	EU537635.1 gg_id:284554 profile human microbiota antecubital fossa (inner elbow) skin clone nbt74c03	0.0920656	0.978161	0.222837	0.227155	0.220045	0.37833	3.66061	1.74668	1.77009	1	1	1	8	10742	11177.2	11057.8	11220.6	10796.5	10963.4	10734.6	10911.2	11085.8	10170.2	10637.4	10808.1
864	k__Bacteria	p__Proteobacteria	c__Gammaproteobacteria	o__Pseudomonadales	f__Pseudomonadaceae	g__Pseudomonas	s__unclassified	FJ894204.1 gg_id:535083 Matriptase-deficient mice exhibit ichthyotic selective shift skin microbiota B2E; ear punch biopsy C57BL/6J mouse (2 weeks) clone nbt37c10	0.111874	0.978161	0.196336	0.211974	0.0184612	0.216371	3.19077	1.98687	8.69506	1	1	1	8	12590.9	12398.2	12652.5	12776	12636.4	12525.4	12616.2	12693.1	12556	12297.4	12265.8	12463.5
873	k__Bacteria	p__Proteobacteria	c__Gammaproteobacteria	o__Chromatiales	f__Chromatiaceae	g__unclassified	s__unclassified	FJ205206.1 gg_id:559269 Prokaryotic deep-sea region East Lau Spreading Centre inactive hydrothermal field sediments depth:2350m clone B4H	0.0656233	0.978161	0.0443814	0.102386	0.61033	0.53941	4.54397	5.67567	0.281175	1	1	1	8	10442.8	9994.55	10875.1	11065.5	10577.8	10980.3	10759.6	10819.4	10931.8	11146.8	11090.6	11107.1
878	k__Bacteria	p__Proteobacteria	c__Gammaproteobacteria	o__Thiotrichales	f__Piscirickettsiaceae	g__unclassified	s__unclassified	EU287118.1 gg_id:257905 Pacific arctic surface sediment clone P13-25	0.136431	0.978161	0.894262	0.481959	0.29963	0.41845	2.74045	0.018824	1.23	1	1	1	8	11399.4	12456.8	11765.6	12576.1	12071	11858.8	11673.1	10927.1	12524.5	11119.6	11520.6	11350.8
880	k__Bacteria	p__Proteobacteria	c__Gammaproteobacteria	o__Pseudomonadales	f__Pseudomonadaceae	g__Pseudomonas	s__unclassified	FJ893112.1 gg_id:543418 Matriptase-deficient mice exhibit ichthyotic selective shift skin microbiota HM3; ear punch biopsy C57BL/6J (St14 hypo/-) mouse (2 months) clone nbt17c11	0.519123	0.978161	0.0432354	0.1011	0.575773	0.527779	0.454687	5.75582	0.340218	1	1	1	8	10717.6	11094.3	11032.8	11227.7	10527.2	9763.41	10608.1	11252.1	10918	10001	10270.6	10328.1
882	k__Bacteria	p__Proteobacteria	c__Gammaproteobacteria	o__Oceanospirillales	f__OM60	g__unclassified	s__unclassified	FJ202535.1 gg_id:320618 and White Plague Disease-Induced Changes Caribbean Coral Montastraea faveolata kept aquarium 23 days clone SGUS906	0.618753	0.978161	0.815221	0.461026	0.492057	0.497982	0.267893	0.0583362	0.518313	1	1	1	8	9080.71	9191.44	10155.7	10103.2	9563.97	9112.23	9853.77	9461.05	10022.5	9315.96	9607.47	9707.27
884	k__Bacteria	p__Proteobacteria	c__Gammaproteobacteria	o__Chromatiales	f__Chromatiaceae	g__unclassified	s__unclassified	GQ356981.1 gg_id:557781 Metal Dependent Marine Methane Oxidation methane seep sediment clone FeSO4_B_166	0.522938	0.978161	0.522911	0.359099	0.348389	0.438798	0.446215	0.446276	0.992143	1	1	1	8	11268.9	10951.3	11022.3	11221.7	11217.4	10998	10682.5	11622.7	11131.9	10790	11281.1	10378.7
886	k__Bacteria	p__Proteobacteria	c__Gammaproteobacteria	o__Alteromonadales	f__Pseudoalteromonadaceae	g__Pseudoalteromonas	s__unclassified	FJ425222.1 gg_id:367067 Pseudoalteromonas sp. str. K1-14	0.305283	0.978161	0.136016	0.176226	0.438504	0.476207	1.19956	2.74715	0.664695	1	1	1	8	9229.92	10457.5	10522.5	9729.71	9467.78	10239.2	10312.8	9453.3	10186.7	8683.72	9449.01	9549.83
891	k__Bacteria	p__Proteobacteria	c__Gammaproteobacteria	o__Methylococcales	f__Methylococcaceae	g__Methylomonas	s__unclassified	GQ340208.1 gg_id:544467 Prokaryotic Marathonas Reservoir Greece water column clone VE07-15-BAC	0.572019	0.978161	0.264288	0.248414	0.22891	0.38315	0.347094	1.44117	1.69714	1	1	1	8	7831.66	6851.5	6261.62	5419.23	7153.48	8219	5706.14	6483.53	5923.02	7791.28	6934.09	7134.57
893	k__Bacteria	p__Proteobacteria	c__Gammaproteobacteria	o__Pseudomonadales	f__Pseudomonadaceae	g__Pseudomonas	s__Pseudomonas veronii	AF364098.1 gg_id:59382 Pseudomonas marginalis str. NZCX27	0.375023	0.978161	0.0107741	0.0600244	0.726132	0.577156	0.882456	10.9247	0.131645	1	1	1	8	9500.24	9937.58	9142.03	9761.52	10093.1	10708.6	9993.85	9307.56	9667.07	10802.6	10461.9	10176.5
901	k__Bacteria	p__Proteobacteria	c__Gammaproteobacteria	o__Oceanospirillales	f__OM60	g__unclassified	s__unclassified	EU652558.1 gg_id:278702 Seasonal variation microbial Yel Sea sediment clone B8S-55	0.883702	0.980879	0.0112957	0.0608626	0.268603	0.40451	0.0228057	10.7163	1.41327	1	1	1	8	10971.8	8590.44	9235.53	9553.3	11152.6	10969.4	8936.96	9197.65	8813.97	11470.4	11095.9	10541.3
902	k__Bacteria	p__Proteobacteria	c__Gammaproteobacteria	o__Oceanospirillales	f__HTCC2188	g__unclassified	s__unclassified	EU544859.1 gg_id:264271 free-living particle- aggregate- archaeal and Laptev Sea >60 um size fraction (aggregate) Arctic seawater clone NABOS_AGGbact10	0.974856	0.982723	0.50432	0.352319	0.0717201	0.280138	0.00105739	0.488704	4.30376	1	1	1	8	11227.9	11285	11633.1	12017.5	11780.3	11215.8	11998.5	11626.4	11809	10625.3	11454.1	11605
904	k__Bacteria	p__Proteobacteria	c__Gammaproteobacteria	o__Oceanospirillales	f__Alteromonadaceae	g__Marinobacter	s__unclassified	EU164778.1 gg_id:250476 Marinobacter szutsaonensis str. Halo30-39	0.889682	0.980879	0.00792358	0.054178	0.572855	0.526539	0.020503	12.3431	0.345556	1	1	1	8	10235	10877.5	11400.1	10638.1	10093.9	9325.93	10759	10961.9	11164.8	9427.64	9909	10108
905	k__Bacteria	p__Proteobacteria	c__Gammaproteobacteria	o__Pseudomonadales	f__Pseudomonadaceae	g__Pseudomonas	s__unclassified	FJ894374.1 gg_id:539676 Matriptase-deficient mice exhibit ichthyotic selective shift skin microbiota B2E; ear punch biopsy C57BL/6J mouse (4 weeks) clone nbt129b08	0.717061	0.978161	0.66525	0.414081	0.938502	0.632908	0.140988	0.201725	0.00633796	1	1	1	8	11228.6	10920	11220.9	11579	11399.9	10642.2	11079	11326.7	11180.4	11201.8	11203.1	11357
907	k__Bacteria	p__Proteobacteria	c__Gammaproteobacteria	o__Oceanospirillales	f__Alteromonadaceae	g__Marinobacter	s__unclassified	AY771710.1 gg_id:108686 Marinobacter lipolyticus str. S2-44	0.521479	0.978161	0.967504	0.501948	0.262851	0.400913	0.449443	0.00176661	1.45061	1	1	1	8	10449.1	11580.3	11245.6	11781.9	11623.9	10894.3	12025.4	10901.3	10819.2	10987	10942.7	10717
908	k__Bacteria	p__Proteobacteria	c__Gammaproteobacteria	o__Pseudomonadales	f__Pseudomonadaceae	g__Pseudomonas	s__unclassified	GU391452.1 gg_id:563866 Pseudomonas sp. str. Gd1T	0.322116	0.978161	0.0144906	0.0658481	0.153933	0.341484	1.11364	9.65927	2.48023	1	1	1	8	8715.55	10050.8	9314.64	9552.85	9724.96	10368.6	9719.18	8604.72	9226.54	11547.8	10423.8	10360.5
909	k__Bacteria	p__Proteobacteria	c__Gammaproteobacteria	o__Pseudomonadales	f__Pseudomonadaceae	g__Pseudomonas	s__unclassified	EU535434.1 gg_id:280220 profile human microbiota antecubital fossa (inner elbow) skin clone nbt02h02	0.0392519	0.978161	0.518324	0.357791	0.869879	0.614208	6.05697	0.456476	0.0286109	1	1	1	8	10563.5	11054.1	11243.3	11287.7	11014.5	10167.7	9849.98	10616.4	10624.6	9849.79	10035.2	10553.6
911	k__Bacteria	p__Proteobacteria	c__Gammaproteobacteria	o__Oceanospirillales	f__Oceanospirillaceae	g__Neptunomonas	s__unclassified	AF053734.1 gg_id:8190 Neptunomonas naphthovorans str. NAG-2N-126	0.622677	0.978161	0.302162	0.268484	0.108576	0.310916	0.261845	1.21627	3.26114	1	1	1	8	10022.9	9313.47	9283.2	9902.52	10198.9	10994.9	10039.9	9754.36	9927.3	9283.82	10482.6	9356.53
913	k__Bacteria	p__Proteobacteria	c__Gammaproteobacteria	o__Oceanospirillales	f__Alcanivoracaceae	g__Alcanivorax	s__Alcanivorax venustensis	GQ153640.1 gg_id:587714 Alcanivorax sp. str. ANT-2400 S4	0.622611	0.978161	0.0265899	0.0818132	0.0680832	0.277361	0.261946	7.35307	4.44373	1	1	1	8	10830.6	10513.3	10792.6	10996.8	11009	11026.5	10887	10902.5	10833.8	10819	11048.1	10868.5
915	k__Bacteria	p__Proteobacteria	c__Gammaproteobacteria	o__Oceanospirillales	f__Oceanospirillaceae	g__Oceanospirillum	s__Oceanospirillum maris	AB006763.1 gg_id:8178 Oceanospirillum maris subsp. williamsae str. IFO15468	0.56529	0.978161	0.00764796	0.0538246	0.707201	0.570639	0.359659	12.5138	0.151566	1	1	1	8	7246.93	8442.43	7885.46	8562.26	8850.1	8854.78	7415	8273.6	8066.16	8360.79	9588.03	9164.15
917	k__Bacteria	p__Proteobacteria	c__Gammaproteobacteria	o__Alteromonadales	f__Pseudoalteromonadaceae	g__Pseudoalteromonas	s__unclassified	AF173963.1 gg_id:18661 Pseudoalteromonas atlantica str. KT0910	0.872555	0.979082	0.117134	0.163723	0.221167	0.378748	0.0274343	3.08401	1.76063	1	1	1	8	10580	10835.4	11889.7	11408.8	10445.1	10993.9	12001.8	10975	11565.4	9878.62	11248.6	10130.7
927	k__Bacteria	p__Proteobacteria	c__Gammaproteobacteria	o__Oceanospirillales	f__OM60	g__unclassified	s__unclassified	AM997517.1 gg_id:563606 and biogeography deep-sea surface sediments South Ocean Atlantic Ocean:South-Atlantic OceanCape Basin clone UncDee15	0.332814	0.978161	8.60606e-05	0.025679	0.219301	0.378178	1.06243	52.9051	1.7764	1	1	1	8	8864.57	9055.59	8324.6	9305.89	10078.3	9973.06	8928.06	8601.52	8556.92	10143.1	10167.6	10284.7
943	k__Bacteria	p__Proteobacteria	c__Gammaproteobacteria	o__Thiotrichales	f__Piscirickettsiaceae	g__unclassified	s__unclassified	AY375084.1 gg_id:97200 deep sea sediment clone B132	0.00597487	0.889255	0.000881906	0.0386841	0.000471423	0.195167	13.7481	26.4501	32.1276	1	1	1	8	11907.6	11923.4	11949.3	11960.5	11808.9	11938.5	11723.9	11842.2	11944.1	12400.9	12248.6	12350.4
945	k__Bacteria	p__Proteobacteria	c__Gammaproteobacteria	o__Pseudomonadales	f__Pseudomonadaceae	g__Pseudomonas	s__Pseudomonas chlororaphis	AY509898.1 gg_id:103725 Pseudomonas chlororaphis str. DSM 6698	0.781012	0.978161	0.00118082	0.0386841	0.270629	0.405189	0.0826753	24.0947	1.40039	1	1	1	8	9421.69	9413.24	9447.78	10170.4	9931.01	9722.02	9236.4	9006.18	9431.77	10160.4	9663.04	10370.6
946	k__Bacteria	p__Proteobacteria	c__Gammaproteobacteria	o__Pseudomonadales	f__Pseudomonadaceae	g__Pseudomonas	s__unclassified	EU538074.1 gg_id:279760 profile human microbiota antecubital fossa (inner elbow) skin clone nbt81f06	0.907913	0.982723	0.0701956	0.126561	0.877457	0.616574	0.0142531	4.3613	0.0253449	1	1	1	8	10410.1	10664.2	10673	10922	10566.7	11451.3	9959.62	10751.2	10864.2	11064.8	11154.5	10745.3
949	k__Bacteria	p__Proteobacteria	c__Gammaproteobacteria	o__Sedimenticolales	f__Sedimenticolaceae	g__Sedimenticola	s__unclassified	EU287120.1 gg_id:235979 Pacific arctic surface sediment clone P13-27	0.410841	0.978161	0.273452	0.252686	0.419442	0.469316	0.752867	1.38267	0.724423	1	1	1	8	9248.21	8974.66	8770.44	8566.82	8751.92	9970.6	9091.78	8279.51	8055.1	8931.39	9561.64	8781.24
952	k__Bacteria	p__Proteobacteria	c__Gammaproteobacteria	o__Chromatiales	f__Chromatiaceae	g__unclassified	s__unclassified	EU491147.1 gg_id:261461 Abundance and microbial life ocean crust seafloor lavas Loi'hi Seamount Pisces Peak X2 clone P9X2b3G03	0.533859	0.978161	0.853527	0.471449	0.221162	0.378748	0.422603	0.0363584	1.76067	1	1	1	8	9756.48	9434.01	10463.5	10056.5	9142.13	9717.12	9631.38	9769.05	9813.81	10319.4	10062.8	9818.03
953	k__Bacteria	p__Proteobacteria	c__Gammaproteobacteria	o__Oceanospirillales	f__Oleiphilaceae	g__unclassified	s__unclassified	EF067910.1 gg_id:251507 endolithic microbes marine basalts aerobic enrichment s innoculated basalt Brown Bear Seamount clone BECC1447a-31	0.334365	0.978161	0.90593	0.484801	0.135301	0.330162	1.05521	0.0148771	2.75876	1	1	1	8	9259.31	10292	10292.7	9748.12	10421.5	12201.5	11280.6	11048.8	11324.8	10382	11373.2	9717.6
956	k__Bacteria	p__Proteobacteria	c__Gammaproteobacteria	o__Pseudomonadales	f__Pseudomonadaceae	g__Pseudomonas	s__unclassified	AM110075.2 gg_id:257086 Pseudomonas sp. str. Ri71	0.890016	0.980879	0.940484	0.492976	0.145287	0.336199	0.0203781	0.00593513	2.60357	1	1	1	8	9919.54	10759.8	10991.1	11258.7	11328.7	10324.3	10551	10965.8	11341.8	10370.4	10298.5	10824.1
958	k__Bacteria	p__Proteobacteria	c__Gammaproteobacteria	o__Alteromonadales	f__Alteromonadaceae	g__Alteromonas	s__unclassified	DQ071162.1 gg_id:136631 marine surface water clone Surf1.42	0.085831	0.978161	0.215415	0.223006	0.0160768	0.214174	3.83649	1.80982	9.23824	1	1	1	8	10300.5	11610.6	10738.1	10983.9	11315.7	11838.5	10870.3	11198.8	11529.9	9486.06	10520.3	9738.87
959	k__Bacteria	p__Proteobacteria	c__Gammaproteobacteria	o__Pseudomonadales	f__Pseudomonadaceae	g__Pseudomonas	s__unclassified	EU538204.1 gg_id:281728 profile human microbiota antecubital fossa (inner elbow) skin clone nbt82h11	0.7702	0.978161	0.0631926	0.120672	0.261756	0.40059	0.0913307	4.64787	1.45785	1	1	1	8	11204.1	11038	11578.7	11625.8	11136	10469.8	11263.7	11491.1	11628.3	10465.3	10904.7	10923.8
960	k__Bacteria	p__Proteobacteria	c__Gammaproteobacteria	o__Alteromonadales	f__Alteromonadaceae	g__unclassified	s__unclassified	EU714266.1 gg_id:332103 Alteromonas sp. str. BG20	0.138204	0.978161	0.795227	0.454936	0.335302	0.434234	2.71212	0.0720067	1.05087	1	1	1	8	8542.52	9561.25	9277.28	9038.81	9144.55	10337.7	9959.1	9801.53	9975.39	9171.12	10116.7	9781.23
979	k__Bacteria	p__Proteobacteria	c__Gammaproteobacteria	o__Pseudomonadales	f__Pseudomonadaceae	g__Pseudomonas	s__unclassified	EU537624.1 gg_id:283531 profile human microbiota antecubital fossa (inner elbow) skin clone nbt73g03	0.425934	0.978161	0.224334	0.227878	0.420875	0.470092	0.703583	1.73429	0.719777	1	1	1	8	10528.5	10579.2	10487	10645.6	10551.4	10615.9	10854.5	9843.56	10110.7	10562.1	10532.9	10722.3
981	k__Bacteria	p__Proteobacteria	c__Gammaproteobacteria	o__Pseudomonadales	f__Pseudomonadaceae	g__Pseudomonas	s__unclassified	AY303305.1 gg_id:130588 Pseudomonas sp. str. ps4-45	0.434758	0.978161	0.124309	0.168499	0.814656	0.600765	0.676087	2.9481	0.0587013	1	1	1	8	9011.55	10412.9	10814.1	10666	9339.82	8066.53	9600.36	9905.1	9881.15	8548.15	8532.35	9428.19
984	k__Bacteria	p__Proteobacteria	c__Gammaproteobacteria	o__Pseudomonadales	f__Pseudomonadaceae	g__Pseudomonas	s__unclassified	EF513773.1 gg_id:220219 Pseudomonas putida str. JB-1	0.834476	0.978161	0.0710854	0.126956	0.681469	0.56291	0.0466088	4.32752	0.181316	1	1	1	8	8468.42	9208.6	7769.64	8006.47	9111.37	10596.2	8879.89	7956.21	8322.86	9326.56	9409.73	9857.21
986	k__Bacteria	p__Proteobacteria	c__Gammaproteobacteria	o__Pseudomonadales	f__Pseudomonadaceae	g__Pseudomonas	s__Pseudomonas borbori	AJ786814.1 gg_id:108090 Pseudomonas sp. R-23040	0.530044	0.978161	0.900196	0.483569	0.443161	0.478165	0.430745	0.0167576	0.650758	1	1	1	8	7956.44	8016.62	8014.55	7568.32	7854.77	9432.7	8681.47	8072.34	8590.6	8090.85	8197.7	8427.78
988	k__Bacteria	p__Proteobacteria	c__Gammaproteobacteria	o__Oceanospirillales	f__Alcanivoracaceae	g__unclassified	s__unclassified	FM242356.1 gg_id:353945 sequences sediment clone 5 T9d+oil	0.449724	0.978161	0.173779	0.198725	0.289693	0.413664	0.631534	2.22913	1.2856	1	1	1	8	11425.6	11846.9	10869.9	11232.2	11632.7	11065.8	11048.9	11577.6	11715.7	11004.3	10795.3	10994.9
989	k__Bacteria	p__Proteobacteria	c__Gammaproteobacteria	o__Pseudomonadales	f__Pseudomonadaceae	g__Pseudomonas	s__unclassified	EU647538.1 gg_id:282969 recovered Xidatan Tanggula and Yuzhufeng glaciers glacial snow glacier Tin Plateau clone 22	0.110331	0.978161	0.725966	0.432975	0.221554	0.378748	3.22335	0.131812	1.75739	1	1	1	8	6456.17	7863.97	7635.28	6531.55	7489.93	6887.65	8041.74	7016.41	7407.81	7468.55	7966.4	8866.52
990	k__Bacteria	p__Proteobacteria	c__Gammaproteobacteria	o__Alteromonadales	f__Colwelliaceae	g__Colwellia	s__unclassified	DQ228659.1 gg_id:141317 Microbial colonizing mineral surfaces within sulfide-microbial incubator clone CH2b70	0.763599	0.978161	0.198715	0.213036	0.864441	0.612983	0.0968493	1.96354	0.0310808	1	1	1	8	9422.55	10652.7	9688.76	10122	10143.2	10858.9	10574.9	9780.31	9829.13	10338.5	10891.2	10010.8
993	k__Bacteria	p__Proteobacteria	c__Gammaproteobacteria	o__Pseudomonadales	f__Pseudomonadaceae	g__Pseudomonas	s__unclassified	EU536806.1 gg_id:283384 profile human microbiota antecubital fossa (inner elbow) skin clone nbt222a08	0.747039	0.978161	0.444322	0.328984	0.900452	0.623862	0.111489	0.647322	0.0166714	1	1	1	8	9401.29	10082.5	11046.7	10888.7	9961.65	8400.05	9684.38	10116.2	10095.1	9357.23	9468.86	10143.6
994	k__Bacteria	p__Proteobacteria	c__Gammaproteobacteria	o__Oceanospirillales	f__Endozoicimonaceae	g__Endozoicimonas	s__unclassified	AM990755.1 gg_id:277802 Culturable along NW Mediterranean coast Petrosia ficiformis sponge	0.749155	0.978161	0.521083	0.358551	0.787501	0.593061	0.109555	0.450322	0.077706	1	1	1	8	11288.6	12936	10995.8	12475.4	11607.3	11663.3	12892	10939.1	11459.2	12299.6	11956.4	12306.8
996	k__Bacteria	p__Proteobacteria	c__Gammaproteobacteria	o__Methylococcales	f__Methylococcaceae	g__Methylobacter	s__unclassified	U05595.1 gg_id:8100 methanotrophic symbiont of Louisiana Slope mussel gill	0.327968	0.978161	0.179005	0.201812	0.311459	0.423661	1.08532	2.16936	1.16724	1	1	1	8	7369.26	7210.42	7836.4	7331.76	6983.47	6540.03	6562.03	7113.38	7443.38	6926.36	7165.44	6787.06
997	k__Bacteria	p__Proteobacteria	c__Gammaproteobacteria	o__Chromatiales	f__Chromatiaceae	g__unclassified	s__unclassified	AB189342.1 gg_id:113899 cold seep sediment clone JT58-17	0.589369	0.978161	0.405773	0.314487	0.17004	0.350448	0.316089	0.770082	2.27341	1	1	1	8	9532.9	10546.5	10178	10830.7	9763.06	10275.9	10436.5	10153.1	10586.4	9665.29	10409.1	8784.31
1001	k__Bacteria	p__Proteobacteria	c__Gammaproteobacteria	o__Oceanospirillales	f__Alteromonadaceae	g__Microbulbifer	s__unclassified	AJ510266.1 gg_id:69355 Microbulbifer arenaceous str. RSBr-1	0.978834	0.982723	0.143174	0.181044	0.54796	0.518148	0.000749188	2.63521	0.393473	1	1	1	8	11315.2	11931.2	11681.7	11465.6	11505.8	11372	11980.8	11446	11885.7	11453.5	11784.7	10753.1
1007	k__Bacteria	p__Proteobacteria	c__Gammaproteobacteria	o__Pseudomonadales	f__Pseudomonadaceae	g__Pseudomonas	s__unclassified	EU538392.1 gg_id:284751 profile human microbiota antecubital fossa (inner elbow) skin clone nbt88e05	0.385308	0.978161	0.00052879	0.0361036	0.220413	0.37833	0.843288	31.0187	1.76698	1	1	1	8	12110	12226.4	12437.4	11961.7	11920.9	11657.1	12248.4	12373.3	12271.8	11813.6	11368.7	11703.2
1012	k__Bacteria	p__Proteobacteria	c__Gammaproteobacteria	o__Chromatiales	f__Chromatiaceae	g__unclassified	s__unclassified	DQ811841.1 gg_id:166871 mangrove soil clone MSB-4C11	0.497579	0.978161	0.00389894	0.0463217	0.0458854	0.258644	0.504815	16.0744	5.5744	1	1	1	8	9346.69	8265.55	8145.44	7629.22	10418.2	10274.7	7601.62	8137.23	7450.91	11467	10587.8	11046.1
1014	k__Bacteria	p__Proteobacteria	c__Gammaproteobacteria	o__Alteromonadales	f__Pseudoalteromonadaceae	g__Pseudoalteromonas	s__Pseudoalteromonas porphyrae	FJ362488.1 gg_id:360655 Pseudoalteromonas sp. str. 4-9-11-2	0.285475	0.978161	0.299781	0.26745	0.0473289	0.259622	1.31004	1.22918	5.4811	1	1	1	8	9121.68	9809.25	9185.78	10011	10109	10889.3	9786.33	9317.01	10016.6	9037.86	10120.5	8928.27
1015	k__Bacteria	p__Proteobacteria	c__Gammaproteobacteria	o__Pseudomonadales	f__Pseudomonadaceae	g__Pseudomonas	s__unclassified	AB088844.1 gg_id:79576 Pseudomonas sp. str. K23	0.249314	0.978161	0.0782669	0.133448	0.0545574	0.265632	1.54325	4.07346	5.06303	1	1	1	8	9676.08	7921.19	7753.48	7599.22	8745.47	8732.9	7929.82	8077.56	8155.86	10274.1	9237.13	9681.33
1024	k__Bacteria	p__Proteobacteria	c__Gammaproteobacteria	o__Alteromonadales	f__Alteromonadaceae	g__unclassified	s__unclassified	EU583725.1 gg_id:272031 Alteromonas sp. str. JSM 073008	0.427538	0.978161	0.371226	0.299636	0.0149776	0.214174	0.698515	0.897345	9.52406	1	1	1	8	9879.23	10506.9	10858.1	10808.7	12249.6	10525.6	11343	11036.1	11326.8	9343.3	10551.3	9399.13
1027	k__Bacteria	p__Proteobacteria	c__Gammaproteobacteria	o__Pseudomonadales	f__Pseudomonadaceae	g__Pseudomonas	s__unclassified	EU538445.1 gg_id:282737 profile human microbiota antecubital fossa (inner elbow) skin clone nbt229g12	0.878334	0.98015	0.879325	0.478098	0.960853	0.638189	0.0249799	0.024571	0.00256456	1	1	1	8	8282.4	9893.27	10313.6	10757.7	9779.26	7768.64	9496.58	9548.69	9805.27	9491.53	8795.13	10204.8
1031	k__Bacteria	p__Proteobacteria	c__Gammaproteobacteria	o__Pseudomonadales	f__Pseudomonadaceae	g__Pseudomonas	s__Pseudomonas oryzihabitans	EU977740.1 gg_id:544679 Pseudomonas oryzihabitans str. 1P03PC	0.153238	0.978161	0.195329	0.211105	0.469338	0.488849	2.48981	1.99688	0.576846	1	1	1	8	10808.3	10801.1	10889.4	11450.3	10930.4	10489	11022.1	10723.4	11217.7	11820	11188.6	11187.1
1032	k__Bacteria	p__Proteobacteria	c__Gammaproteobacteria	o__Alteromonadales	f__Pseudoalteromonadaceae	g__Pseudoalteromonas	s__unclassified	EU330355.1 gg_id:238270 Pseudoalteromonas sp. str. BSi20440	0.740883	0.978161	0.0472098	0.105299	0.168771	0.349712	0.117227	5.48865	2.28874	1	1	1	8	12290.8	12337.5	11924.3	12141.5	12074	12656.8	12235.7	11940.7	11925.3	12462.5	12456.7	12667.8
1036	k__Bacteria	p__Proteobacteria	c__Gammaproteobacteria	o__Oceanospirillales	f__Alteromonadaceae	g__Marinobacter	s__unclassified	AB513677.1 gg_id:582394 Marinobacter sp. str. PAD-2	0.588348	0.978161	0.603454	0.391101	0.57476	0.527056	0.31786	0.292332	0.342065	1	1	1	8	8400.31	8866.98	8668.16	9308.53	8225.56	8447.25	9993.26	8378.22	8757.13	9055.81	8922.56	7981.09
1038	k__Bacteria	p__Proteobacteria	c__Gammaproteobacteria	o__Chromatiales	f__Chromatiaceae	g__unclassified	s__unclassified	DQ395021.1 gg_id:152376 harbor sediment clone VHS-B5-48	0.183688	0.978161	0.499054	0.350218	0.468869	0.488704	2.11776	0.501254	0.578106	1	1	1	8	10277.4	8641.37	8908.42	9995.36	9071.87	8817.18	9442.13	10544.4	10261.3	9452.04	9276.17	9915.4
1045	k__Bacteria	p__Proteobacteria	c__Gammaproteobacteria	o__Pseudomonadales	f__Pseudomonadaceae	g__Pseudomonas	s__unclassified	AJ846274.1 gg_id:106541 Pseudomonas sp. HHS8	0.537111	0.978161	0.722317	0.431733	0.387641	0.456341	0.415754	0.135529	0.83463	1	1	1	8	9145.73	10670.6	10496.7	11221.4	10161.8	10133.1	10314.5	9878.16	10372.7	9855.62	10128.6	10069.1
1046	k__Bacteria	p__Proteobacteria	c__Gammaproteobacteria	o__Oceanospirillales	f__Oceanospirillaceae	g__unclassified	s__unclassified	GQ349742.1 gg_id:587033 Metagenome versatile chemolithoautotroph expanding oceanic dead zones Saanich Inlet 10 m depth clone SHAW610	0.393638	0.978161	0.250771	0.242502	0.560929	0.522129	0.812757	1.53294	0.367969	1	1	1	8	10436	10660.3	9100.83	9301.96	10511.9	11145.8	10597.2	9570.98	10385.1	11036.3	11103.1	10641.5
1057	k__Bacteria	p__Proteobacteria	c__Gammaproteobacteria	o__Oceanospirillales	f__Alteromonadaceae	g__Simidua	s__unclassified	GQ872422.1 gg_id:569907 Simiduia sp. str. M2-5	0.706265	0.978161	0.0681578	0.124677	0.21943	0.378178	0.152594	4.44076	1.7753	1	1	1	8	10725.2	10616.2	9762.41	10069	10495.5	11248.4	10568.6	9375.88	10297.4	10782.1	11287.7	11319.8
1067	k__Bacteria	p__Proteobacteria	c__Gammaproteobacteria	o__Pseudomonadales	f__Pseudomonadaceae	g__Pseudomonas	s__unclassified	AF094726.1 gg_id:71021 Pseudomonas fluorescens str. ATCC 17386	0.936497	0.982723	0.0968923	0.148667	0.421144	0.470122	0.00675906	3.53473	0.71891	1	1	1	8	9357.44	9200.08	8432.95	8977.77	9989.06	8845.34	8420.15	9110.48	8850.3	9835.83	9251.63	9465.14
1069	k__Bacteria	p__Proteobacteria	c__Gammaproteobacteria	o__Pseudomonadales	f__Pseudomonadaceae	g__Pseudomonas	s__Pseudomonas veronii	DQ525597.1 gg_id:159861 Pseudomonas veronii str. S1f-34	0.737397	0.978161	0.00220571	0.0405176	0.112694	0.312619	0.120549	19.5986	3.17371	1	1	1	8	9435.93	9680.08	8786.2	9637.78	9866.25	10224.6	9366.85	8528.69	9016.45	10845.3	10267.1	10085.8
1072	k__Bacteria	p__Proteobacteria	c__Gammaproteobacteria	o__Alteromonadales	f__Celerinatantimonadaceae	g__Celerinatantimonas	s__Celerinatantimonas diazotrophica	DQ913886.1 gg_id:276341 Celerinatantimonas diazotrophica J-G1-2	0.564618	0.978161	0.285634	0.259468	0.358429	0.443375	0.360931	1.30911	0.949319	1	1	1	8	10716.7	9723.86	10697.3	11024.1	10861.6	10823.2	10420.7	10491.3	10502.8	10573	11112.4	9855.4
1074	k__Bacteria	p__Proteobacteria	c__Gammaproteobacteria	o__Chromatiales	f__Ectothiorhodospiraceae	g__DSM_5130	s__Thiobacillus prosperus	EU653291.1 gg_id:280943 Thiobacillus prosperus str. DSM 5130	0.696188	0.978161	0.00824622	0.0545471	0.267536	0.403727	0.163914	12.1525	1.42011	1	1	1	8	8089.14	6961.82	6915.1	7107.8	8994.98	8253.37	7213.24	6703.91	7229.26	8736.91	8547.75	8734.66
1077	k__Bacteria	p__Proteobacteria	c__Gammaproteobacteria	o__Pseudomonadales	f__Pseudomonadaceae	g__Pseudomonas	s__unclassified	EU930815.1 gg_id:307397 Pseudomonas putida str. PC	0.452579	0.978161	0.0421795	0.100141	0.113015	0.312795	0.623318	5.8321	3.16707	1	1	1	8	8957.12	8016.92	7811.7	7247.37	8795.65	9676.78	8540.67	6904.22	7885.21	10284.9	9200.71	10011.2
1082	k__Bacteria	p__Proteobacteria	c__Gammaproteobacteria	o__Pseudomonadales	f__Pseudomonadaceae	g__Pseudomonas	s__unclassified	EU538996.1 gg_id:284817 profile human microbiota antecubital fossa (inner elbow) skin clone nbt98h04	0.544949	0.978161	0.0744221	0.129844	0.985097	0.64372	0.399569	4.20555	0.000371387	1	1	1	8	10090.1	10006.5	11007.3	11014.1	10782.9	10833.7	9621.24	10186.6	10806.5	10409.6	10811.6	10949
1083	k__Bacteria	p__Proteobacteria	c__Gammaproteobacteria	o__Chromatiales	f__Chromatiaceae	g__unclassified	s__unclassified	AY225634.1 gg_id:95183 Mid-Atlantic Ridge hydrothermal sediment clone AT-s26	0.731115	0.978161	0.00264474	0.0422028	0.0320942	0.235269	0.126668	18.42	6.71007	1	1	1	8	12142.9	11992.6	11725.3	11715.6	12434.9	12538.8	11742.6	11334.7	11695.5	12741.8	12831.8	12550.4
1089	k__Bacteria	p__Proteobacteria	c__Gammaproteobacteria	o__Pseudomonadales	f__Pseudomonadaceae	g__Pseudomonas	s__unclassified	AF411855.1 gg_id:27138 Pseudomonas sp. str. 5B	0.562551	0.978161	0.0588518	0.116492	0.117432	0.314441	0.364864	4.84681	3.07815	1	1	1	8	9137.13	8381.81	7076.9	6361.26	8893.13	10330.7	8595.73	6392.64	7061.98	10526.3	9861.52	10415.8
1091	k__Bacteria	p__Proteobacteria	c__Gammaproteobacteria	o__Pseudomonadales	f__Pseudomonadaceae	g__Pseudomonas	s__unclassified	FJ895023.1 gg_id:535208 Matriptase-deficient mice exhibit ichthyotic selective shift skin microbiota BME; ear punch biopsy C57BL/6J mouse (8 weeks) clone nbt188h08	0.159529	0.978161	0.629819	0.401155	0.115172	0.313701	2.40522	0.251067	3.12309	1	1	1	8	10995	11883.5	11390.9	12080	11524.1	12016.5	11831.8	11084.2	11482.4	10982.9	11377	11284.2
1094	k__Bacteria	p__Proteobacteria	c__Gammaproteobacteria	o__Chromatiales	f__Chromatiaceae	g__unclassified	s__unclassified	EU373841.1 gg_id:265007 southern Cretan margin (eastern Mediterranean Sea) canyon and slope sediment clone HCM3MC80_6B_FL	0.1192	0.978161	0.853978	0.471449	0.237008	0.38616	3.04379	0.0361318	1.63385	1	1	1	8	10199.3	9988.01	9830.76	9470.68	9543.43	10206.8	10372	9851.88	10047.5	10597	10363.6	9901.48
1095	k__Bacteria	p__Proteobacteria	c__Gammaproteobacteria	o__Pseudomonadales	f__Pseudomonadaceae	g__Pseudomonas	s__unclassified	FJ894165.1 gg_id:567845 Matriptase-deficient mice exhibit ichthyotic selective shift skin microbiota B1E; ear punch biopsy C57BL/6J mouse (8 weeks) clone nbt176d02	0.656032	0.978161	0.111287	0.159291	0.281397	0.409385	0.21392	3.20311	1.33417	1	1	1	8	12257.7	12325.8	11689.3	12599.2	12329.2	12688.9	12372.8	12061.6	12154.6	12038.1	12636	12204.7
1096	k__Bacteria	p__Proteobacteria	c__Gammaproteobacteria	o__Pseudomonadales	f__Pseudomonadaceae	g__Pseudomonas	s__unclassified	FJ893919.1 gg_id:535538 Matriptase-deficient mice exhibit ichthyotic selective shift skin microbiota B1E; ear punch biopsy C57BL/6J mouse (4 weeks) clone nbt123h08	0.767594	0.978161	0.155758	0.188133	0.28594	0.411879	0.0934876	2.45538	1.30731	1	1	1	8	11316.9	11101.9	11493.5	11719.7	11185.9	10806.6	11296.4	11707.3	11593.3	11071.5	11068.4	11176.5
1097	k__Bacteria	p__Proteobacteria	c__Gammaproteobacteria	o__Chromatiales	f__Chromatiaceae	g__unclassified	s__unclassified	AM882514.1 gg_id:309379 Structure along hydrocarbon contamination coastal sediment oil polluted water petrochemical treatment plant clone 66 EDB1	0.931953	0.982723	0.603626	0.391169	0.619387	0.543225	0.0077638	0.29205	0.26691	1	1	1	8	10694.8	9156.54	8042.68	8817.37	10777.1	9980.56	9749.79	8688.22	10137.5	9799.07	9521.45	9292.77
1100	k__Bacteria	p__Proteobacteria	c__Gammaproteobacteria	o__Pseudomonadales	f__Pseudomonadaceae	g__Pseudomonas	s__Pseudomonas oleovorans	AJ575816.1 gg_id:90761 Pseudomonas psychrotolerans str. C36	0.46235	0.978161	0.428515	0.323462	0.345183	0.437587	0.595868	0.695442	1.00622	1	1	1	8	8347.93	9505.85	10216.5	10078.8	8966.75	9196.42	9135.73	9853.15	9316.03	8812.79	8832.71	8794.69
1103	k__Bacteria	p__Proteobacteria	c__Gammaproteobacteria	o__Alteromonadales	f__Alteromonadaceae	g__Alteromonas	s__Alteromonas marina	EU189225.1 gg_id:239877 Alteromonas marina str. MB 3	0.809542	0.978161	0.0538539	0.111242	0.00635581	0.195167	0.0620625	5.10052	13.4317	1	1	1	8	9138.69	10226.3	10125.3	10122.2	10012.3	10528.2	11056.2	10661.9	10619.5	8690.9	9890.01	8819.22
1104	k__Bacteria	p__Proteobacteria	c__Gammaproteobacteria	o__Pseudomonadales	f__Pseudomonadaceae	g__Pseudomonas	s__unclassified	EU537276.1 gg_id:280469 profile human microbiota antecubital fossa (inner elbow) skin clone nbt72c07	0.41043	0.978161	0.241024	0.237397	0.0844978	0.289509	0.754248	1.60357	3.87625	1	1	1	8	12495	12394.7	12418.7	12679.1	12450.9	12378.9	12598.3	12593.7	12430.4	11950	12484.7	12264.1
1106	k__Bacteria	p__Proteobacteria	c__Gammaproteobacteria	o__Oceanospirillales	f__Oceanospirillaceae	g__Neptunomonas	s__unclassified	FJ889618.1 gg_id:544882 Neptunomonas sp. str. NF4-29	0.802614	0.978161	0.806613	0.458687	0.16736	0.349254	0.0667758	0.0640326	2.30596	1	1	1	8	9017.42	11412.4	11210.2	11338	10897.6	10973.9	11277.7	11224.7	11341.3	10701.8	10930.7	10014.2
1110	k__Bacteria	p__Proteobacteria	c__Gammaproteobacteria	o__Alteromonadales	f__Idiomarinaceae	g__Idiomarina	s__Idiomarina loihiensis	NC_006512.1 gg_id:128686 Idiomarina loihiensis str. L2TR	0.913351	0.982723	0.522019	0.358744	0.407926	0.464591	0.0126116	0.448247	0.762725	1	1	1	8	8908.69	9899.95	10270.2	10034.5	9497.98	9702.89	10088.8	9685.77	9888.77	9261.26	9978.28	9238.92
1111	k__Bacteria	p__Proteobacteria	c__Gammaproteobacteria	o__Methylococcales	f__Methylococcaceae	g__unclassified	s__unclassified	DQ001669.1 gg_id:157473 Microbial seeps asphalt seep clone B91-30	0.700168	0.978161	0.94397	0.494279	0.776823	0.590022	0.159386	0.00525884	0.0859725	1	1	1	8	11439.3	11165.5	10994.5	10481.5	11502.8	11813.9	11775.4	10462.5	11265.9	10952.6	11426.8	10794.9
1117	k__Bacteria	p__Proteobacteria	c__Gammaproteobacteria	o__Chromatiales	f__Ectothiorhodospiraceae	g__unclassified	s__unclassified	EF157110.1 gg_id:244243 Microbial natural asphalts rancho la brea heavy oil seeps Rancho La Brea tar pits clone 91-53	0.720849	0.978161	0.910102	0.485855	0.180122	0.356521	0.137041	0.01358	2.15688	1	1	1	8	12034.3	11571.3	12138.7	11791.8	11765.3	11532.4	11689	11903.2	11620.1	12366.9	11533.3	12079.7
1118	k__Bacteria	p__Proteobacteria	c__Gammaproteobacteria	o__Sedimenticolales	f__Sedimenticolaceae	g__Sedimenticola	s__unclassified	AM883183.1 gg_id:337155 Endosymbioses between and deep-sea siboglinid tubeworms arctic cold seep (Haakon Mosby mud volcano Barents sea) host trophosome tissue clone Scon	0.99231	0.983296	0.00622831	0.0518548	0.806863	0.598783	9.88638e-05	13.5349	0.0638634	1	1	1	8	10874.1	10319.7	10462.2	10845.1	11551.6	11110.1	10817.3	10404.3	10548.6	10974.3	11358.1	11050.7
1120	k__Bacteria	p__Proteobacteria	c__Gammaproteobacteria	o__Pseudomonadales	f__Pseudomonadaceae	g__Pseudomonas	s__unclassified	DQ026520.1 gg_id:130002 Pseudomonas putida str. VH26042005	0.842137	0.978161	0.170257	0.196419	0.124916	0.32299	0.0423268	2.27081	2.93707	1	1	1	8	10910	10901.7	10399.7	9767.96	10868.5	11406.2	10233	10105.8	10642.7	11184.8	11369.9	11053.4
1125	k__Bacteria	p__Proteobacteria	c__Gammaproteobacteria	o__Oceanospirillales	f__Alteromonadaceae	g__Marinobacter	s__unclassified	GU183677.1 gg_id:548886 Marinobacter alkaliphilus str. H1711	0.915419	0.982723	0.130117	0.17248	0.179689	0.356089	0.0120142	2.84543	2.16171	1	1	1	8	9102.64	10339.2	10726.6	10611	9880.06	9463.64	10967.7	10409.7	10133.7	9691.17	9201.4	9503.16
1126	k__Bacteria	p__Proteobacteria	c__Gammaproteobacteria	o__Pseudomonadales	f__Pseudomonadaceae	g__Pseudomonas	s__unclassified	EU540622.1 gg_id:281237 profile human microbiota antecubital fossa (inner elbow) skin clone nbt120h05	0.807879	0.978161	0.0883162	0.141719	0.162204	0.347058	0.0631771	3.76446	2.37059	1	1	1	8	8503.42	10005.1	10782	10696.3	9261.62	8791.42	10098.1	10393.2	10539.8	8691.4	9045.71	8592.44
1129	k__Bacteria	p__Proteobacteria	c__Gammaproteobacteria	o__Pseudomonadales	f__Pseudomonadaceae	g__Pseudomonas	s__Pseudomonas libanensis	EU434451.1 gg_id:274358 Pseudomonas libanensis str. a42	0.651205	0.978161	0.43725	0.326382	0.329118	0.43139	0.220482	0.668488	1.07984	1	1	1	8	8367.52	9993.03	9270.63	9121.18	9894.3	11123.6	10714.8	9336.34	9617.78	9919.14	10179.6	9271.01
1133	k__Bacteria	p__Proteobacteria	c__Gammaproteobacteria	o__Alteromonadales	f__Pseudoalteromonadaceae	g__Pseudoalteromonas	s__unclassified	U85855.1 gg_id:8913 Pseudoalteromonas prydzensis str. MB8-11	0.629272	0.978161	0.0605217	0.117886	0.0833487	0.288422	0.251881	4.76812	3.91118	1	1	1	8	11807.1	11770.7	11795.5	12113.8	11975.2	12459.7	12017.1	11771.8	12001.3	12019.5	12060	11768.8
1134	k__Bacteria	p__Proteobacteria	c__Gammaproteobacteria	o__Oceanospirillales	f__Litincolaceae	g__unclassified	s__unclassified	FJ745130.1 gg_id:565326 Transporter genes expressed coastal response dissolved organic carbon surface water UGA Marine Institute clone SHWN_night2_16S_655	0.973948	0.982723	0.469775	0.338786	0.687539	0.564528	0.0011352	0.575673	0.174012	1	1	1	8	7069.71	6770.66	5874.32	7000.85	6593.23	6419.91	6829.6	6312.46	6236.63	7432.26	6105.4	6871.37
1137	k__Bacteria	p__Proteobacteria	c__Gammaproteobacteria	o__Pseudomonadales	f__Pseudomonadaceae	g__Pseudomonas	s__unclassified	FJ893397.1 gg_id:563933 Matriptase-deficient mice exhibit ichthyotic selective shift skin microbiota WT1; ear punch biopsy C57BL/6J mouse (2 months) clone nbt20g05	0.594926	0.978161	0.296026	0.265214	0.19426	0.364093	0.306568	1.24985	2.00757	1	1	1	8	9601.29	10711.8	11436.7	11723.2	10819.8	9605.09	10285.8	11202.8	11411.3	9708.84	10011.1	9802.7
1140	k__Bacteria	p__Proteobacteria	c__Gammaproteobacteria	o__Oceanospirillales	f__Saccharospirillaceae	g__Reinekea	s__unclassified	AJ561121.1 gg_id:87543 Reinekea marinisedimentorum str. DSM 15388	0.142029	0.978161	0.244009	0.239106	0.944042	0.634077	2.65261	1.58152	0.00524539	1	1	1	8	8935.98	10213	7860.11	9554.06	9623.33	9372.44	9166.48	9486.45	10326.8	10291	9973.42	10088.2
1141	k__Bacteria	p__Proteobacteria	c__Gammaproteobacteria	o__Pseudomonadales	f__Pseudomonadaceae	g__Pseudomonas	s__unclassified	EU539232.1 gg_id:286562 profile human microbiota antecubital fossa (inner elbow) skin clone nbt101f11	0.374741	0.978161	0.000924296	0.0386841	0.554512	0.520159	0.883553	26.0595	0.380439	1	1	1	8	10438.2	9843.23	9910.48	10427.6	10942.9	10945.8	10019.1	10123.3	10202.5	10673.6	11110.6	11269
1144	k__Bacteria	p__Proteobacteria	c__Gammaproteobacteria	o__Pseudomonadales	f__Pseudomonadaceae	g__Pseudomonas	s__unclassified	AY303321.1 gg_id:131310 Pseudomonas sp. str. ps6-49	0.816608	0.978161	0.00419343	0.0476408	0.214904	0.376685	0.0574445	15.6595	1.81429	1	1	1	8	10618.5	10414.2	11372.5	10718.2	10027.9	10062.8	10839.3	11351.2	10891.8	9863.85	9896.32	10078.4
1146	k__Bacteria	p__Proteobacteria	c__Gammaproteobacteria	o__Pseudomonadales	f__Pseudomonadaceae	g__Pseudomonas	s__Pseudomonas veronii	AY512623.1 gg_id:103318 Pseudomonas veronii str. A1YB3-4	0.451802	0.978161	0.874307	0.476975	0.899503	0.623817	0.625545	0.0266778	0.0169927	1	1	1	8	10201.4	9830.97	10194.5	10573	10212.5	9421.57	9970.07	9964.09	9896.48	9806.46	9638.35	10209.7
1157	k__Bacteria	p__Proteobacteria	c__Gammaproteobacteria	o__Pseudomonadales	f__Pseudomonadaceae	g__unclassified	s__unclassified	EU101096.1 gg_id:252064 Sulfide/oxygen supply ratio predicts outcome competition among sulfur-oxidizing waters Frasassi sulfidic cave stream biofilm clone FS0612_B12	0.033366	0.978161	0.113917	0.161635	0.42982	0.471961	6.58122	3.14855	0.691358	1	1	1	8	8386.85	8786.46	6998.01	7671.24	8440.73	9217.07	8418.51	9307.78	8573.9	10043.8	9205.91	10249.9
1160	k__Bacteria	p__Proteobacteria	c__Gammaproteobacteria	o__Chromatiales	f__Chromatiaceae	g__unclassified	s__unclassified	EU617747.1 gg_id:337743 Seasonal variation microbial Yel Sea sediment clone C13S-68	0.807357	0.978161	0.792802	0.454161	0.839704	0.606237	0.063529	0.0737702	0.0436631	1	1	1	8	10358.8	10388.2	11565.7	11195	10346.1	10364.8	11091.8	10350.7	10480	10850.8	10735.4	10283.2
1161	k__Bacteria	p__Proteobacteria	c__Gammaproteobacteria	o__Pseudomonadales	f__Pseudomonadaceae	g__Pseudomonas	s__unclassified	Z76655.1 gg_id:8568 Pseudomonas asplenii str. LMG 2137T ()	0.998442	0.983956	0.659759	0.411423	0.755857	0.58511	4.05742e-06	0.208936	0.103551	1	1	1	8	8570.52	10652.3	10799.7	11177.2	10316.3	8288.56	9882.27	10252.5	10455.9	9700.19	9144.62	10361.9
1162	k__Bacteria	p__Proteobacteria	c__Gammaproteobacteria	o__Pseudomonadales	f__Pseudomonadaceae	g__Pseudomonas	s__Pseudomonas stutzeri	FJ671729.1 gg_id:526385 Synecology primary and secondary habitats Escherichia coli O157:H7 feedlot surface MARC beef cattle feedlot; top 3 cm behind feedbunk east pen 301; was negative STEC O157 clone Ll142-1L4	0.678199	0.978161	0.311471	0.273458	0.696525	0.567271	0.185325	1.16718	0.163527	1	1	1	8	9978.99	11019.9	10072.8	10105.4	10465.4	9237.7	10263.4	9672.33	10425.7	10196.9	9639.08	9950.32
1169	k__Bacteria	p__Proteobacteria	c__Gammaproteobacteria	o__Alteromonadales	f__Idiomarinaceae	g__Idiomarina	s__Idiomarina loihiensis	AE017340.1 gg_id:128915 Idiomarina loihiensis str. L2TR	0.027953	0.978161	0.735005	0.435802	0.0490592	0.260593	7.17906	0.122859	5.37393	1	1	1	8	9139.65	9986.25	10006.2	10023.1	10251.6	9850.1	10640.9	10296.8	10715.8	10131.5	10028.1	10147.4
1176	k__Bacteria	p__Proteobacteria	c__Gammaproteobacteria	o__Oceanospirillales	f__Alteromonadaceae	g__Marinobacter	s__unclassified	EU603452.1 gg_id:275327 Marinobacter bryozoorum str. PTG4-16	0.67714	0.978161	0.397424	0.310724	0.495093	0.499113	0.186634	0.79922	0.510858	1	1	1	8	8043.06	9043.72	9250.89	9389.35	8501.87	8259.03	9389.07	8023.46	9220.74	8292.37	7967	8691.92
1179	k__Bacteria	p__Proteobacteria	c__Gammaproteobacteria	o__Pseudomonadales	f__Pseudomonadaceae	g__Pseudomonas	s__Pseudomonas borbori	AJ786789.1 gg_id:108066 Pseudomonas sp. R-20946	0.310133	0.978161	0.458163	0.333884	0.0349242	0.240574	1.1741	0.607506	6.43162	1	1	1	8	9088.95	9829.86	9375.62	9700.1	9694.41	9662.99	10253.1	10015.5	9598.22	9522.71	9445.27	9458.57
1188	k__Bacteria	p__Proteobacteria	c__Gammaproteobacteria	o__Methylococcales	f__Methylococcaceae	g__Methylomonas	s__unclassified	X72778.1 gg_id:8090 Methylomonas fodinarum str. ACM 3268 JB13 (phenon2)	0.488376	0.978161	0.0760962	0.131608	0.859784	0.611645	0.527465	4.14698	0.0332804	1	1	1	8	11527.8	11104.3	11567.4	11547.6	11739	11914.9	11482.4	11469.4	11658.1	11612.7	12278.1	11556.3
1194	k__Bacteria	p__Proteobacteria	c__Gammaproteobacteria	o__Pseudomonadales	f__Pseudomonadaceae	g__Pseudomonas	s__unclassified	DQ402053.1 gg_id:155811 Pseudomonas fluorescens TC222	0.806205	0.978161	0.804757	0.457994	0.897321	0.623254	0.0643095	0.0652982	0.0177434	1	1	1	8	7872.9	9377.5	9127.85	9787.82	8413.74	7995.57	9637.4	7493.51	9069.1	8993.91	8238.3	8392.28
1195	k__Bacteria	p__Proteobacteria	c__Gammaproteobacteria	o__Oceanospirillales	f__OM60	g__unclassified	s__unclassified	EU491036.1 gg_id:262064 Abundance and microbial life ocean crust seafloor lavas Loi'hi Seamount South Rift X3 clone P7X3b4D06	0.25489	0.978161	0.46248	0.33564	0.400439	0.461315	1.50425	0.595509	0.788584	1	1	1	8	7372.64	9789.25	9081.22	9979.59	8970.68	10272	8071.48	7753.49	9810.62	8321.03	9573.77	7531.96
1202	k__Bacteria	p__Proteobacteria	c__Gammaproteobacteria	o__Pseudomonadales	f__Pseudomonadaceae	g__Pseudomonas	s__unclassified	AF502594.1 gg_id:66559 Pseudomonas monteilii str. C11	0.331442	0.978161	0.0436253	0.101452	0.467706	0.488359	1.06886	5.72826	0.581243	1	1	1	8	10193.8	10711.9	10257.7	10707.9	10683.8	11156.2	10593.4	10090.8	10360.2	10381.5	10794.9	10583.5
1204	k__Bacteria	p__Proteobacteria	c__Gammaproteobacteria	o__Pseudomonadales	f__Pseudomonadaceae	g__Pseudomonas	s__unclassified	AF130950.1 gg_id:8581 Pseudomonas syringae str. A90	0.343571	0.978161	0.337219	0.285354	0.702652	0.569415	1.01337	1.04205	0.156598	1	1	1	8	6231.15	8308.49	5966.92	5691.75	5868.08	6995.34	6170.6	5781.65	6622.4	5445.73	5909.15	6358.67
1205	k__Bacteria	p__Proteobacteria	c__Gammaproteobacteria	o__Oceanospirillales	f__Alteromonadaceae	g__Candidatus Endobugula	s__unclassified	AF006606.2 gg_id:8204 Candidatus Endobugula sertula str. BnSP	0.304219	0.978161	0.102443	0.152808	0.271888	0.406142	1.20523	3.39967	1.39245	1	1	1	8	11532.2	12028.5	11759.2	12052.8	12052.1	10617.1	12173.6	11405.7	11814.5	10457.9	11319.2	10893.4
1211	k__Bacteria	p__Proteobacteria	c__Gammaproteobacteria	o__Pseudomonadales	f__Pseudomonadaceae	g__Pseudomonas	s__Pseudomonas veronii	AY748440.1 gg_id:99904 Pseudomonas veronii str. VH100590	0.110014	0.978161	0.546903	0.368719	0.898292	0.623588	3.23011	0.395606	0.0174074	1	1	1	8	9532.41	8819.63	9444.88	9451.98	9785.87	8862.69	9320.74	9666.95	9826.5	9586.04	9650.39	10042.6
1212	k__Bacteria	p__Proteobacteria	c__Gammaproteobacteria	o__Pseudomonadales	f__Pseudomonadaceae	g__Pseudomonas	s__unclassified	EU538331.1 gg_id:284474 profile human microbiota antecubital fossa (inner elbow) skin clone nbt83f11	0.0995939	0.978161	0.00666081	0.0521761	0.568271	0.524448	3.46778	13.1951	0.354056	1	1	1	8	10638.7	10238.6	11044.7	11209.4	11315.5	10873	10890	10696.1	10951.6	11596	11218.6	11777.1
1213	k__Bacteria	p__Proteobacteria	c__Gammaproteobacteria	o__Pseudomonadales	f__Pseudomonadaceae	g__Pseudomonas	s__unclassified	EU539948.1 gg_id:283585 profile human microbiota antecubital fossa (inner elbow) skin clone nbt108c07	0.969484	0.982723	0.708422	0.427362	0.951365	0.636246	0.00155779	0.150232	0.00396031	1	1	1	8	9525.65	10659	11032.2	11497.3	10629.5	8341.92	10189.2	10250.7	10606.9	10093	9618.16	10796.6
1217	k__Bacteria	p__Proteobacteria	c__Gammaproteobacteria	o__Pseudomonadales	f__Pseudomonadaceae	g__Pseudomonas	s__unclassified	DQ453708.1 gg_id:156738 Pseudomonas pv. savastanoi str. NCPPB-1344	0.950138	0.982723	0.67771	0.418322	0.447809	0.479008	0.00416306	0.185929	0.637093	1	1	1	8	8591.46	9722.01	8666.59	9155.33	9348.9	9201.19	9351.67	8942.74	9194.67	9023.98	9216	9032.56
1220	k__Bacteria	p__Proteobacteria	c__Gammaproteobacteria	o__Pseudomonadales	f__Pseudomonadaceae	g__Pseudomonas	s__unclassified	EF062802.1 gg_id:183293 Pseudomonas sp. str. MY1402	0.188385	0.978161	0.792956	0.454161	0.745249	0.58194	2.06776	0.0736577	0.113141	1	1	1	8	11575.4	12154.4	11907.1	12060.7	12100.1	11748.1	11378.4	11960.3	11805.4	11497.4	11659.6	11958
1221	k__Bacteria	p__Proteobacteria	c__Gammaproteobacteria	o__Pseudomonadales	f__Pseudomonadaceae	g__Pseudomonas	s__unclassified	AY690673.1 gg_id:99074 Sulfitobacter sp. str. GC07	0.34893	0.978161	0.184157	0.20514	0.126302	0.323519	0.989789	2.11268	2.91218	1	1	1	8	9743.98	9871.48	9930.15	9984.16	9747.36	9715.74	9463.51	9272.08	9759.9	9762.21	9673.33	10288.4
1223	k__Bacteria	p__Proteobacteria	c__Gammaproteobacteria	o__Oceanospirillales	f__Alteromonadaceae	g__unclassified	s__unclassified	EU236385.1 gg_id:298139 Haliclona gellius: sponge and symbionts 13 m depth Pacific Ocean clone Hg92A4	0.446656	0.978161	0.0107708	0.0600244	0.223316	0.379774	0.64046	10.9261	1.7427	1	1	1	8	8898.84	8351.84	9159.27	8538.18	9784.82	9701.31	7832.34	8709.99	8143.48	9311.61	9646.58	9488.8
1225	k__Bacteria	p__Proteobacteria	c__Gammaproteobacteria	o__Pseudomonadales	f__Pseudomonadaceae	g__Pseudomonas	s__unclassified	DQ536518.1 gg_id:161371 Pseudomonas poae str. BIHB 752	0.543934	0.978161	0.91232	0.486316	0.353782	0.440846	0.401639	0.012915	0.968907	1	1	1	8	10401.8	10899	10483.7	10818	10660.2	11031.6	11334.4	10196.2	10485.5	10519.8	10813.8	10107.3
1232	k__Bacteria	p__Proteobacteria	c__Gammaproteobacteria	o__Oceanospirillales	f__Alteromonadaceae	g__Candidatus Endobugula	s__unclassified	AY532642.1 gg_id:105318 Bugula simplex symbiont	0.752461	0.978161	0.0338932	0.0917167	0.892605	0.622116	0.106569	6.52963	0.0194232	1	1	1	8	10436.5	10516.7	10458.6	10229.2	11318.7	11414.3	10379.6	10499.7	10652.5	11092.6	11392.9	10775.7
1233	k__Bacteria	p__Proteobacteria	c__Gammaproteobacteria	o__Thiotrichales	f__Piscirickettsiaceae	g__unclassified	s__unclassified	EU287295.1 gg_id:254176 Pacific arctic surface sediment clone S11-112	0.223486	0.978161	0.0823487	0.137204	0.07546	0.283353	1.74129	3.94208	4.16904	1	1	1	8	10058.2	11288.3	11379.6	11484.7	10486.1	10805.4	11013.9	10988.3	11367.6	10142.9	10236.5	9400.3
1235	k__Bacteria	p__Proteobacteria	c__Gammaproteobacteria	o__Oceanospirillales	f__OM60	g__Congregibacter	s__Congregibacter litoralis	AY007676.1 gg_id:26630 marine isolate NOR5	0.246413	0.978161	0.0346996	0.0925267	0.427039	0.471847	1.56403	6.45265	0.700088	1	1	1	8	8449.47	7490.1	7869.91	7954.67	10432.6	9385.86	7774.52	7620.8	7928.34	8442.26	8620.66	8260.23
1236	k__Bacteria	p__Proteobacteria	c__Gammaproteobacteria	o__Oceanospirillales	f__Oceanospirillaceae	g__Oleibacter	s__unclassified	AB006767.1 gg_id:8201 Oceanobacter kriegii str. IFO15467	0.36274	0.978161	0.364463	0.296644	0.228873	0.38315	0.931493	0.924461	1.69743	1	1	1	8	9859.33	10459	10290.6	10231.3	10805	11531.2	10878.5	10689	11003.1	10263.5	11524.3	10487.6
1237	k__Bacteria	p__Proteobacteria	c__Gammaproteobacteria	o__Oceanospirillales	f__Alteromonadaceae	g__HB2-32-21	s__unclassified	AM935359.1 gg_id:565337 Dynamics during identified and SSU libraries pilot-scale bioremediation process hydrocarbon-contaminated soil clone AMGA5	0.0673977	0.978161	0.462778	0.335723	0.115092	0.313701	4.47119	0.594688	3.12469	1	1	1	8	11150.6	11648.6	11426.7	11698.7	11086.3	11002.5	11513.2	11380.9	11484.4	12043.4	11612.3	11839.8
1240	k__Bacteria	p__Proteobacteria	c__Gammaproteobacteria	o__Alteromonadales	f__Pseudoalteromonadaceae	g__Pseudoalteromonas	s__unclassified	AM111083.1 gg_id:140836 Pseudoalteromonas sp. str. 8049	0.0818897	0.978161	0.973766	0.503406	0.335381	0.434238	3.95643	0.00115108	1.0505	1	1	1	8	10910.3	10977.1	11376	11215.3	10987.8	11581	10667	11020.8	11101.5	10603.1	11159	10539.8
1243	k__Bacteria	p__Proteobacteria	c__Gammaproteobacteria	o__Chromatiales	f__Thiotrichaceae	g__Achromatium	s__unclassified	AF129552.1 gg_id:7611 Achromatium sp. HK1	0.0414623	0.978161	0.00148461	0.0398093	0.668523	0.559188	5.88531	22.3646	0.1975	1	1	1	8	11062.7	10871.1	10584.4	11194	11156.3	11301.7	11087.1	10865	11090.4	11580.8	11353	11477.7
1245	k__Bacteria	p__Proteobacteria	c__Gammaproteobacteria	o__Pseudomonadales	f__Pseudomonadaceae	g__Pseudomonas	s__Pseudomonas veronii	AF539745.1 gg_id:59301 Pseudomonas veronii str. UFZ-B549	0.103417	0.978161	0.0201934	0.0737459	0.308144	0.421979	3.37698	8.35318	1.18448	1	1	1	8	9211.96	9210.98	8937.01	8961.55	9405.9	10194.4	9240.15	9160.91	9458.69	10607.7	10060.3	9845.4
1248	k__Bacteria	p__Proteobacteria	c__Gammaproteobacteria	o__Alteromonadales	f__Colwelliaceae	g__Colwellia	s__unclassified	EU050773.1 gg_id:257619 libraries sediment Kings Bay Svalbard Arctic clone SS1_B_01_78	0.991752	0.983296	0.94859	0.495748	0.621069	0.543933	0.000113747	0.00442593	0.264314	1	1	1	8	9988.28	9328.7	9755.49	8621.27	9596.62	10173.6	10361.5	8391.42	9729.15	9459.35	10021.9	9525.67
1249	k__Bacteria	p__Proteobacteria	c__Gammaproteobacteria	o__Oceanospirillales	f__Oleiphilaceae	g__unclassified	s__unclassified	DQ015830.1 gg_id:139543 Antarctic lake water clone ELB19-203	0.735372	0.978161	0.228536	0.230406	0.144599	0.336199	0.122502	1.70013	2.61381	1	1	1	8	8984.41	9902.3	10651	10219.3	9587.06	9426.34	9352.99	9337.54	9612.13	11052.3	9860.25	10237.6
1251	k__Bacteria	p__Proteobacteria	c__Gammaproteobacteria	o__Pseudomonadales	f__Pseudomonadaceae	g__Pseudomonas	s__unclassified	FJ911604.1 gg_id:535159 Rhizobium sp. str. SPC RN2	0.614865	0.978161	0.199429	0.213466	0.454441	0.482292	0.273972	1.95661	0.618009	1	1	1	8	10651.5	10044	10486.9	10653.7	10380.8	10488.4	9816.93	10808.5	10411	10512	10920.9	10817.9
1252	k__Bacteria	p__Proteobacteria	c__Gammaproteobacteria	o__Oceanospirillales	f__Oceanospirillaceae	g__Oceanospirillum	s__unclassified	AB006764.1 gg_id:8176 Oceanospirillum multiglobuliferum str. IFO13614	0.804735	0.978161	0.605717	0.391772	0.568833	0.524593	0.0653131	0.288628	0.353006	1	1	1	8	10682.2	10665	10958.3	10658.1	10935	11494.5	10849.1	10942.7	11101.1	10552.5	11692	10609.1
1253	k__Bacteria	p__Proteobacteria	c__Gammaproteobacteria	o__Oceanospirillales	f__Saccharospirillaceae	g__Saccharospirillum	s__unclassified	GQ441232.1 gg_id:578562 and dynamic mat present vs. active nitrogen-fixing microorganisms marine microbial mats sandy intertidal beach clone GBI-50	0.766844	0.978161	0.728942	0.434046	0.748334	0.583039	0.0941139	0.128825	0.110303	1	1	1	8	11395.9	12137.3	10324.5	10992.4	11893.6	10944.4	11049.9	11015.5	11818.1	11288.5	11093.8	10797.2
1255	k__Bacteria	p__Proteobacteria	c__Gammaproteobacteria	o__Pseudomonadales	f__Pseudomonadaceae	g__Pseudomonas	s__unclassified	FJ894687.1 gg_id:574364 Matriptase-deficient mice exhibit ichthyotic selective shift skin microbiota BME; ear punch biopsy C57BL/6J mouse (2 weeks) clone nbt40a09	0.451955	0.978161	0.118197	0.164545	0.334266	0.433695	0.625107	3.06319	1.05567	1	1	1	8	10507.3	10573.2	10564.8	10639.1	10534.4	10814.6	10848.6	9833.85	10100.6	10652.1	10731.5	10716.8
1257	k__Bacteria	p__Proteobacteria	c__Gammaproteobacteria	o__Pseudomonadales	f__Pseudomonadaceae	g__Pseudomonas	s__unclassified	EU538372.1 gg_id:286077 profile human microbiota antecubital fossa (inner elbow) skin clone nbt88a05	0.688063	0.978161	0.0471401	0.105296	0.316615	0.426171	0.173391	5.49309	1.14098	1	1	1	8	11209.4	11234.3	11033.4	11205.3	11349.8	11365.1	10876.5	11040.3	11044.6	11152	11193.7	11801
1261	k__Bacteria	p__Proteobacteria	c__Gammaproteobacteria	o__Oceanospirillales	f__Saccharospirillaceae	g__Reinekea	s__unclassified	GQ456131.1 gg_id:578010 Reinekea sp. IMCC4489 str. IMCC 4489	0.0338055	0.978161	0.7148	0.429323	0.962808	0.638449	6.53815	0.143375	0.0023146	1	1	1	8	8973.69	9002.74	8482.88	8390.85	9476.65	8970.18	8492.06	10517.4	10321.8	9543.74	10168.2	10107.8
1263	k__Bacteria	p__Proteobacteria	c__Gammaproteobacteria	o__unclassified	f__unclassified	g__sfJ	s__unclassified	AM935318.1 gg_id:556062 Dynamics during identified and SSU libraries pilot-scale bioremediation process hydrocarbon-contaminated soil clone AMEE3	0.988182	0.983296	0.0535981	0.111161	0.710832	0.571921	0.000233535	5.11431	0.14762	1	1	1	8	10232.8	9922.7	10839.6	10333.4	10665.5	11352.8	10063	10622	10043.5	11177	10916.9	10546.4
1267	k__Bacteria	p__Proteobacteria	c__Gammaproteobacteria	o__Chromatiales	f__Chromatiaceae	g__unclassified	s__unclassified	EU050785.1 gg_id:254811 libraries sediment Kings Bay Svalbard Arctic clone SS1_B_01_66	0.542874	0.978161	0.0474411	0.105427	0.156578	0.3445	0.403809	5.474	2.44434	1	1	1	8	10912.2	8637.17	8434.19	8785.82	10312.3	10009.1	8940.43	8566.96	9132.76	11092.6	10889.1	10308.6
1272	k__Bacteria	p__Proteobacteria	c__Gammaproteobacteria	o__Pseudomonadales	f__Pseudomonadaceae	g__Pseudomonas	s__unclassified	EU537208.1 gg_id:286436 profile human microbiota antecubital fossa (inner elbow) skin clone nbt68e07	0.719212	0.978161	0.131786	0.173562	0.744383	0.581768	0.138739	2.81704	0.113945	1	1	1	8	10571.2	11118.9	11140.1	11439.8	11004.6	10968.7	10812.9	10809.7	11222.8	11207.6	11108.8	11405.4
1274	k__Bacteria	p__Proteobacteria	c__Gammaproteobacteria	o__Pseudomonadales	f__Pseudomonadaceae	g__Pseudomonas	s__Pseudomonas syringae pv. coryli	AJ889841.1 gg_id:113295 Pseudomonas syringae pv. coryli str. NCPPB 4273	0.70385	0.978161	0.132152	0.173757	0.138007	0.331487	0.155263	2.81087	2.71525	1	1	1	8	7880.88	9808.71	9079.78	9254.04	8680.31	8805.9	9608.26	9069.39	9361.01	8035	8796.96	7841.19
1277	k__Bacteria	p__Proteobacteria	c__Gammaproteobacteria	o__Pseudomonadales	f__Pseudomonadaceae	g__Pseudomonas	s__unclassified	EU536059.1 gg_id:284552 profile human microbiota antecubital fossa (inner elbow) skin clone nbt08a07	0.756418	0.978161	0.381614	0.303737	0.687299	0.564459	0.103057	0.857165	0.174298	1	1	1	8	12530.2	12134.7	12211.7	12636.5	12433.9	12472.4	12409.8	12443.4	12389.7	12583.1	11939.9	12972.1
1280	k__Bacteria	p__Proteobacteria	c__Gammaproteobacteria	o__Oceanospirillales	f__Alteromonadaceae	g__Marinobacter	s__Marinobacter hydrocarbonoclasticus	GQ200189.1 gg_id:548606 Marinobacter hydrocarbonoclasticus str. DQHS-3	0.40604	0.978161	0.0581376	0.115583	0.526122	0.511903	0.769168	4.88134	0.439236	1	1	1	8	6301.95	6592.03	6511.95	6713.95	6224.72	7569.07	6747.09	6043.28	6768.21	7034.26	7292.86	7277.55
1282	k__Bacteria	p__Proteobacteria	c__Gammaproteobacteria	o__Alteromonadales	f__Alteromonadaceae	g__Alteromonas	s__Alteromonas marina	AY881234.1 gg_id:145384 Alteromonas marina SCH0402	0.836955	0.978161	0.255038	0.244649	0.0159939	0.214174	0.0451993	1.50323	9.25893	1	1	1	8	8551.36	9076.45	8974.32	9066.63	9468.7	10149.2	10156.4	9561.35	10128.4	7667.4	9614.89	7670.86
1285	k__Bacteria	p__Proteobacteria	c__Gammaproteobacteria	o__Chromatiales	f__Chromatiaceae	g__unclassified	s__unclassified	EU652572.1 gg_id:278349 Seasonal variation microbial Yel Sea sediment clone B8S-132	0.720172	0.978161	0.00551078	0.0512045	0.110492	0.311202	0.137742	14.1695	3.21992	1	1	1	8	11025.5	9945.3	11188.2	11159.6	11197.8	11274.8	10311.8	10871.3	9911.47	12000.7	11707.1	11544.1
1287	k__Bacteria	p__Proteobacteria	c__Gammaproteobacteria	o__Oceanospirillales	f__Alcanivoracaceae	g__unclassified	s__unclassified	EU652570.1 gg_id:278394 Seasonal variation microbial Yel Sea sediment clone B8S-19	0.841757	0.978161	0.27164	0.251859	0.374136	0.450862	0.0425339	1.39401	0.885911	1	1	1	8	11192.6	11258.6	10553.5	10909	11557.6	12399.8	11411.9	11412	11187.5	11209.2	12025.6	10986.7
1293	k__Bacteria	p__Proteobacteria	c__Gammaproteobacteria	o__Oceanospirillales	f__Oceanospirillaceae	g__Marinospirillum	s__unclassified	AB006769.1 gg_id:8111 Marinospirillum minutulum str. ATCC19193	0.000618408	0.889255	0.0424822	0.100482	0.41531	0.46782	29.5575	5.80999	0.737967	1	1	1	8	10692.9	10392.6	10490.9	10433.9	10208.1	10167.4	10843.1	10996.5	10810.4	10922.7	10673.4	10690
1295	k__Bacteria	p__Proteobacteria	c__Gammaproteobacteria	o__Pseudomonadales	f__Pseudomonadaceae	g__Pseudomonas	s__unclassified	AJ889838.1 gg_id:113026 Pseudomonas avellanae str. BPIC 714	0.0161223	0.911429	0.633742	0.402197	0.169608	0.35011	9.22693	0.245267	2.27861	1	1	1	8	11049.4	11002.7	11152.4	10860.2	10860.6	11209.5	11342.9	11073.7	11201.1	11585.8	11230.9	11343.2
1298	k__Bacteria	p__Proteobacteria	c__Gammaproteobacteria	o__Pseudomonadales	f__Pseudomonadaceae	g__Pseudomonas	s__unclassified	FJ894440.1 gg_id:542748 Matriptase-deficient mice exhibit ichthyotic selective shift skin microbiota B2E; ear punch biopsy C57BL/6J mouse (8 weeks) clone nbt181b08	0.0293877	0.978161	8.52721e-06	0.0150836	0.735296	0.579965	7.00714	99.8772	0.122576	1	1	1	8	10889.6	10933.3	10865.3	11519.6	11617.6	11457.3	10698.2	10522.1	10875.4	11247.6	11451.4	11441.4
1300	k__Bacteria	p__Proteobacteria	c__Gammaproteobacteria	o__Oceanospirillales	f__Alteromonadaceae	g__Marinobacter	s__unclassified	NR_025116.1 gg_id:573563 Marinobacter lutaoensis str. T5054; CCRC 17087; JCM 11179	0.895693	0.981489	0.0601031	0.117408	0.740042	0.580668	0.0183145	4.78758	0.118024	1	1	1	8	9979.94	9267.48	8157.12	9299.28	11065.4	11283.5	9002.34	9159.28	9591.94	10453.2	11462.4	8929.87
1302	k__Bacteria	p__Proteobacteria	c__Gammaproteobacteria	o__Pseudomonadales	f__Pseudomonadaceae	g__Pseudomonas	s__unclassified	EU539417.1 gg_id:281214 profile human microbiota antecubital fossa (inner elbow) skin clone nbt238e04	0.434929	0.978161	0.157782	0.189252	0.188416	0.360732	0.675562	2.42826	2.06743	1	1	1	8	11185.5	11354.9	11258.5	11457.8	11111.3	11188.4	11560.1	11136.8	11314.2	10885.5	11299.9	10793.7
1304	k__Bacteria	p__Proteobacteria	c__Gammaproteobacteria	o__Chromatiales	f__Chromatiaceae	g__unclassified	s__unclassified	EU799991.1 gg_id:341773 It's all ranking aquatic Newport Harbour RI clone 1C227671	0.851082	0.978681	0.0523153	0.110232	0.164169	0.347107	0.0376001	5.18475	2.34564	1	1	1	8	8683.97	8832.83	8970.01	8521.13	8679.22	9927.9	8105.28	7874.2	9022.66	9432.58	9485.23	9361.42
1306	k__Bacteria	p__Proteobacteria	c__Gammaproteobacteria	o__Methylococcales	f__Methylococcaceae	g__Methylomonas	s__Methylomonas rubra	AF304194.1 gg_id:38046 Methylomonas rubra str. NCIMB 11913	0.0477975	0.978161	0.138297	0.177736	0.0059388	0.195167	5.45158	2.71066	13.7793	1	1	1	8	9126.26	8284.79	9181.22	8172.74	8778.21	8253.61	8004.95	7233.03	7291.96	8820.33	8436.78	8872.65
1308	k__Bacteria	p__Proteobacteria	c__Gammaproteobacteria	o__Chromatiales	f__Chromatiaceae	g__unclassified	s__unclassified	AY592343.1 gg_id:99715 deep-sea mud volcano clone Amsterdam-1B-40; BC20-1B-40	0.593041	0.978161	0.157214	0.188813	0.797934	0.596497	0.309777	2.43582	0.0700653	1	1	1	8	12416.2	12801.7	12405.7	12481.2	12334.5	12165.2	12612	12254.6	12467.8	12510	12037	12331.1
1310	k__Bacteria	p__Proteobacteria	c__Gammaproteobacteria	o__Chromatiales	f__Chromatiaceae	g__unclassified	s__unclassified	FJ712551.1 gg_id:519028 Prokaryotic structure and sediments active submarine mud volcano (Kazan MV Sea) Kazan Mud Volcano Anaximander Mountains East Mediterranean Sea clone KZNMV-10-B90	0.826983	0.978161	0.0311997	0.0880639	0.369257	0.448174	0.0510069	6.80462	0.905157	1	1	1	8	9691.45	9371.57	9042.77	9577.45	9296.18	10513.8	9689.57	8871.23	8983.88	10004.8	10433.7	9859.42
1312	k__Bacteria	p__Proteobacteria	c__Gammaproteobacteria	o__Alteromonadales	f__Alteromonadaceae	g__Alteromonas	s__unclassified	AF114505.1 gg_id:8883 attached marine recovered deep chlorophyll maximum depth clone 2 proteobacterium	0.00416859	0.889255	0.00071187	0.0367752	0.00902321	0.198609	15.693	28.292	11.7296	1	1	1	8	11379.3	11728.2	11653.3	11517.7	11543.7	11084.5	11549.7	11460	11576.9	10417	10540	10791.5
1313	k__Bacteria	p__Proteobacteria	c__Gammaproteobacteria	o__Pseudomonadales	f__Pseudomonadaceae	g__Pseudomonas	s__unclassified	EU535337.1 gg_id:285434 profile human microbiota antecubital fossa (inner elbow) skin clone nbt01g05	0.901087	0.982258	0.299767	0.26745	0.703183	0.569415	0.0164579	1.22926	0.156006	1	1	1	8	10396.6	11194.8	11216.5	11536.6	11240.7	10908.8	10853.8	11016.5	11243.2	11053.4	10941.4	11535.5
1314	k__Bacteria	p__Proteobacteria	c__Gammaproteobacteria	o__Oceanospirillales	f__OM60	g__unclassified	s__unclassified	EU491078.1 gg_id:273214 Abundance and microbial life ocean crust seafloor lavas Loi'hi Seamount South Rift X3 clone P7X3b4B11	0.759161	0.978161	0.0917493	0.144629	0.233393	0.385095	0.10066	3.66916	1.66172	1	1	1	8	8687.23	8646.84	8531.17	8803.42	9204.85	9967.51	8677.4	9159.19	9086.59	8722.53	9508.96	9104.25
1319	k__Bacteria	p__Proteobacteria	c__Gammaproteobacteria	o__Oceanospirillales	f__Alteromonadaceae	g__HTCC2207	s__unclassified	AY033301.1 gg_id:68989 marine bacterioplankton clone MB11B11	0.231621	0.978161	0.0656807	0.122495	0.208166	0.372634	1.67561	4.54157	1.87446	1	1	1	8	11249.9	11808.9	11852.5	11653.4	11176.1	11713.2	12331.4	11930.2	11938.4	11777	11307.2	11422.4
1320	k__Bacteria	p__Proteobacteria	c__Gammaproteobacteria	o__Alteromonadales	f__Alteromonadaceae	g__unclassified	s__unclassified	AB040465.1 gg_id:38060 Alteromonas sp. str. K	0.16894	0.978161	0.520701	0.358439	0.0482301	0.260214	2.28669	0.45117	5.42467	1	1	1	8	9425.64	9777.79	9647.58	9707.51	10251.1	10551.9	9878.29	9515.77	10274.9	8449.64	10020.3	8194.44
1324	k__Bacteria	p__Proteobacteria	c__Gammaproteobacteria	o__Oceanospirillales	f__Oceanospirillaceae	g__Neptunomonas	s__unclassified	AB288092.1 gg_id:239047 Neptunomonas japonica str. JAMM 0745	0.311846	0.978161	0.0162394	0.0677383	0.540273	0.515754	1.16525	9.19805	0.409169	1	1	1	8	9167.68	9546.99	9430.74	9748.79	10337.8	10330.5	9098.78	9551.42	9223.16	10392.6	9642.46	9318.65
1326	k__Bacteria	p__Proteobacteria	c__Gammaproteobacteria	o__Pseudomonadales	f__Pseudomonadaceae	g__Pseudomonas	s__unclassified	GU012802.1 gg_id:577467 Pseudomonas putida str. 7	0.821949	0.978161	0.424015	0.321582	0.139768	0.333222	0.0540798	0.70969	2.68753	1	1	1	8	9713.37	9910.18	10375.5	10626.2	10687.2	9320.89	10200.7	10545.1	10745.2	9650.11	10114.5	9748.34
1330	k__Bacteria	p__Proteobacteria	c__Gammaproteobacteria	o__Pseudomonadales	f__Pseudomonadaceae	g__Pseudomonas	s__unclassified	EU538172.1 gg_id:280144 profile human microbiota antecubital fossa (inner elbow) skin clone nbt81d04	0.283079	0.978161	0.634361	0.402318	0.650646	0.553791	1.32416	0.24436	0.22125	1	1	1	8	9759.65	9286.22	9726.03	9395.47	10462.3	9547.04	9968.97	9947.01	9919.5	9487.46	10280	10083.7
1331	k__Bacteria	p__Proteobacteria	c__Gammaproteobacteria	o__Pseudomonadales	f__Pseudomonadaceae	g__Pseudomonas	s__unclassified	CP000926.1 gg_id:269270 Pseudomonas putida str. GB-1	0.115035	0.978161	0.177791	0.201148	0.74407	0.581768	3.12585	2.18303	0.114237	1	1	1	8	9215.38	9295.93	9198.4	8261.54	9021.31	9265.34	9757.65	8978.99	9887.97	9295.71	9134.43	9465.42
1333	k__Bacteria	p__Proteobacteria	c__Gammaproteobacteria	o__Chromatiales	f__Chromatiaceae	g__unclassified	s__unclassified	EU700150.1 gg_id:298462 Study on Shantou Bay Marine Sediments Microorganisms sediment clone STU8	0.594558	0.978161	0.0797682	0.134588	0.154444	0.341655	0.307193	4.02413	2.47324	1	1	1	8	9211.09	6974.71	6979.8	5812.7	8689.75	9592.52	7598.1	6749.91	6633.61	10174.9	9178.92	9302.32
1337	k__Bacteria	p__Proteobacteria	c__Gammaproteobacteria	o__Alteromonadales	f__Alteromonadaceae	g__Agarivorans	s__unclassified	DQ416550.1 gg_id:153331 s1cb18	0.77582	0.978161	0.10996	0.158528	0.566597	0.523991	0.0867725	3.23126	0.357194	1	1	1	8	10960.2	10764.7	10911.5	11295.3	11140.8	11993.2	11243.8	10491	11128.5	10833.4	11947.3	10980.7
1340	k__Bacteria	p__Proteobacteria	c__Gammaproteobacteria	o__Oceanospirillales	f__Oceanospirillaceae	g__Oceanospirillum	s__unclassified	AB006761.1 gg_id:8184 Oceanospirillum beijerinckii subsp. pelagicum str. IFO13612	0.608374	0.978161	0.155262	0.187995	0.764645	0.587572	0.28432	2.46209	0.0959624	1	1	1	8	7521.65	9573.02	8282.95	9010.49	8336.73	9829.76	9148.03	7822.4	8726.45	10112.1	9691.87	8577.48
1342	k__Bacteria	p__Proteobacteria	c__Gammaproteobacteria	o__Methylococcales	f__Methylococcaceae	g__unclassified	s__unclassified	AM935153.1 gg_id:534315 Dynamics during identified and SSU libraries pilot-scale bioremediation process hydrocarbon-contaminated soil clone AMOB11	0.0201257	0.978161	0.0142868	0.0658481	0.171514	0.351014	8.36583	9.71759	2.25581	1	1	1	8	9756.88	10236.1	9711.65	10321.6	10368.1	9887.78	9939.82	10100.6	10415.6	11449.2	10869.6	10633.5
1345	k__Bacteria	p__Proteobacteria	c__Gammaproteobacteria	o__Oceanospirillales	f__Alteromonadaceae	g__Marinobacter	s__unclassified	GQ131626.2 gg_id:581833 Marinobacter sp. str. YCSA7	0.367507	0.978161	0.0474364	0.105427	0.118367	0.315386	0.912158	5.47429	3.05989	1	1	1	8	9392.58	11167.7	11431.2	11269.6	10793.5	9039.23	10818	11112.4	11256.9	8331.02	9484.51	9214.64
1347	k__Bacteria	p__Proteobacteria	c__Gammaproteobacteria	o__Oceanospirillales	f__Alteromonadaceae	g__Spongiibacter	s__unclassified	FJ202639.1 gg_id:341703 and White Plague Disease-Induced Changes Caribbean Coral Montastraea faveolata kept aquarium 23 days clone SGUS1106	0.888012	0.980879	0.0599482	0.117397	0.354011	0.440953	0.0211335	4.79483	0.967932	1	1	1	8	9905.46	7565.31	7170.3	7034.68	9225.53	11065.4	7740.79	7245.74	7140.64	10191.9	9797.7	9202.73
1348	k__Bacteria	p__Proteobacteria	c__Gammaproteobacteria	o__Oceanospirillales	f__Alteromonadaceae	g__Marinobacter	s__unclassified	FJ674834.1 gg_id:518091 Synecology primary and secondary habitats Escherichia coli O157:H7 feedlot surface MARC beef cattle feedlot; top 3 cm behind feedbunk west pen 301; was negative STEC O157 clone LL141-5I7	0.917551	0.982723	0.626223	0.399941	0.344892	0.437587	0.0114135	0.256457	1.0075	1	1	1	8	11742.5	9144.68	9902.45	9187.77	10552	10261.3	10726.7	8831.26	9809.42	10958.7	10623.9	10179.4
1350	k__Bacteria	p__Proteobacteria	c__Gammaproteobacteria	o__Pseudomonadales	f__Pseudomonadaceae	g__Pseudomonas	s__Pseudomonas stutzeri	DQ289072.1 gg_id:144984 Pseudomonas stutzeri Fe10	0.239663	0.978161	0.0859839	0.140331	0.556595	0.520513	1.61375	3.83198	0.376358	1	1	1	8	8225.69	10098.1	10215.7	10143.6	8758.72	7555.51	9628.03	8615.76	9278.38	7832	7754.51	7953.67
1352	k__Bacteria	p__Proteobacteria	c__Gammaproteobacteria	o__Oceanospirillales	f__OM60	g__Congregibacter	s__unclassified	GU118892.1 gg_id:542707 Threatened Corals Provide Microbial Habitats clone Past_M04	0.820862	0.978161	0.0117208	0.0618486	0.667506	0.558971	0.0547563	10.5552	0.198807	1	1	1	8	10414.9	9564.67	9013.76	9926.48	11826.6	11567.3	10312	9513.16	9964.38	10857.3	11403.3	10811.6
1355	k__Bacteria	p__Proteobacteria	c__Gammaproteobacteria	o__Oceanospirillales	f__HOC21	g__unclassified	s__unclassified	EU487858.1 gg_id:570303 lucinid bivalve- symbiotic system: significance geochemical habitat on and gill symbiont Ruppia maritima sea grass beds clone JI4_17	0.907407	0.982723	0.092286	0.145043	0.723659	0.576084	0.0144109	3.65468	0.134156	1	1	1	8	10974.9	12829	12306.1	12786.5	11620.4	8190.56	12373.7	11961.6	12334.4	10001.7	10919.4	10571.1
1357	k__Bacteria	p__Proteobacteria	c__Gammaproteobacteria	o__Oceanospirillales	f__OM60	g__unclassified	s__unclassified	FN396694.1 gg_id:549550 constant flux thermophilic cold seabed Arctic marine surface sediment clone s5_0_V_16	0.541238	0.978161	0.00826569	0.0545471	0.855076	0.610082	0.407173	12.1413	0.0355832	1	1	1	8	8768.08	9775.96	9191.71	10159.3	10047.9	10655.4	9000.89	8119.59	9830.9	9818.62	10473.2	10144.5
1362	k__Bacteria	p__Proteobacteria	c__Gammaproteobacteria	o__Pseudomonadales	f__Pseudomonadaceae	g__Pseudomonas	s__unclassified	DQ371233.1 gg_id:153457 Pseudomonas sp. C1-2006 str. C1	0.457819	0.978161	0.450983	0.331017	0.963543	0.638738	0.60847	0.627899	0.00222393	1	1	1	8	11062.5	11414	11469.3	11620.8	10888.6	11046.4	11438.9	11437.5	11409.9	11619.1	11302.8	11018.2
1364	k__Bacteria	p__Proteobacteria	c__Gammaproteobacteria	o__Oceanospirillales	f__Alteromonadaceae	g__Cellvibrio	s__unclassified	AJ289164.1 gg_id:30985 Cellvibrio fibrivorans str. R-4079	0.765056	0.978161	0.00387646	0.0462699	0.65149	0.554101	0.0956155	16.1077	0.220091	1	1	1	8	8540.81	9055.64	9057.33	9387.22	9600.37	9755.56	9112.81	8569.34	9334.43	9508.73	9479.07	9680.81
1366	k__Bacteria	p__Proteobacteria	c__Gammaproteobacteria	o__Oceanospirillales	f__Alteromonadaceae	g__Marinobacter	s__unclassified	FJ746583.1 gg_id:547174 Marinobacter sp. str. H184B35	0.107328	0.978161	0.573556	0.379482	0.957545	0.637663	3.28847	0.344268	0.00301675	1	1	1	8	6900.34	7721.41	8534.63	7896.07	7253.65	8521.24	8348.32	8035.06	8474.47	8089.25	8768.33	8621.14
1367	k__Bacteria	p__Proteobacteria	c__Gammaproteobacteria	o__Oceanospirillales	f__Alteromonadaceae	g__Microbulbifer	s__unclassified	FJ169190.1 gg_id:338941 microbial and polyketide biosynthetic potential palmerolide-producing tunicate Synoicum adareanum Antarctica: seawater near Anvers Island clone Tun3b.A10	0.0529656	0.978161	0.0595401	0.116974	0.0587016	0.267593	5.14877	4.81403	4.85403	1	1	1	8	9416.89	8396.16	8046.7	7887.01	8923.51	9040.48	8745.54	8683.55	8494.08	10667.4	9592.84	9893.94
1369	k__Bacteria	p__Proteobacteria	c__Gammaproteobacteria	o__Chromatiales	f__Chromatiaceae	g__unclassified	s__unclassified	DQ289941.1 gg_id:173031 Microbial Carbon and Nitrogen Cycling Sediments South Atlantic Bight Permeable Shelf Sediment clone SC3-2	0.741978	0.978161	0.0508342	0.10898	0.0078986	0.195417	0.116195	5.26888	12.3582	1	1	1	8	8945.12	8224.94	9329.13	8531.09	8578.21	8654.82	8383.52	8229.5	7973.49	9765.59	9127.19	9194.77
1377	k__Bacteria	p__Proteobacteria	c__Gammaproteobacteria	o__Oceanospirillales	f__Halomonadaceae	g__unclassified	s__unclassified	EU735693.1 gg_id:354231 archaeal structures oil contaminated and soils China pristine soil Jidong Oilfield clone SN144	0.63721	0.978161	0.0203553	0.0737459	0.321195	0.427715	0.240214	8.32312	1.11817	1	1	1	8	10322.1	10633.2	10781.2	10681.6	10407.1	9725.9	10600.2	10822.7	10599.8	9828.87	10072.8	10132.1
1378	k__Bacteria	p__Proteobacteria	c__Gammaproteobacteria	o__Oceanospirillales	f__Alteromonadaceae	g__Marinobacter	s__Marinobacter litoralis	AM945661.1 gg_id:272890 Marinobacter litoralis 2	0.557055	0.978161	0.234332	0.23337	0.0423874	0.253687	0.375462	1.65442	5.81689	1	1	1	8	11109.5	11238.7	11930.3	10774.2	10242.9	10633.9	11262.8	10395.2	10471.5	10810.5	11448.1	10670.6
1381	k__Bacteria	p__Proteobacteria	c__Gammaproteobacteria	o__Oceanospirillales	f__Alteromonadaceae	g__Marinobacter	s__unclassified	AB305311.1 gg_id:234441 Marinobacter sp. str. IW11-2CT	0.593258	0.978161	0.369356	0.298847	0.781801	0.591376	0.309406	0.904766	0.082062	1	1	1	8	9784.99	8967.5	9553.94	9545.17	9259.79	8572.38	9432.39	9559.45	9517.09	9266.62	8809.67	9933.65
1383	k__Bacteria	p__Proteobacteria	c__Gammaproteobacteria	o__Pseudomonadales	f__Pseudomonadaceae	g__Pseudomonas	s__Pseudomonas veronii	AM933507.1 gg_id:334191 Pseudomonas veronii FB15	0.518612	0.978161	0.00306164	0.0441413	0.0877533	0.293775	0.455831	17.5082	3.78054	1	1	1	8	10361	8702.74	9453.63	9850.62	10233.4	10902.6	9916.16	8521.75	8680.28	11445.7	10998.2	11430.4
1384	k__Bacteria	p__Proteobacteria	c__Gammaproteobacteria	o__Pseudomonadales	f__Pseudomonadaceae	g__Pseudomonas	s__Pseudomonas umsongensis	AF068259.1 gg_id:8625 Pseudomonas jessenii str. CIP 105274	0.150276	0.978161	0.0200146	0.0737459	0.385282	0.454961	2.53125	8.38673	0.843383	1	1	1	8	9429.83	9214.94	9397.3	9695.08	9858.39	9256.13	9283.82	9298.88	9720.42	9989.92	9735.24	10058.3
1394	k__Bacteria	p__Proteobacteria	c__Gammaproteobacteria	o__Oceanospirillales	f__OM60	g__unclassified	s__unclassified	AM882531.1 gg_id:338117 Structure along hydrocarbon contamination coastal sediment oil polluted water petrochemical treatment plant clone 4 EDB1	0.778987	0.978161	0.123584	0.168219	0.900801	0.623862	0.0842604	2.96137	0.0165539	1	1	1	8	10420.2	8949.67	8413.95	9427.95	10402	10212.5	8950.76	9676.46	8959.23	10133.8	10335.5	9061.4
1396	k__Bacteria	p__Proteobacteria	c__Gammaproteobacteria	o__Pseudomonadales	f__Pseudomonadaceae	g__Pseudomonas	s__unclassified	AY456706.1 gg_id:105067 Pseudomonas putida str. P3	0.510616	0.978161	0.222965	0.227155	0.231987	0.384819	0.474009	1.74562	1.67273	1	1	1	8	9995.03	10914.1	11318.7	11216.9	10156	10831.6	11037.6	10851.4	10843.2	9780.01	10596.1	10175.9
1400	k__Bacteria	p__Proteobacteria	c__Gammaproteobacteria	o__Chromatiales	f__Chromatiaceae	g__unclassified	s__unclassified	EF644798.1 gg_id:299470 genes and citrate lyase deep-sea microbial MAR Logatchev hydrothermal vent system 3000m water depth sulfide clone L7B12	0.986175	0.983296	0.678019	0.418354	0.955163	0.6373	0.000319577	0.185547	0.00336525	1	1	1	8	10617.3	9716.52	10882.9	10669.7	10609.3	10229.6	11058.7	10268.7	9857.95	10603.8	10386	10578.2
1402	k__Bacteria	p__Proteobacteria	c__Gammaproteobacteria	o__Oceanospirillales	f__OM60	g__unclassified	s__unclassified	FJ203132.1 gg_id:351157 and White Plague Disease-Induced Changes Caribbean Coral Montastraea faveolata diseased tissue clone SHFG534	0.84202	0.978161	0.711609	0.428348	0.723217	0.57597	0.0423905	0.146783	0.134607	1	1	1	8	11478.5	11194.8	11607.6	11636.6	11225.7	11410.8	11336.1	11767.5	11254.5	10894.8	11555.8	11547.7
1407	k__Bacteria	p__Proteobacteria	c__Gammaproteobacteria	o__Pseudomonadales	f__Pseudomonadaceae	g__Pseudomonas	s__unclassified	EU601175.1 gg_id:279245 Pseudomonas putida str. PBRs5	0.449559	0.978161	0.608741	0.392886	0.818674	0.601308	0.63201	0.283728	0.0561303	1	1	1	8	8396.7	10299.7	8519.4	9714.43	8110.82	7774.41	10521.4	7414.11	7113.24	7901.99	8003.02	8522.69
1417	k__Bacteria	p__Proteobacteria	c__Gammaproteobacteria	o__Pseudomonadales	f__Pseudomonadaceae	g__Pseudomonas	s__Pseudomonas libanensis	AY787208.1 gg_id:110848 Pseudomonas panacis str. CG20106	0.958939	0.982723	0.147329	0.183814	0.737449	0.580337	0.00282175	2.57358	0.120498	1	1	1	8	10007.5	10460.4	11124.4	10498.1	9939.89	9804.79	10076.8	10717.1	10521.6	9948.93	10026.3	10470.9
1418	k__Bacteria	p__Proteobacteria	c__Gammaproteobacteria	o__Oceanospirillales	f__Alteromonadaceae	g__Microbulbifer	s__unclassified	AB500893.1 gg_id:555088 Microbulbifer sp. str. ABABA 23	0.205318	0.978161	0.138089	0.177608	0.94536	0.63448	1.90071	2.71394	0.0050007	1	1	1	8	10078.9	10666.8	9281.74	10144.6	10128.3	11124.1	10558.6	10397.8	10226.4	10926.6	10717	10796.1
1422	k__Bacteria	p__Proteobacteria	c__Gammaproteobacteria	o__Pseudomonadales	f__Pseudomonadaceae	g__Pseudomonas	s__unclassified	EU373377.1 gg_id:276371 Pseudomonas fluorescens str. HNR16	0.14322	0.978161	0.116836	0.163563	0.733306	0.579093	2.63452	3.08989	0.124514	1	1	1	8	7596.25	7222.03	7668.26	6817.73	7165.25	6861.05	7563.03	7821.64	8090.37	7213.37	8358.01	6810.34
1423	k__Bacteria	p__Proteobacteria	c__Gammaproteobacteria	o__Pseudomonadales	f__Pseudomonadaceae	g__Pseudomonas	s__unclassified	EU652104.1 gg_id:274750 Pseudomonas sp. str. ybd-1	0.818411	0.978161	0.883446	0.478978	0.213946	0.376534	0.0562965	0.022907	1.82269	1	1	1	8	8992.75	10625.6	10308.3	10798.5	10019.9	10382.8	10480.8	10069	10321.6	9974.25	9813.57	10065.9
1427	k__Bacteria	p__Proteobacteria	c__Gammaproteobacteria	o__Pseudomonadales	f__Pseudomonadaceae	g__Pseudomonas	s__unclassified	EU536830.1 gg_id:286409 profile human microbiota antecubital fossa (inner elbow) skin clone nbt222d01	0.622533	0.978161	0.539837	0.366079	0.107986	0.310916	0.262066	0.410071	3.274	1	1	1	8	10171.9	10323.9	11455.3	11393.7	10763.3	10828.6	11002.6	11067	11029.6	9635.35	10946.6	10349.6
1433	k__Bacteria	p__Proteobacteria	c__Gammaproteobacteria	o__Chromatiales	f__Chromatiaceae	g__unclassified	s__unclassified	GU061300.1 gg_id:574531 Evaluation culturing methods cultivate previously Yel Sea intertidal beach seawater 20 m depth clone 20m-50	0.277459	0.978161	0.085419	0.13995	0.777397	0.590316	1.35796	3.84869	0.0855164	1	1	1	8	11012.2	8427.24	11155.6	10604.8	11013.6	11270.3	10383	10605.8	10805.5	11606.3	11679.6	11605.7
1437	k__Bacteria	p__Proteobacteria	c__Gammaproteobacteria	o__Oceanospirillales	f__Oceanospirillaceae	g__Nitrincola	s__unclassified	FJ764762.1 gg_id:570916 Nitrincola sp. str. E-048	0.492954	0.978161	0.830752	0.465585	0.442952	0.478075	0.516101	0.0487686	0.651378	1	1	1	8	9288.05	10538.3	10648.3	10786.2	10256.1	10485.6	11304.9	9941.46	10791.3	10430.8	11034.4	9971.8
1438	k__Bacteria	p__Proteobacteria	c__Gammaproteobacteria	o__Alteromonadales	f__Colwelliaceae	g__Colwellia	s__unclassified	DQ490038.1 gg_id:158539 Microbial life ridge flank crustal fluids clone ODP-70B-02	0.516775	0.978161	0.146897	0.183408	0.163167	0.347058	0.459962	2.57988	2.35831	1	1	1	8	9763.57	11914.4	11258	11343.5	10671.9	10846.5	11341.2	11223.6	11271.8	10290.2	10472	9774.35
1440	k__Bacteria	p__Proteobacteria	c__Gammaproteobacteria	o__Pseudomonadales	f__Pseudomonadaceae	g__Pseudomonas	s__unclassified	GU186116.1 gg_id:589957 Pseudomonas putida str. IHB B 1369	0.360848	0.978161	0.344407	0.287926	0.901287	0.623883	0.939275	1.00965	0.0163912	1	1	1	8	9599.1	9367.09	9573.53	8565.51	9496.76	9886.03	9973.08	9399.14	9907.59	9541.77	9312.75	9661.15
1444	k__Bacteria	p__Proteobacteria	c__Gammaproteobacteria	o__Pseudomonadales	f__Pseudomonadaceae	g__Pseudomonas	s__unclassified	FN675869.1 gg_id:518676 Pseudomonas trivialis RE*1-1-14	0.332712	0.978161	0.159115	0.189989	0.73892	0.580542	1.06291	2.41066	0.119091	1	1	1	8	11920.1	12199.3	11683	12202.4	11606.3	11164.1	12321.1	11253.1	11757	11333.8	11421.3	11272.3
1446	k__Bacteria	p__Proteobacteria	c__Gammaproteobacteria	o__Pseudomonadales	f__Pseudomonadaceae	g__Pseudomonas	s__unclassified	EU538939.1 gg_id:285340 profile human microbiota antecubital fossa (inner elbow) skin clone nbt95f03	0.355426	0.978161	0.62403	0.399207	0.898089	0.623588	0.961932	0.259782	0.0174774	1	1	1	8	9024.5	10001.4	9754.83	9854.58	9495.67	9068.25	9849.89	8561.07	9555.56	8468.7	9233.32	9648.64
1448	k__Bacteria	p__Proteobacteria	c__Gammaproteobacteria	o__Oceanospirillales	f__Saccharospirillaceae	g__Reinekea	s__unclassified	GQ348323.1 gg_id:570256 Metagenome versatile chemolithoautotroph expanding oceanic dead zones Saanich Inlet 200 m depth clone SGTA388	0.117524	0.978161	0.714914	0.429347	0.643995	0.551009	3.07635	0.143254	0.230515	1	1	1	8	8758.01	9680.77	9681.43	9135.23	9785.35	9304.91	9277.66	10625.7	10531	10128.6	10346.9	9069.6
1450	k__Bacteria	p__Proteobacteria	c__Gammaproteobacteria	o__Methylococcales	f__Methylococcaceae	g__Methylobacter	s__unclassified	AJ937699.1 gg_id:143230 Microbiological investigation methane- and hydrocarbon-discharging volcanoes Carpathian Mountains Romania mud terrestrial volcano clone PMMV-Bac260	0.613879	0.978161	0.00835037	0.0546999	0.00895599	0.198609	0.275528	12.0929	11.7643	1	1	1	8	9313.42	10501.2	10459.8	10854	9684.81	9688.67	11509.4	10553.1	11074.9	8451.74	9218.54	8659.4
1452	k__Bacteria	p__Proteobacteria	c__Gammaproteobacteria	o__Oceanospirillales	f__Alteromonadaceae	g__Marinobacter	s__unclassified	EU287196.1 gg_id:246628 Pacific arctic surface sediment clone S11-13	0.380272	0.978161	0.241455	0.237658	0.479201	0.493576	0.862259	1.60036	0.550827	1	1	1	8	9103.47	7799.62	9149.47	8855.76	9173.69	9698.91	8972.45	9573.37	8901.6	9173.62	9471.16	9239.19
1454	k__Bacteria	p__Proteobacteria	c__Gammaproteobacteria	o__Oceanospirillales	f__Alteromonadaceae	g__Marinobacter	s__unclassified	EU328041.1 gg_id:277828 dynamics during bioremediation crude oil contaminated moderate saline soil clone B158	0.498789	0.978161	0.0467427	0.105022	0.920501	0.628307	0.501892	5.51854	0.0106081	1	1	1	8	10154.9	10635.7	9938.53	10629.7	10424	10851.8	10338.7	10236	10543.7	10730.8	11063	10402.1
1464	k__Bacteria	p__Proteobacteria	c__Gammaproteobacteria	o__Pseudomonadales	f__Pseudomonadaceae	g__Pseudomonas	s__Pseudomonas oryzihabitans	EU977588.1 gg_id:569674 Pseudomonas plecoglossicida str. 1P03MC	0.345023	0.978161	0.732143	0.434885	0.961139	0.638189	1.00692	0.125654	0.00252722	1	1	1	8	10383.3	10956.4	10823.4	11433.6	10750.7	10249.9	11103.8	10657.9	11107.2	11345.7	10967.4	10759.6
1465	k__Bacteria	p__Proteobacteria	c__Gammaproteobacteria	o__Alteromonadales	f__Colwelliaceae	g__Thalassomonas	s__unclassified	FJ202297.1 gg_id:322290 and White Plague Disease-Induced Changes Caribbean Coral Montastraea faveolata kept aquarium 23 days clone SGUS489	0.339282	0.978161	0.139025	0.178233	0.835477	0.6048	1.03265	2.69916	0.0460369	1	1	1	8	9059.44	10835.8	9109.63	9610.47	9889.4	11631.9	9413.91	8996.7	8761.62	9811.13	10840	9286.96
1468	k__Bacteria	p__Proteobacteria	c__Gammaproteobacteria	o__Oceanospirillales	f__Alteromonadaceae	g__unclassified	s__unclassified	GQ920839.1 gg_id:550044 Marinimicrobium sp. str. SX15	0.1207	0.978161	0.00511087	0.0501996	0.424596	0.470782	3.01513	14.5701	0.707836	1	1	1	8	11121.7	10737.6	10830.4	11137.9	11127.6	11757.6	11347.1	10917.1	10826.5	11571.1	11758.2	11848.9
1470	k__Bacteria	p__Proteobacteria	c__Gammaproteobacteria	o__Alteromonadales	f__Colwelliaceae	g__Thalassomonas	s__unclassified	GU230351.1 gg_id:594414 Multilevel approach along Rio de la Plata-South Atlantic Ocean coastal sediment clone ARTE12_247	0.94167	0.982723	0.32182	0.278496	0.961876	0.638264	0.00570039	1.1151	0.00243218	1	1	1	8	10166.6	10602.2	10463.1	9807.84	10761.5	12173.7	10957.4	10070.6	10374.6	10840.8	11873.1	10065
1473	k__Bacteria	p__Proteobacteria	c__Gammaproteobacteria	o__Pseudomonadales	f__Pseudomonadaceae	g__Pseudomonas	s__unclassified	EU539533.1 gg_id:285381 profile human microbiota antecubital fossa (inner elbow) skin clone nbt241d02	0.0358185	0.978161	0.457725	0.33374	0.889231	0.621189	6.34952	0.608736	0.0206722	1	1	1	8	10432	10374.9	10850.9	11118.8	10571.4	10358.8	10191.5	9930.05	9899.42	9665.66	10248.6	10674.5
1475	k__Bacteria	p__Proteobacteria	c__Gammaproteobacteria	o__Pseudomonadales	f__Pseudomonadaceae	g__Pseudomonas	s__Pseudomonas oleovorans	FJ217181.1 gg_id:575069 Pseudomonas oryzihabitans str. BBAL-03d	0.551323	0.978161	0.546132	0.368345	0.815523	0.600765	0.386744	0.397165	0.0581414	1	1	1	8	8354.95	9376.58	9756.66	9758.66	8529.53	8852.65	9151.65	9017.56	8979.06	9184.62	8514.24	8671.54
1479	k__Bacteria	p__Proteobacteria	c__Gammaproteobacteria	o__Oceanospirillales	f__Endozoicimonaceae	g__SGUS388	s__unclassified	FJ202634.1 gg_id:354436 and White Plague Disease-Induced Changes Caribbean Coral Montastraea faveolata kept aquarium 23 days clone SGUS1328	0.806279	0.978161	0.102827	0.153142	0.599196	0.535884	0.0642597	3.39069	0.299384	1	1	1	8	12326.7	13770.6	13713.6	13923.9	13309.3	6117.18	13660	13750.7	13866.2	5532.26	12287.4	11534
1480	k__Bacteria	p__Proteobacteria	c__Gammaproteobacteria	o__Pseudomonadales	f__Pseudomonadaceae	g__Pseudomonas	s__unclassified	EU434416.1 gg_id:264637 Pseudomonas fluorescens str. a1	0.340651	0.978161	0.0756116	0.131245	0.145194	0.336199	1.02645	4.16376	2.60496	1	1	1	8	8878.37	9177.7	7827.36	8345.46	8368.77	9621.67	9057.4	7941.96	8246.67	10013.1	9803.74	9305.97
1481	k__Bacteria	p__Proteobacteria	c__Gammaproteobacteria	o__Pseudomonadales	f__Pseudomonadaceae	g__Pseudomonas	s__unclassified	EU535748.1 gg_id:286344 profile human microbiota antecubital fossa (inner elbow) skin clone nbt10c12	0.367745	0.978161	0.597478	0.388766	0.14456	0.336199	0.911204	0.30226	2.61439	1	1	1	8	11482.9	11592.5	11669.7	12051.3	11502.1	11910.5	11871.6	11602.3	11490.9	11512.6	11415.8	11682.4
1482	k__Bacteria	p__Proteobacteria	c__Gammaproteobacteria	o__Pseudomonadales	f__Pseudomonadaceae	g__Pseudomonas	s__unclassified	FM211694.1 gg_id:325970 Pseudomonas putida str. P9	0.634863	0.978161	0.0224463	0.0763829	0.220511	0.37833	0.243627	7.96015	1.76615	1	1	1	8	9735.1	8210.36	7615.74	7799.62	9543.55	10817.8	8759.25	7689.39	7657.35	10648.1	9981.74	10706
1485	k__Bacteria	p__Proteobacteria	c__Gammaproteobacteria	o__Pseudomonadales	f__Pseudomonadaceae	g__Pseudomonas	s__unclassified	FJ894346.1 gg_id:538400 Matriptase-deficient mice exhibit ichthyotic selective shift skin microbiota B2E; ear punch biopsy C57BL/6J mouse (4 weeks) clone nbt129b01	0.594156	0.978161	0.00674992	0.0524078	0.320678	0.427715	0.307876	13.1285	1.12072	1	1	1	8	11217.7	11006.5	11201.7	11522.8	11661	11635.3	11538.6	11172.4	11195.1	11284.4	11727.4	11657.4
1495	k__Bacteria	p__Proteobacteria	c__Gammaproteobacteria	o__Chromatiales	f__Ectothiorhodospiraceae	g__unclassified	s__unclassified	AF339744.1 gg_id:40387 thermal vent clone V3	0.116812	0.978161	0.0978285	0.14942	0.763698	0.587358	3.09037	3.51126	0.0967652	1	1	1	8	11824.9	11294.7	11518.5	11731.7	11587.8	12115.4	11743.9	11759	11873	12518.2	11666.6	12305
1497	k__Bacteria	p__Proteobacteria	c__Gammaproteobacteria	o__Oceanospirillales	f__Alteromonadaceae	g__Marinobacter	s__unclassified	AY180101.1 gg_id:78569 Marinobacter excellens str. KMM 3809	0.991215	0.983296	0.837311	0.467707	0.603958	0.537337	0.000129039	0.0449992	0.291504	1	1	1	8	6835.21	8560.3	8085.69	8743.5	7181.53	8761.66	9215.67	7093.43	8055.77	8586.57	8236.8	7016.08
1499	k__Bacteria	p__Proteobacteria	c__Gammaproteobacteria	o__Chromatiales	f__Chromatiaceae	g__unclassified	s__unclassified	FJ205341.1 gg_id:551312 Prokaryotic deep-sea hydrothermal region East Lau Spreading Centre deep marine sediments depth:2725m clone II8B	0.428966	0.978161	0.00346717	0.0457575	0.0587291	0.267593	0.69403	16.7595	4.8527	1	1	1	8	10113.3	10364.1	9915.48	10197.3	10694.2	10488.8	10421.7	9639.65	9616.18	11161.9	10767.6	11036.2
1506	k__Bacteria	p__Proteobacteria	c__Gammaproteobacteria	o__Oceanospirillales	f__Alteromonadaceae	g__Marinimicrobium	s__unclassified	EU328092.1 gg_id:278620 dynamics during bioremediation crude oil contaminated moderate saline soil clone Y178	0.434335	0.978161	0.984184	0.505756	0.949136	0.635666	0.677385	0.000418257	0.00433235	1	1	1	8	10127.3	11456.7	10710.5	11351.1	10615.9	10244.5	11284.6	10667	11072.4	11388.5	10313.1	11366
1512	k__Bacteria	p__Proteobacteria	c__Gammaproteobacteria	o__Oceanospirillales	f__OM60	g__unclassified	s__unclassified	AM997955.1 gg_id:570446 and biogeography deep-sea surface sediments South Ocean Atlantic Ocean:South-Atlantic OceanGuinea Basin clone Ucc1549	0.544123	0.978161	0.367	0.297705	0.397835	0.459601	0.401253	0.914198	0.79776	1	1	1	8	7600.9	9961.23	7830.76	7601.83	9243.98	8638.14	7468.64	7830.57	7885.65	9307.33	8283.16	8269.11
1517	k__Bacteria	p__Proteobacteria	c__Gammaproteobacteria	o__Sedimenticolales	f__Sedimenticolaceae	g__Sedimenticola	s__unclassified	AB530204.1 gg_id:586339 Monitoring Suez and Tokyo bays based on analyses marine sediment clone Tokyo..Bac.4	0.461804	0.978161	0.629654	0.40115	0.369261	0.448174	0.597376	0.251312	0.905144	1	1	1	8	9678.26	9718.27	9449.15	8837.6	9512.29	9231.05	9742.16	8055.01	9547.31	9303.93	9073.98	9358.42
1518	k__Bacteria	p__Proteobacteria	c__Gammaproteobacteria	o__Oceanospirillales	f__Alteromonadaceae	g__Microbulbifer	s__unclassified	EF674853.1 gg_id:257184 Microbulbifer halotolerans str. YIM 91118	0.0340994	0.978161	0.120933	0.166805	0.367922	0.447734	6.50973	3.01073	0.910493	1	1	1	8	10511.8	10677.2	9218.48	10531.5	10122.3	10356	10825.7	10494.6	10319.1	11449.9	11017.5	11246
1521	k__Bacteria	p__Proteobacteria	c__Gammaproteobacteria	o__Alteromonadales	f__Alteromonadaceae	g__Alteromonas	s__unclassified	AF114504.1 gg_id:8882 attached marine recovered depth 400m clone 25 proteobacterium	0.0677236	0.978161	0.127737	0.171041	0.146121	0.336307	4.45809	2.88675	2.59126	1	1	1	8	6807.66	10040.5	8654.45	9520.75	7218.35	8584.03	7683.13	7420.27	9391.19	5549.76	6531.71	5765.04
1533	k__Bacteria	p__Proteobacteria	c__Gammaproteobacteria	o__Alteromonadales	f__Idiomarinaceae	g__Idiomarina	s__unclassified	AY635468.1 gg_id:107632 Idiomarina seosinensis str. CL-SP19	0.733493	0.978161	0.445229	0.329181	0.65144	0.554101	0.124331	0.644648	0.22016	1	1	1	8	9491.49	10723.8	10163	10161.3	10403.2	10084.8	10713.9	9712.73	9856.94	10805.7	10533.6	9977.37
1535	k__Bacteria	p__Proteobacteria	c__Gammaproteobacteria	o__Pseudomonadales	f__Pseudomonadaceae	g__Pseudomonas	s__unclassified	DQ071557.1 gg_id:128217 Pseudomonas monteilii str. R1	0.446595	0.978161	0.0547067	0.11215	0.355562	0.441735	0.640639	5.05515	0.961358	1	1	1	8	7960.24	10072.1	10255.4	10337	8186.89	7622.31	9349.01	9444.3	9798.61	7921.37	7417.18	7799.54
1540	k__Bacteria	p__Proteobacteria	c__Gammaproteobacteria	o__Pseudomonadales	f__Pseudomonadaceae	g__Pseudomonas	s__unclassified	EU169164.1 gg_id:243916 Pseudomonas fluorescens str. B67	0.27983	0.978161	0.856904	0.472182	0.27125	0.405576	1.34358	0.0346794	1.39647	1	1	1	8	9863.42	9805.82	10434.1	10346.4	10185.8	10711.8	10309.9	9982.72	9829.55	8866.31	9949.57	10476.1
1541	k__Bacteria	p__Proteobacteria	c__Gammaproteobacteria	o__Oceanospirillales	f__Alteromonadaceae	g__Marinobacter	s__unclassified	AJ292527.1 gg_id:37115 Marinobacter sp. Trimyema-1 1	0.365542	0.978161	0.00408532	0.0468867	0.645605	0.551996	0.920081	15.8074	0.22825	1	1	1	8	9216.7	9179.84	8077.03	9482.8	9635.63	10406.6	9057.49	8512.62	9323.43	10357.4	10625.2	9795.85
1544	k__Bacteria	p__Proteobacteria	c__Gammaproteobacteria	o__Pseudomonadales	f__Pseudomonadaceae	g__Pseudomonas	s__unclassified	EU540085.1 gg_id:284259 profile human microbiota antecubital fossa (inner elbow) skin clone nbt245c01	0.733024	0.978161	0.559092	0.373168	0.0201292	0.217083	0.12479	0.371509	8.36518	1	1	1	8	10198.5	10631.7	11015.3	11412.9	10870.5	10673.5	11063.6	10974.3	11043.8	10442.1	10465.6	10469.2
1546	k__Bacteria	p__Proteobacteria	c__Gammaproteobacteria	o__Oceanospirillales	f__OM60	g__unclassified	s__unclassified	FN398053.1 gg_id:592957 Haliea sp. str. 7SM29 = CECT 7447	0.665724	0.978161	0.0140225	0.0657765	0.936199	0.632174	0.20111	9.79477	0.00682286	1	1	1	8	11352.6	11082.6	11608.9	11968	11613	11991	11013.4	11423.9	11859.3	11903.8	12013	11829.2
1548	k__Bacteria	p__Proteobacteria	c__Gammaproteobacteria	o__Oceanospirillales	f__Oceanospirillaceae	g__unclassified	s__unclassified	DQ206422.1 gg_id:140325 microbial mediates arsenate reduction soda lake water clone ML-S-4	0.0290076	0.978161	0.293652	0.264159	0.23746	0.386382	7.05164	1.26312	1.63041	1	1	1	8	11253.6	9645.02	10286.9	9408.04	8485.11	10132	9608.56	8187.76	8212.63	8469.61	9378.97	8361.77
1555	k__Bacteria	p__Proteobacteria	c__Gammaproteobacteria	o__Pseudomonadales	f__Pseudomonadaceae	g__Pseudomonas	s__unclassified	EU536050.1 gg_id:285952 profile human microbiota antecubital fossa (inner elbow) skin clone nbt07g11	0.144748	0.978161	0.23919	0.236402	0.179246	0.355789	2.6116	1.61731	2.16666	1	1	1	8	12058.4	12257.5	12128	12358.8	12239.3	11898.6	12172	12081	12153	12065.8	11779.6	11838.5
1556	k__Bacteria	p__Proteobacteria	c__Gammaproteobacteria	o__Alteromonadales	f__Colwelliaceae	g__Thalassomonas	s__unclassified	FJ203045.1 gg_id:322845 and White Plague Disease-Induced Changes Caribbean Coral Montastraea faveolata diseased tissue clone SHFG427	0.884197	0.980879	0.243594	0.238913	0.658462	0.556265	0.0226104	1.58456	0.210663	1	1	1	8	8638.65	9512.89	8583.34	8362.72	8560.9	11387.9	9636.65	7555.22	8341.84	9577.14	10639.7	8702.99
1557	k__Bacteria	p__Proteobacteria	c__Gammaproteobacteria	o__Oceanospirillales	f__Oceanospirillaceae	g__Marinomonas	s__unclassified	DQ517862.1 gg_id:160848 Marinomonas sp. str. BSi20385	0.634802	0.978161	0.991897	0.507383	0.103946	0.308165	0.243716	0.00010977	3.36475	1	1	1	8	9356.08	10100.6	9960.05	8623.13	9927.47	9349.11	9079.79	8764.17	9636.43	9947.51	9239.26	9828.02
1567	k__Bacteria	p__Proteobacteria	c__Gammaproteobacteria	o__Pseudomonadales	f__Pseudomonadaceae	g__Pseudomonas	s__unclassified	FJ894423.1 gg_id:538102 Matriptase-deficient mice exhibit ichthyotic selective shift skin microbiota B2E; ear punch biopsy C57BL/6J mouse (4 weeks) clone nbt130g06	0.275557	0.978161	0.669934	0.416004	0.492587	0.498424	1.36962	0.195696	0.517006	1	1	1	8	12057.7	11990	12024.3	12451.6	12095.3	11885.2	12099.8	12170.7	12387.4	12275.6	12279.5	12017
1569	k__Bacteria	p__Proteobacteria	c__Gammaproteobacteria	o__Oceanospirillales	f__Saccharospirillaceae	g__Saccharospirillum	s__unclassified	GQ441197.1 gg_id:532996 and dynamic mat present vs. active nitrogen-fixing microorganisms marine microbial mats sandy intertidal beach clone GBI-6	0.855463	0.978708	0.998787	0.509351	0.890868	0.621575	0.0353908	2.45976e-06	0.0200614	1	1	1	8	11715.4	12112.4	10987.5	11428.8	12211.8	11060.3	11104.5	11448.7	11992.8	11666.4	11413.9	11582.7
1570	k__Bacteria	p__Proteobacteria	c__Gammaproteobacteria	o__Pseudomonadales	f__Pseudomonadaceae	g__Pseudomonas	s__Pseudomonas syringae pv. coryli	AM399035.1 gg_id:171964 Pseudomonas syringae pv. coryli str. ISPaVe 598	0.0341375	0.978161	0.373267	0.300579	0.772456	0.588936	6.50607	0.88931	0.0894856	1	1	1	8	8830.88	9639.56	8889.12	8762.53	9462.03	9494.62	9554.09	9348.66	9714.32	9836.48	9669.69	9804.67
1571	k__Bacteria	p__Proteobacteria	c__Gammaproteobacteria	o__Pseudomonadales	f__Pseudomonadaceae	g__Pseudomonas	s__unclassified	GU177878.1 gg_id:591085 Pseudomonas fluorescens str. FE1326	0.330741	0.978161	0.840025	0.468266	0.394708	0.458513	1.07216	0.0434858	0.808911	1	1	1	8	10680	10112.7	10450	10161	9852.28	10777	10760.4	10440.4	10130.9	10963.2	10212.5	10881.6
1578	k__Bacteria	p__Proteobacteria	c__Gammaproteobacteria	o__Oceanospirillales	f__Halomonadaceae	g__unclassified	s__unclassified	DQ072719.1 gg_id:134569 Halospina denitrificans str. HGD 1-3	0.405096	0.978161	0.0343786	0.092083	0.485966	0.495882	0.77241	6.48302	0.533525	1	1	1	8	10566.5	10335	10106.9	10594.3	10650.8	10524	10058.6	9864.15	10411.5	10383.9	10934.4	10388.5
1580	k__Bacteria	p__Proteobacteria	c__Gammaproteobacteria	o__Pseudomonadales	f__Pseudomonadaceae	g__Pseudomonas	s__unclassified	FJ895027.1 gg_id:573710 Matriptase-deficient mice exhibit ichthyotic selective shift skin microbiota BME; ear punch biopsy C57BL/6J mouse (8 weeks) clone nbt187a06	0.52805	0.978161	0.518971	0.358021	0.829476	0.603751	0.435047	0.455028	0.0495206	1	1	1	8	10157.1	10866	10890.2	11468.4	10869.3	10248.3	10260.2	10452.6	10872.7	10461.6	10445.2	11017.7
1582	k__Bacteria	p__Proteobacteria	c__Gammaproteobacteria	o__Pseudomonadales	f__Pseudomonadaceae	g__Pseudomonas	s__unclassified	EU535249.1 gg_id:280188 profile human microbiota antecubital fossa (inner elbow) skin clone nbt172g06	0.645015	0.978161	0.73085	0.434792	0.910297	0.625704	0.229079	0.126929	0.0135209	1	1	1	8	12570.9	12482	12287	12577	12375.8	12486.6	12476.2	12336.3	12450.9	12417.7	12299.5	12596.8
1586	k__Bacteria	p__Proteobacteria	c__Gammaproteobacteria	o__Oceanospirillales	f__Oceanospirillaceae	g__Oleispira	s__unclassified	EU236351.1 gg_id:298239 Haliclona gellius: sponge and symbionts 13 m depth Pacific Ocean clone Hg91A7	0.502359	0.978161	0.764634	0.445375	0.205842	0.371436	0.493348	0.0959718	1.89585	1	1	1	8	8472.58	8592.03	10453.2	9778.08	8938.55	10223.8	9027.84	9817.79	9571.43	8693.03	9476.74	7998.74
1588	k__Bacteria	p__Proteobacteria	c__Gammaproteobacteria	o__Alteromonadales	f__Colwelliaceae	g__Colwellia	s__unclassified	GQ848466.1 gg_id:581903 Microbial sediments vents along East Lau Spreading Centre deep sea hydrothermal vent sediment clone TVG11BA18	0.588768	0.978161	0.780192	0.450423	0.681915	0.56291	0.317131	0.0833147	0.180774	1	1	1	8	9754.17	10182.4	10611.8	10583.1	10396.7	10106.3	10060.2	9838.67	10545.6	9600.22	10802.7	9938.67
1589	k__Bacteria	p__Proteobacteria	c__Gammaproteobacteria	o__Pseudomonadales	f__Pseudomonadaceae	g__Pseudomonas	s__unclassified	DQ453709.1 gg_id:156806 Pseudomonas pv. savastanoi str. ITM-317	0.535468	0.978161	0.439894	0.327612	0.288831	0.413068	0.419204	0.660509	1.29055	1	1	1	8	8538.08	10030.7	9295.34	9582.88	9379.94	9129.12	9705	9549.16	9866.61	9137.94	9441.72	9168.05
1590	k__Bacteria	p__Proteobacteria	c__Gammaproteobacteria	o__Methylococcales	f__Methylococcaceae	g__Methylomicrobium	s__unclassified	AF096091.1 gg_id:8060 Methylobacter alcaliphilus str. 5z	0.370644	0.978161	0.552162	0.370434	0.105228	0.308895	0.899648	0.385077	3.33545	1	1	1	8	8999.82	10200.1	10293.8	10652.4	10878.8	9283.09	10256.9	9837.22	10361	8893.13	9836.05	9046.37
1591	k__Bacteria	p__Proteobacteria	c__Gammaproteobacteria	o__Oceanospirillales	f__HTCC2188	g__unclassified	s__unclassified	DQ354722.1 gg_id:152853 subsurface water clone DR550SWSAEE23	0.0365671	0.978161	0.0107667	0.0600244	0.0073028	0.195167	6.28278	10.9278	12.7388	1	1	1	8	10821	11321.8	11396.3	11296.8	11442	10910.8	11420.6	11242.2	11321.8	10351.6	10605.5	10145.7
1592	k__Bacteria	p__Proteobacteria	c__Gammaproteobacteria	o__Pseudomonadales	f__Pseudomonadaceae	g__Pseudomonas	s__unclassified	EU539126.1 gg_id:279910 profile human microbiota antecubital fossa (inner elbow) skin clone nbt98f01	0.0748065	0.978161	0.633525	0.402197	0.336436	0.434247	4.19196	0.245586	1.04565	1	1	1	8	11851.9	11893.8	11792.5	11822.1	11858.5	11802.8	11988.7	11800.8	11855.3	11967.8	11888.3	11946.7
1594	k__Bacteria	p__Proteobacteria	c__Gammaproteobacteria	o__Oceanospirillales	f__Alcanivoracaceae	g__Alcanivorax	s__unclassified	EU799249.1 gg_id:329506 It's all ranking aquatic Newport Harbour RI clone 1C226826	0.839329	0.978161	0.432246	0.324953	0.6745	0.560903	0.0438711	0.68382	0.189924	1	1	1	8	10039.3	8915.62	10337.1	10508.3	10194.6	9693.81	9613.19	9760.75	10482.6	10348.9	9809.08	10040.8
1595	k__Bacteria	p__Proteobacteria	c__Gammaproteobacteria	o__Oceanospirillales	f__Oleiphilaceae	g__unclassified	s__unclassified	GU061314.1 gg_id:578191 Evaluation culturing methods cultivate previously Yel Sea intertidal beach seawater 20 m depth clone 20m-73	0.653242	0.978161	0.976332	0.504123	0.139945	0.333359	0.217697	0.000936889	2.68477	1	1	1	8	11163.2	11173.4	11274.3	11305.4	11101.3	12467.3	11639.5	11207.2	11684.7	10807.9	11598.1	10814.4
1596	k__Bacteria	p__Proteobacteria	c__Gammaproteobacteria	o__Pseudomonadales	f__Pseudomonadaceae	g__Azorhizophilus	s__unclassified	EF620449.1 gg_id:243090 Azotobacter vinelandii str. ISSDS-430	0.466983	0.978161	0.659277	0.411366	0.321227	0.427715	0.583199	0.209576	1.11802	1	1	1	8	10698.8	11848.9	10759.3	10780.4	11080.2	11043.3	10727.2	10665.1	10690.4	10900.7	10722.5	11478.2
1598	k__Bacteria	p__Proteobacteria	c__Gammaproteobacteria	o__Oceanospirillales	f__Oceanospirillaceae	g__Marinospirillum	s__Marinospirillum insulare	AB098513.1 gg_id:75039 Marinospirillum insulare str. NB11	0.837856	0.978161	0.617015	0.396709	0.794371	0.595526	0.044693	0.270599	0.0726267	1	1	1	8	8583.63	8554.07	9899.52	8318.08	8149.52	9604.65	9108.33	8684.3	8656.95	8757	9530.72	7855.5
1603	k__Bacteria	p__Proteobacteria	c__Gammaproteobacteria	o__Pseudomonadales	f__Pseudomonadaceae	g__Pseudomonas	s__Pseudomonas mandelii	AY303330.1 gg_id:129363 Pseudomonas sp. str. ps9-30	0.897565	0.981572	0.907301	0.485082	0.150432	0.338753	0.0176588	0.0144442	2.52904	1	1	1	8	8926.15	9537.35	9822.03	9805.63	9298.16	10227.2	10204.1	9655.17	9651.72	9036.76	9803.33	9454.47
1607	k__Bacteria	p__Proteobacteria	c__Gammaproteobacteria	o__Alteromonadales	f__Colwelliaceae	g__Thalassomonas	s__unclassified	AY643537.2 gg_id:131602 White plague like disease Eilat coral reef	0.00370651	0.889255	0.0747077	0.130215	0.537466	0.514696	16.3673	4.19544	0.415009	1	1	1	8	8324.89	9403.13	8964.19	8719.07	7917.23	8937.63	7639.47	7846.73	8496.89	7451.6	7395.53	6991.49
1608	k__Bacteria	p__Proteobacteria	c__Gammaproteobacteria	o__Chromatiales	f__Chromatiaceae	g__unclassified	s__unclassified	FJ205285.1 gg_id:564511 Prokaryotic deep-sea region East Lau Spreading Centre active hydrothermal field sediments depth:1922m clone 123	0.548765	0.978161	0.0218594	0.0759463	0.107053	0.3102	0.391855	8.05759	3.29457	1	1	1	8	10848.2	8923.51	9131.78	8499.71	11152.5	10984.6	9697.9	8526.77	8665.04	11893.6	11286.5	11590.8
1610	k__Bacteria	p__Proteobacteria	c__Gammaproteobacteria	o__Pseudomonadales	f__Pseudomonadaceae	g__Pseudomonas	s__unclassified	EU169190.1 gg_id:245659 Pseudomonas tolaasii str. B35	0.764727	0.978161	0.289939	0.261887	0.894663	0.62256	0.0958936	1.28418	0.0186807	1	1	1	8	9334.68	9915.72	10235.3	10105.9	9529.37	9300.59	9981.92	9734.89	10015.1	9681.72	9716.49	9633.08
1611	k__Bacteria	p__Proteobacteria	c__Gammaproteobacteria	o__Oceanospirillales	f__Alteromonadaceae	g__Marinobacter	s__unclassified	GU223379.1 gg_id:557645 Marinobacter sp. str. EM492	0.826607	0.978161	0.0513147	0.109466	0.826421	0.603459	0.0512334	5.24125	0.0513458	1	1	1	8	9619.7	10287.7	9760.76	9145.97	9950.29	8849.92	10340.1	9420.3	10285.8	9046.29	9850.24	9049.44
1614	k__Bacteria	p__Proteobacteria	c__Gammaproteobacteria	o__Pseudomonadales	f__Pseudomonadaceae	g__Pseudomonas	s__unclassified	AM905940.1 gg_id:239559 Pseudomonas sp. str. Ri83	0.450652	0.978161	0.409281	0.315814	0.160872	0.346799	0.628853	0.758128	2.38774	1	1	1	8	7113.64	8227.59	9510.39	9082.43	9211.53	9482.69	7886.26	8869.79	9006.31	8135.8	8681.91	8127.99
1615	k__Bacteria	p__Proteobacteria	c__Gammaproteobacteria	o__Pseudomonadales	f__Pseudomonadaceae	g__Pseudomonas	s__unclassified	FJ894079.1 gg_id:536394 Matriptase-deficient mice exhibit ichthyotic selective shift skin microbiota B1E; ear punch biopsy C57BL/6J mouse (8 weeks) clone nbt175h05	0.641082	0.978161	0.00602722	0.0515506	0.121414	0.319761	0.234648	13.7031	3.00167	1	1	1	8	10706.7	10557	10437.3	10657.3	10830.9	11208	10749.4	9809.39	10021.6	11116.4	11097.3	11113.4
1619	k__Bacteria	p__Proteobacteria	c__Gammaproteobacteria	o__Pseudomonadales	f__Pseudomonadaceae	g__Pseudomonas	s__unclassified	EU538394.1 gg_id:280069 profile human microbiota antecubital fossa (inner elbow) skin clone nbt88g02	0.00600863	0.889255	0.000520966	0.0361036	0.00591956	0.195167	13.719	31.1608	13.7961	1	1	1	8	12631.4	12540.3	12667.2	12608.5	12501.7	12439.2	12454.9	12714.9	12670.7	12108.5	12121.1	12170.2
1627	k__Bacteria	p__Proteobacteria	c__Gammaproteobacteria	o__Oceanospirillales	f__Alteromonadaceae	g__Microbulbifer	s__Microbulbifer thermotolerans	AB304801.1 gg_id:248696 Microbulbifer thermotolerans str. JAMM 1327	0.205374	0.978161	0.0187155	0.0722786	0.141794	0.334811	1.9002	8.6424	2.65621	1	1	1	8	10953.7	9287.94	9217.16	9657.58	10260.9	10912.7	9937.84	9884.78	9372.96	11416.2	11285.2	11281.1
1632	k__Bacteria	p__Proteobacteria	c__Gammaproteobacteria	o__Alteromonadales	f__Colwelliaceae	g__Colwellia	s__unclassified	AY829231.2 gg_id:179606 Colwellia sp. IE7-5	0.863956	0.979039	0.812342	0.46025	0.168094	0.349501	0.0313064	0.0602099	2.29698	1	1	1	8	10042.5	11150.3	10876.4	10962.4	11134.2	11206.1	11271.7	10888.5	11094.6	10801.3	11300.3	10263.4
1637	k__Bacteria	p__Proteobacteria	c__Gammaproteobacteria	o__Oceanospirillales	f__Oceanospirillaceae	g__unclassified	s__unclassified	AY967730.1 gg_id:115234 Influence starvation ozone and selected isolates on survival southern Jasus edwardsii healthy larval rock lobster s	0.204221	0.978161	0.625957	0.39986	0.218867	0.378178	1.91096	0.256859	1.78009	1	1	1	8	7543.15	9346.19	9124.62	7983.05	9461.44	9642.08	9868.95	9469.26	10197.5	9224.03	9500.76	8424.24
1642	k__Bacteria	p__Proteobacteria	c__Gammaproteobacteria	o__Pseudomonadales	f__Pseudomonadaceae	g__Pseudomonas	s__unclassified	EU537095.1 gg_id:285520 profile human microbiota antecubital fossa (inner elbow) skin clone nbt220e06	0.209027	0.978161	0.256722	0.245525	0.199993	0.368414	1.86663	1.4917	1.95116	1	1	1	8	10667.7	11800.8	11710.2	11690.6	10977.5	11661.8	11869.3	10745.8	11589.9	10329.9	10920.4	10698.2
1644	k__Bacteria	p__Proteobacteria	c__Gammaproteobacteria	o__Alteromonadales	f__Pseudoalteromonadaceae	g__unclassified	s__unclassified	EU050781.1 gg_id:246147 libraries sediment Kings Bay Svalbard Arctic clone SS1_B_02_66	0.436946	0.978161	0.0686868	0.125175	0.180271	0.356521	0.669413	4.41984	2.15523	1	1	1	8	10760.9	11276.5	10575.1	11403	11813.5	12286.3	11412.5	10427.8	11298.4	10877.5	11799	10975.5
1645	k__Bacteria	p__Proteobacteria	c__Gammaproteobacteria	o__Alteromonadales	f__Idiomarinaceae	g__Idiomarina	s__unclassified	EU603445.1 gg_id:275762 Idiomarina seosinensis str. PTG4-5	0.203164	0.978161	0.497874	0.349861	0.683213	0.563077	1.92091	0.5041	0.179199	1	1	1	8	10416.8	9983.46	10691.7	10419.4	10576.8	9831.42	10049.7	9866.34	10288.6	9934.17	10491.4	8734.54
1646	k__Bacteria	p__Proteobacteria	c__Gammaproteobacteria	o__Oceanospirillales	f__Halomonadaceae	g__Salicola	s__unclassified	GU397403.1 gg_id:515060 Salicola marasensis str. W4B	0.71658	0.978161	0.376137	0.301704	0.52167	0.510172	0.141494	0.878133	0.449019	1	1	1	8	8344.92	9236.96	9206.95	9807.9	8338.62	10567.9	9515.81	8580.27	9044.91	9090.93	9573.93	8796.02
1649	k__Bacteria	p__Proteobacteria	c__Gammaproteobacteria	o__Thiotrichales	f__Thiotrichaceae	g__Leucothrix	s__unclassified	EU592359.1 gg_id:581185 Seasonal changes Salton Sea hypersaline water clone SSW84Ap	0.907693	0.982723	0.132588	0.173883	0.0272415	0.230797	0.0143216	2.80357	7.26852	1	1	1	8	10564	10247.4	10543.1	10207.1	10060.2	10640.5	10270.7	9695.99	10261.3	10879.4	10688.8	10570.8
1650	k__Bacteria	p__Proteobacteria	c__Gammaproteobacteria	o__Pseudomonadales	f__Pseudomonadaceae	g__Pseudomonas	s__unclassified	EU537178.1 gg_id:285666 profile human microbiota antecubital fossa (inner elbow) skin clone nbt67h12	0.0653223	0.978161	0.575685	0.380366	0.191044	0.361974	4.55656	0.340379	2.04021	1	1	1	8	12034.4	11446.2	11343.6	11929.9	11755.2	12084.9	12289.5	12122.8	12086.9	11641.2	12196.9	12263.9
1653	k__Bacteria	p__Proteobacteria	c__Gammaproteobacteria	o__Oceanospirillales	f__Alcanivoracaceae	g__Alcanivorax	s__Alcanivorax dieselolei	EF647617.1 gg_id:270691 Alcanivorax dieselolei P40	0.289135	0.978161	0.11351	0.161267	0.769498	0.58829	1.2888	3.15687	0.0919089	1	1	1	8	7535.48	7221.1	6871.99	7526.52	7374.32	9646.11	8303.05	6829.11	8514.69	8681.46	8739.86	8293.15
1654	k__Bacteria	p__Proteobacteria	c__Gammaproteobacteria	o__Methylococcales	f__Methylococcaceae	g__unclassified	s__unclassified	EU144025.1 gg_id:235630 Methylomicrobium album str. BG8	0.581224	0.978161	0.921755	0.488588	0.620892	0.54389	0.330401	0.0102749	0.264585	1	1	1	8	10283.7	11016.4	11006.4	11378.2	11034.3	10224.4	11072.5	10104.6	11080.9	10664.1	10634.3	10466.9
1657	k__Bacteria	p__Proteobacteria	c__Gammaproteobacteria	o__Pseudomonadales	f__Pseudomonadaceae	g__Pseudomonas	s__unclassified	EU169158.1 gg_id:238186 Pseudomonas frederiksbergensis str. B62	0.233229	0.978161	0.07588	0.131439	0.184787	0.359538	1.663	4.15445	2.1059	1	1	1	8	8746.68	10190.2	9347.89	9333.94	9234.89	10402	9903.76	8804.45	9387.77	11524.9	10629.3	10019.3
1658	k__Bacteria	p__Proteobacteria	c__Gammaproteobacteria	o__Oceanospirillales	f__Alteromonadaceae	g__Marinobacter	s__unclassified	EU328057.1 gg_id:278624 dynamics during bioremediation crude oil contaminated moderate saline soil clone Y1	0.736667	0.978161	0.628526	0.400788	0.148893	0.337263	0.121251	0.252996	2.55098	1	1	1	8	9016.21	9594.25	9052.38	9017.81	9881.38	10762.2	10021.5	9358.46	10134.2	9022.55	9685.07	9765.24
1659	k__Bacteria	p__Proteobacteria	c__Gammaproteobacteria	o__Oceanospirillales	f__J115	g__unclassified	s__unclassified	AB526337.1 gg_id:546239 Spongiibacter sp. str. JAM-GA14	0.27032	0.978161	0.0115969	0.0614464	0.0106697	0.201242	1.40234	10.6014	10.968	1	1	1	8	10541.5	10417.9	10196	10133.4	10374.2	10605.3	10117.8	9050.12	8560.84	10679.6	10909.2	11145.6
1667	k__Bacteria	p__Proteobacteria	c__Gammaproteobacteria	o__Pseudomonadales	f__Pseudomonadaceae	g__Pseudomonas	s__unclassified	AM495258.1 gg_id:252526 Pseudomonas putida str. INBP1	0.938903	0.982723	0.226347	0.229196	0.154114	0.341484	0.00625537	1.71782	2.47775	1	1	1	8	10197.9	11258.8	10888.9	10999.5	10889.1	10640.9	11550.7	10693.6	11254.8	10738.4	10676.7	10071.2
1671	k__Bacteria	p__Proteobacteria	c__Gammaproteobacteria	o__Oceanospirillales	f__Oceanospirillaceae	g__unclassified	s__unclassified	FN377729.1 gg_id:593776 Marinobacterium sp. RS-21	0.927279	0.982723	0.202524	0.21542	0.464372	0.486733	0.00887057	1.92696	0.590313	1	1	1	8	9876.66	8815.22	9522.2	8759.26	9593.2	10434.4	9249.58	9276.84	8890.56	9507.45	10133.1	9769.36
1672	k__Bacteria	p__Proteobacteria	c__Gammaproteobacteria	o__Pseudomonadales	f__Pseudomonadaceae	g__Pseudomonas	s__Pseudomonas chlororaphis	DQ813327.1 gg_id:162642 Pseudomonas sp. str. IBUN S1804	0.814993	0.978161	0.989064	0.506611	0.384899	0.454876	0.0584833	0.000199969	0.844815	1	1	1	8	10494.7	9469.77	9869.83	9352.47	10029	9824.77	9348.34	10254.2	9775.98	9948.27	9922.09	10117.2
1673	k__Bacteria	p__Proteobacteria	c__Gammaproteobacteria	o__Pseudomonadales	f__Pseudomonadaceae	g__Pseudomonas	s__unclassified	EU855189.1 gg_id:307393 Pseudomonas fulva str. CTSP6	0.978987	0.982723	0.0720571	0.127635	0.216128	0.377442	0.00073842	4.29125	1.80363	1	1	1	8	10278.2	10587.2	10749.3	11031.9	10362.9	9758.85	10899.5	10532.7	11049.8	10112.7	10129.4	10078.6
1675	k__Bacteria	p__Proteobacteria	c__Gammaproteobacteria	o__Pseudomonadales	f__Pseudomonadaceae	g__Pseudomonas	s__Pseudomonas stutzeri	GQ260077.1 gg_id:510001 Pseudomonas stutzeri str. ICIRC103	0.130033	0.978161	0.744847	0.438827	0.722987	0.575922	2.84688	0.113514	0.134842	1	1	1	8	7128.5	10646.9	10116.4	10178.3	8936.61	8834.33	8630.01	8069.21	8690.05	8258.68	8586.03	7209.68
1677	k__Bacteria	p__Proteobacteria	c__Gammaproteobacteria	o__Pseudomonadales	f__Pseudomonadaceae	g__Pseudomonas	s__unclassified	EU540081.1 gg_id:283910 profile human microbiota antecubital fossa (inner elbow) skin clone nbt245b09	0.0960061	0.978161	0.0152403	0.066131	0.0390418	0.245302	3.55723	9.4534	6.07392	1	1	1	8	10149.2	10556.7	11105	11151	10073.6	10118.9	10755.4	10865.3	10633.4	8882.37	9450.1	9677.85
1679	k__Bacteria	p__Proteobacteria	c__Gammaproteobacteria	o__Oceanospirillales	f__OM60	g__unclassified	s__unclassified	GQ348262.1 gg_id:563632 Metagenome versatile chemolithoautotroph expanding oceanic dead zones Saanich Inlet 120 m depth clone SGSX854	0.674551	0.978161	0.0680265	0.124556	0.847183	0.608344	0.189861	4.44599	0.0396241	1	1	1	8	11475	11686.4	10911	11473.8	11846.6	11847.3	11487.5	10776.4	11444.4	11389	11719.6	11923.4
1680	k__Bacteria	p__Proteobacteria	c__Gammaproteobacteria	o__Alteromonadales	f__Pseudoalteromonadaceae	g__Pseudoalteromonas	s__unclassified	AF218245.1 gg_id:23171 Pseudoalteromonas sp	0.943617	0.982723	0.131938	0.173613	0.118508	0.315645	0.00532549	2.81448	3.05716	1	1	1	8	8404.82	9397.33	9333	9671.68	8142.52	9417.29	10110.4	9417.92	9885.82	7760.84	9583.66	7409.46
1682	k__Bacteria	p__Proteobacteria	c__Gammaproteobacteria	o__Pseudomonadales	f__Pseudomonadaceae	g__Pseudomonas	s__unclassified	FJ893421.1 gg_id:543846 Matriptase-deficient mice exhibit ichthyotic selective shift skin microbiota WT1; ear punch biopsy C57BL/6J mouse (2 months) clone nbt20h12	0.703804	0.978161	0.0855373	0.13995	0.087376	0.293559	0.155314	3.84518	3.7914	1	1	1	8	10038.3	10633.2	11170.7	11184.6	10576.5	10071.2	10697.5	11210.6	11061	10047.7	10070.9	10014.8
1683	k__Bacteria	p__Proteobacteria	c__Gammaproteobacteria	o__Chromatiales	f__Chromatiaceae	g__unclassified	s__unclassified	DQ070793.1 gg_id:147722 Prokaryotic Structures Seafloor Basalts Varying Age and Juan de Fuca Ridge basalt glass 9N latitude East Pacific Rise clone 9NBGBact_15	0.339396	0.978161	0.089106	0.142383	0.132572	0.328401	1.03213	3.74211	2.80383	1	1	1	8	8666.6	9348.34	9415.74	9009.08	9311.83	9245.7	9037.5	8841.62	9207.26	10073.7	9385.31	9514.26
1690	k__Bacteria	p__Proteobacteria	c__Gammaproteobacteria	o__Pseudomonadales	f__Pseudomonadaceae	g__Pseudomonas	s__Pseudomonas umsongensis	AY512614.1 gg_id:107323 Pseudomonas fluorescens str. A1XB1-4	0.638396	0.978161	0.867569	0.475219	0.64324	0.5509	0.2385	0.0296471	0.231582	1	1	1	8	9614.03	9793.38	9699.78	10177.7	10210.6	9124.65	9513.79	10022.3	10173.2	9755.8	9884.98	9876.6
1696	k__Bacteria	p__Proteobacteria	c__Gammaproteobacteria	o__Oceanospirillales	f__OM60	g__unclassified	s__unclassified	GU118865.1 gg_id:579784 Threatened Corals Provide Microbial Habitats clone Mfra_M11	0.470855	0.978161	0.086647	0.141012	0.794877	0.59558	0.57278	3.81254	0.0722595	1	1	1	8	10577.9	10294.1	9995.21	10502.7	11033.4	10875.6	10896.5	9304.06	9725.91	10514.1	11241.8	10208.1
1697	k__Bacteria	p__Proteobacteria	c__Gammaproteobacteria	o__Alteromonadales	f__Alteromonadaceae	g__unclassified	s__unclassified	AB040466.1 gg_id:45496 Alteromonas sp. str. D	0.396217	0.978161	0.350114	0.289898	0.0547528	0.265632	0.803512	0.984653	5.05272	1	1	1	8	9844.16	10030.9	10017.3	10247.3	11575.2	10734.1	10539.8	9661.35	10802.4	9798.17	10320.1	9852.9
1699	k__Bacteria	p__Proteobacteria	c__Gammaproteobacteria	o__Pseudomonadales	f__Pseudomonadaceae	g__Pseudomonas	s__Pseudomonas savastanoi	NR_024707.1 gg_id:546957 Pseudomonas savastanoi str. ATCC 13522	0.016817	0.934114	0.250129	0.242138	0.562037	0.52216	9.0593	1.53747	0.365846	1	1	1	8	8667.27	9514.46	8800.26	8791.52	9326.64	9206.8	9535.58	9241.75	9503.43	10002.8	9458.65	9815.6
1706	k__Bacteria	p__Proteobacteria	c__Gammaproteobacteria	o__Oceanospirillales	f__Oceanospirillaceae	g__Oleispira	s__unclassified	EU050832.1 gg_id:244721 libraries sediment Kings Bay Svalbard Arctic clone SS1_B_09_46	0.937417	0.982723	0.878064	0.477799	0.448524	0.479252	0.00656403	0.025092	0.635014	1	1	1	8	7631.41	10079.7	9914.72	9817.69	8801.15	10543.2	10362.7	9356.85	9318.02	9445.02	9954.11	8611.69
1710	k__Bacteria	p__Proteobacteria	c__Gammaproteobacteria	o__Pseudomonadales	f__Pseudomonadaceae	g__Pseudomonas	s__Pseudomonas anguilliseptica	AB021376.1 gg_id:8523 Pseudomonas anguilliseptica str. NCMB 1949T	0.0298129	0.978161	0.0987836	0.150225	0.13451	0.33001	6.95823	3.48761	2.7717	1	1	1	8	8851.84	8973.21	9808.39	9548.26	9129.79	9074.28	9575.71	9189.9	9438.62	9761.9	10278.7	10235.9
1712	k__Bacteria	p__Proteobacteria	c__Gammaproteobacteria	o__Pseudomonadales	f__Pseudomonadaceae	g__Pseudomonas	s__unclassified	EU538552.1 gg_id:284463 profile human microbiota antecubital fossa (inner elbow) skin clone nbt231f09	0.854664	0.978681	0.208016	0.218539	0.402347	0.462107	0.0357885	1.87584	0.781922	1	1	1	8	10912.6	11167.3	11258.7	11181.5	11484	11583.7	11474.9	10897.8	11246.7	11077.6	11538.7	11199.2
1715	k__Bacteria	p__Proteobacteria	c__Gammaproteobacteria	o__Oceanospirillales	f__Oceanospirillaceae	g__Marinomonas	s__Marinomonas aquimarina	AJ843079.1 gg_id:114569 Marinomonas aquimarina str. 11OM3 = CECT 5078	0.73948	0.978161	0.612903	0.394818	0.126325	0.323519	0.118558	0.277073	2.91177	1	1	1	8	9624.99	8781.16	10798.1	10473.8	9851.9	10121.2	9977.12	10348.3	10313.2	9912.29	9559.22	8815.88
1719	k__Bacteria	p__Proteobacteria	c__Gammaproteobacteria	o__Oceanospirillales	f__HTCC2188	g__unclassified	s__unclassified	DQ351750.1 gg_id:146687 Microbial Adherent Sediment Particles Heavy Metal Contaminated North Sea Surface Sediments marine sediments clone Belgica2005/10-120-19	0.392011	0.978161	0.246167	0.240276	0.37907	0.453074	0.818638	1.56582	0.866846	1	1	1	8	10434.8	7857.07	8296.99	8391.53	9375.19	9296.03	7123.36	8613.83	8135.71	8679.73	9422.99	8998.88
1722	k__Bacteria	p__Proteobacteria	c__Gammaproteobacteria	o__Pseudomonadales	f__Pseudomonadaceae	g__Pseudomonas	s__unclassified	EU539816.1 gg_id:281090 profile human microbiota antecubital fossa (inner elbow) skin clone nbt105d08	0.549743	0.978161	0.919305	0.488158	0.870644	0.614408	0.389896	0.010931	0.0282719	1	1	1	8	10381.9	11096.4	11224.3	11418.5	11257.2	10252.3	10883.3	10806.8	10635.2	10357.1	10545.5	11370
1723	k__Bacteria	p__Proteobacteria	c__Gammaproteobacteria	o__Methylococcales	f__Methylococcaceae	g__unclassified	s__unclassified	AM936189.1 gg_id:537819 Dynamics during identified and SSU libraries pilot-scale bioremediation process hydrocarbon-contaminated soil clone CMIE5	0.250012	0.978161	0.0450778	0.10318	0.0145954	0.214174	1.53831	5.62824	9.62972	1	1	1	8	10372.7	9711.07	10252.2	10012	9909.23	9898.28	9760.27	9253.38	10005.8	11606.6	10358.6	10923.9
1728	k__Bacteria	p__Proteobacteria	c__Gammaproteobacteria	o__Pseudomonadales	f__Pseudomonadaceae	g__Pseudomonas	s__unclassified	EU538185.1 gg_id:282597 profile human microbiota antecubital fossa (inner elbow) skin clone nbt81g10	0.727939	0.978161	0.0149797	0.0658481	0.227923	0.382767	0.129827	9.52351	1.70506	1	1	1	8	10615.6	10997.3	10940.9	11204.3	11062.1	10989.4	10353	10511.3	11032.4	11211.2	11045.7	11371.8
1730	k__Bacteria	p__Proteobacteria	c__Gammaproteobacteria	o__Oceanospirillales	f__OM60	g__Congregibacter	s__unclassified	EU707294.1 gg_id:336455 sulfur oxidizing Wadden Sea sediments Janssand intertidal sandy sediment 0 2 cm depth JSS S05 clone 128	0.261369	0.978161	0.00639019	0.0521761	0.0731626	0.281959	1.46042	13.4043	4.25075	1	1	1	8	7195.2	8030.83	8138.25	8462.95	9684.9	9609.67	8113.83	7946.83	7958.64	8442.21	8604.98	8199.94
1732	k__Bacteria	p__Proteobacteria	c__Gammaproteobacteria	o__Alteromonadales	f__Pseudoalteromonadaceae	g__Pseudoalteromonas	s__unclassified	EU365506.1 gg_id:266144 Pseudoalteromonas sp. str. BSs20004	0.330344	0.978161	0.311418	0.273453	0.824766	0.603409	1.07403	1.16746	0.0523487	1	1	1	8	11871.6	12285.4	12353.2	12155.2	11613.3	12172.6	12050.7	11862.3	12047.4	11556.4	11995.2	12038.6
1734	k__Bacteria	p__Proteobacteria	c__Gammaproteobacteria	o__Pseudomonadales	f__Pseudomonadaceae	g__Pseudomonas	s__Pseudomonas mandelii	EU434578.1 gg_id:264249 Pseudomonas fluorescens str. b101	0.178427	0.978161	0.02142	0.0754481	0.802935	0.597447	2.17585	8.1327	0.0665537	1	1	1	8	9855.67	10415.9	9963.8	10431.6	10489.5	11139.1	10858.5	10063.2	10330.5	11063.9	11050.8	10659.7
1735	k__Bacteria	p__Proteobacteria	c__Gammaproteobacteria	o__Oceanospirillales	f__Oceanospirillaceae	g__unclassified	s__unclassified	AY549003.2 gg_id:101658 marine bone clone sacC13A1	0.530876	0.978161	0.0946407	0.146921	0.48976	0.496805	0.428961	3.59242	0.524009	1	1	1	8	10418.2	10428.6	10528	10231.3	10636.8	11219.3	10752.4	10450	10130.5	10889.5	11393.4	10643.1
1737	k__Bacteria	p__Proteobacteria	c__Gammaproteobacteria	o__Oceanospirillales	f__OM60	g__unclassified	s__unclassified	EU236417.1 gg_id:302021 Haliclona gellius: sponge and symbionts 13 m depth Pacific Ocean clone Hg92F9	0.261051	0.978161	0.00966562	0.0584451	0.625423	0.545563	1.46253	11.4131	0.257666	1	1	1	8	8556.58	7661.26	6798.11	7780.99	9234.54	9590.26	7016.79	7281.74	6570.35	8000.37	8987.34	8740.55
1738	k__Bacteria	p__Proteobacteria	c__Gammaproteobacteria	o__Pseudomonadales	f__Pseudomonadaceae	g__Pseudomonas	s__unclassified	AY689050.1 gg_id:100645 Pseudomonas sp. str. 6C_10	0.000756762	0.889255	4.012e-05	0.0210883	0.424299	0.470668	27.756	65.523	0.708781	1	1	1	8	10084.2	9987.39	9964.89	10542.2	10392.8	10447.6	10448.1	10290.6	10119.4	10786.5	10949.5	10780.7
1739	k__Bacteria	p__Proteobacteria	c__Gammaproteobacteria	o__Pseudomonadales	f__Pseudomonadaceae	g__Pseudomonas	s__unclassified	EU538184.1 gg_id:280930 profile human microbiota antecubital fossa (inner elbow) skin clone nbt81g09	0.626301	0.978161	0.683009	0.420045	0.846651	0.608344	0.256339	0.179446	0.0399051	1	1	1	8	10234.8	11053.8	11227.4	11852.5	11093.4	10141.4	10795.7	10566.8	10872.5	10626.6	10677.6	11135.9
1747	k__Bacteria	p__Proteobacteria	c__Gammaproteobacteria	o__Pseudomonadales	f__Pseudomonadaceae	g__Pseudomonas	s__unclassified	DQ455072.1 gg_id:156940 Pseudomonas monteilii str. VK58	0.280711	0.978161	0.265496	0.248961	0.405066	0.463506	1.33828	1.43329	0.772513	1	1	1	8	11850	11323.8	11970.9	11779.9	12238.5	11980.8	11489.9	11722.7	11817.8	11744.3	11869.1	11548
1757	k__Bacteria	p__Proteobacteria	c__Gammaproteobacteria	o__Chromatiales	f__Chromatiaceae	g__unclassified	s__unclassified	EU035934.2 gg_id:316421 Insight microbial structure Norwegian deep-water Desmacidon sponge deep-sea coral reef off Norway clone KspoB5	0.0416868	0.978161	0.0114416	0.061133	0.125973	0.323124	5.86853	10.6602	2.91805	1	1	1	8	11966.5	10571.4	11401.6	11271.8	11733.3	12172.3	11322	11365.2	11820.2	13072.9	12539.4	12849.9
1758	k__Bacteria	p__Proteobacteria	c__Gammaproteobacteria	o__Alteromonadales	f__Pseudoalteromonadaceae	g__Pseudoalteromonas	s__unclassified	FN377708.1 gg_id:591491 Pseudoalteromonas sp. KBO-3	0.049744	0.978161	0.690406	0.422049	0.504857	0.503616	5.33283	0.170625	0.487437	1	1	1	8	11436.2	12004	11266.1	11701.2	11646.8	11541.2	11442	10784.8	11446.1	10929.1	11510.8	10520.4
1761	k__Bacteria	p__Proteobacteria	c__Gammaproteobacteria	o__Alteromonadales	f__Pseudoalteromonadaceae	g__Pseudoalteromonas	s__unclassified	GQ406774.1 gg_id:526534 Pseudoalteromonas sp. str. PaH3.10	0.548064	0.978161	0.418812	0.319838	0.36186	0.444403	0.393264	0.726475	0.935105	1	1	1	8	8539.57	9202.98	8034	8671.98	9075.75	10710.4	9542.27	8953.25	9630.62	9105.11	10529.6	8322.41
1762	k__Bacteria	p__Proteobacteria	c__Gammaproteobacteria	o__Sedimenticolales	f__Sedimenticolaceae	g__Sedimenticola	s__unclassified	AM040102.1 gg_id:148469 sandy sediments clone Sylt 6	0.195814	0.978161	0.00212759	0.0405176	0.0433259	0.254363	1.99205	19.8393	5.7494	1	1	1	8	8715.18	7765.99	7525.5	7718.85	9641.22	9113.63	7978.11	7186.9	7658.27	10509.5	9668.02	10866.1
1765	k__Bacteria	p__Proteobacteria	c__Gammaproteobacteria	o__Pseudomonadales	f__Pseudomonadaceae	g__Pseudomonas	s__unclassified	EU534917.1 gg_id:286166 profile human skin microbiota ear punch biopsy female C57BL/6J mouse clone nbt212h07	0.45306	0.978161	0.650846	0.408216	0.215422	0.377048	0.621944	0.220975	1.80977	1	1	1	8	10452.7	8713.36	9487.36	8986.23	9272.09	8731.9	9248.56	9529.19	9365.65	10031.4	9060.83	9853
1766	k__Bacteria	p__Proteobacteria	c__Gammaproteobacteria	o__Oceanospirillales	f__OM60	g__unclassified	s__unclassified	EF123465.1 gg_id:241462 Microbial disease microbial mats on Siderastrea siderea three regions wider Caribbean black band diseased (BBD) coral tissues clone BBD216b_02f	0.121791	0.978161	0.0265873	0.0818132	0.852031	0.609192	2.9946	7.35342	0.0371152	1	1	1	8	9621.8	8157.16	9600.62	9627.38	9961.29	9969.86	9292.54	9308.55	10108.7	10321.5	10273.4	10627.2
1767	k__Bacteria	p__Proteobacteria	c__Gammaproteobacteria	o__Oceanospirillales	f__Alcanivoracaceae	g__unclassified	s__unclassified	EU050815.1 gg_id:240357 libraries sediment Kings Bay Svalbard Arctic clone SS1_B_06_26	0.619459	0.978161	0.0147996	0.0658481	0.783837	0.592078	0.266799	9.57285	0.0804907	1	1	1	8	11662.5	10904.9	11067.5	11410.1	12286.5	12220.8	11384.8	11714.3	11076.5	12155.5	12271	11648.1
1769	k__Bacteria	p__Proteobacteria	c__Gammaproteobacteria	o__Pseudomonadales	f__Pseudomonadaceae	g__Pseudomonas	s__unclassified	GQ368179.1 gg_id:577495 Pseudomonas koreensis str. JDM-2	0.949986	0.982723	0.568961	0.377617	0.252756	0.393911	0.00418858	0.352768	1.51904	1	1	1	8	8955.2	8986.08	8357.27	8417.02	8364.93	8920.42	9339.21	7728.9	8140.16	9153.13	8413.66	9346.71
1776	k__Bacteria	p__Proteobacteria	c__Gammaproteobacteria	o__Chromatiales	f__Chromatiaceae	g__unclassified	s__unclassified	EU491699.1 gg_id:268263 Abundance and microbial life ocean crust seafloor lavas East Pacific Rise clone EPR3968-O8a-Bc3	0.867336	0.979039	0.0186605	0.0722786	0.0279159	0.231352	0.029753	8.65372	7.18365	1	1	1	8	9707.02	9160.52	9527.68	9661.03	9244.52	9666.25	8748.33	8324.64	9628.85	10001.9	10153.4	10342.9
1782	k__Bacteria	p__Proteobacteria	c__Gammaproteobacteria	o__Alteromonadales	f__Alteromonadaceae	g__unclassified	s__unclassified	FJ202664.1 gg_id:350427 and White Plague Disease-Induced Changes Caribbean Coral Montastraea faveolata kept aquarium 23 days clone SGUS1352	0.824935	0.978161	0.215718	0.223199	0.0490803	0.260593	0.0522458	1.80719	5.37265	1	1	1	8	9548.02	10071.5	9504.18	10169.1	10668.8	9928.49	11608.1	9950.14	11090.8	8397.92	10678.6	7393.18
1783	k__Bacteria	p__Proteobacteria	c__Gammaproteobacteria	o__Pseudomonadales	f__Pseudomonadaceae	g__Pseudomonas	s__unclassified	AF511433.1 gg_id:65400 Pseudomonas fluorescens CCCO8	0.362257	0.978161	0.00626819	0.0518548	0.409657	0.465423	0.933474	13.5023	0.756857	1	1	1	8	10193.2	10249.5	10837.1	10442.3	9644.09	9001.12	9989.1	10656.9	10558.7	9237.09	9017.85	9397.3
1789	k__Bacteria	p__Proteobacteria	c__Gammaproteobacteria	o__Pseudomonadales	f__Pseudomonadaceae	g__Pseudomonas	s__unclassified	EU537429.1 gg_id:282749 profile human microbiota antecubital fossa (inner elbow) skin clone nbt78c06	0.518837	0.978161	0.313592	0.274564	0.45258	0.481185	0.455327	1.1563	0.623316	1	1	1	8	10452.6	11551.5	10755.5	11790	11391.9	11039.1	11779	10722.5	11405.5	11297	11164.9	11669.1
1790	k__Bacteria	p__Proteobacteria	c__Gammaproteobacteria	o__Chromatiales	f__Ectothiorhodospiraceae	g__unclassified	s__unclassified	FM242405.1 gg_id:309866 sequences sediment clone 1 T12d-oil	0.0562241	0.978161	0.0156857	0.0669108	0.197389	0.366814	4.97661	9.33704	1.97651	1	1	1	8	10901	9928.58	10129.9	10110.1	10994.6	11046.5	10719.9	10139.1	10696.3	11783.3	11356.5	11638.1
1792	k__Bacteria	p__Proteobacteria	c__Gammaproteobacteria	o__Oceanospirillales	f__Oceanospirillaceae	g__Oleibacter	s__unclassified	DQ071156.1 gg_id:134464 marine surface water clone Surf1.32	0.529452	0.978161	0.74211	0.438114	0.550573	0.518667	0.432019	0.116071	0.388237	1	1	1	8	7953.38	10293.7	10106.8	10128.9	9086.87	11308	9454.42	7904.12	10918.4	8955.7	10571.6	8113.76
1794	k__Bacteria	p__Proteobacteria	c__Gammaproteobacteria	o__Pseudomonadales	f__Pseudomonadaceae	g__Pseudomonas	s__unclassified	AM689949.1 gg_id:223789 Pseudomonas sp. str. SPS-8	0.754596	0.978161	0.772706	0.447955	0.907197	0.625375	0.104665	0.0892825	0.0144767	1	1	1	8	9306.64	9009.72	9921.32	10108.8	9846.7	8087.06	9208.19	9357.21	9450.11	8816.16	9143.37	9597.74
1795	k__Bacteria	p__Proteobacteria	c__Gammaproteobacteria	o__Pseudomonadales	f__Pseudomonadaceae	g__Pseudomonas	s__unclassified	AB189452.1 gg_id:112760 Pseudomonas azotifigens str. 6H33b	0.443194	0.978161	0.61795	0.396873	0.93394	0.631527	0.650661	0.269141	0.00731583	1	1	1	8	10247.4	9405.33	10030.1	10431.9	9761.31	9009.16	10005.9	10261.7	9988.35	9815.41	9726.48	10369.7
1800	k__Bacteria	p__Proteobacteria	c__Gammaproteobacteria	o__Chromatiales	f__Chromatiaceae	g__unclassified	s__unclassified	AJ567545.1 gg_id:89831 deep-sea sediment clone MBMPE27	0.669405	0.978161	0.761982	0.444784	0.235328	0.385499	0.19637	0.0982286	1.64672	1	1	1	8	10582.8	7776.65	9594.78	8404.98	9518.76	8697.64	8979.97	8938.86	8880.83	9496.24	9381.27	10116.5
1804	k__Bacteria	p__Proteobacteria	c__Gammaproteobacteria	o__Oceanospirillales	f__Oceanospirillaceae	g__Marinobacterium	s__unclassified	FJ202983.1 gg_id:326600 and White Plague Disease-Induced Changes Caribbean Coral Montastraea faveolata kept aquarium 23 days clone SGUS716	0.59351	0.978161	0.0360322	0.0939839	0.655798	0.555456	0.308975	6.33029	0.214234	1	1	1	8	9821.02	10668.7	9579.83	10527.7	10234.3	11228.1	10387	9684.53	9045.11	10822.1	10859.8	10221.2
1810	k__Bacteria	p__Proteobacteria	c__Gammaproteobacteria	o__Alteromonadales	f__Pseudoalteromonadaceae	g__Pseudoalteromonas	s__unclassified	EF375559.1 gg_id:205894 Pseudoalteromonas sp. str. BSw10014	0.357661	0.978161	0.893655	0.481953	0.866193	0.61325	0.95253	0.0190424	0.0302735	1	1	1	8	11751.9	11478.3	10683.1	11662	11021.4	11451.8	12051.2	11076.7	11602.8	11414.8	11590	11700.3
1811	k__Bacteria	p__Proteobacteria	c__Gammaproteobacteria	o__Pseudomonadales	f__Pseudomonadaceae	g__Pseudomonas	s__unclassified	FJ894845.1 gg_id:561762 Matriptase-deficient mice exhibit ichthyotic selective shift skin microbiota BME; ear punch biopsy C57BL/6J mouse (4 weeks) clone nbt136f03	0.515019	0.978161	0.251589	0.242802	0.10011	0.305596	0.463934	1.52719	3.45527	1	1	1	8	10398.3	10701.2	11196.9	11508	10833.8	10368.4	11092	11017.3	10969.2	10423.8	10002.5	10596.9
1813	k__Bacteria	p__Proteobacteria	c__Gammaproteobacteria	o__Pseudomonadales	f__Pseudomonadaceae	g__Pseudomonas	s__unclassified	EU434358.1 gg_id:271891 Pseudomonas libanensis str. a110	0.372328	0.978161	0.245293	0.239668	0.86672	0.613285	0.893	1.57215	0.0300329	1	1	1	8	8909.45	10388.9	9931.51	9689.33	10090.2	11129.6	10842	9699.02	10004.6	11081.2	10815.1	9920.81
1814	k__Bacteria	p__Proteobacteria	c__Gammaproteobacteria	o__Pseudomonadales	f__Pseudomonadaceae	g__Pseudomonas	s__unclassified	FJ894768.1 gg_id:546879 Matriptase-deficient mice exhibit ichthyotic selective shift skin microbiota BME; ear punch biopsy C57BL/6J mouse (2 weeks) clone nbt40h05	0.820765	0.978161	0.980987	0.505053	0.979444	0.642612	0.0548169	0.000604507	0.000706657	1	1	1	8	9290.77	10746.6	10210.9	11206.7	10049	9057.88	10664.8	9819.23	10096.9	9817.15	9956.56	10804.6
1819	k__Bacteria	p__Proteobacteria	c__Gammaproteobacteria	o__Alteromonadales	f__Pseudoalteromonadaceae	g__Pseudoalteromonas	s__Pseudoalteromonas porphyrae	FJ200651.1 gg_id:309736 Pseudoalteromonas porphyrae str. I 85	0.026675	0.978161	0.0200865	0.0737459	0.0192417	0.216371	7.34188	8.37318	8.53622	1	1	1	8	10028	10812.9	10843.7	10931.3	10044.8	10725.2	10640.3	10506.5	10664.2	9387.27	9665.2	9292.08
1820	k__Bacteria	p__Proteobacteria	c__Gammaproteobacteria	o__Oceanospirillales	f__Oleiphilaceae	g__unclassified	s__unclassified	FM242233.1 gg_id:333373 sequences sediment clone 26 T0h-oil	0.65067	0.978161	0.47541	0.340745	0.455675	0.482617	0.221218	0.560715	0.614512	1	1	1	8	9654.47	11033.3	9976.78	9920.39	10195.3	10522.6	9847.51	9587.03	10291.9	10255	10391.5	10226.3
1821	k__Bacteria	p__Proteobacteria	c__Gammaproteobacteria	o__Chromatiales	f__Ectothiorhodospiraceae	g__unclassified	s__unclassified	FM209058.1 gg_id:541794 Dynamics during identified and SSU libraries pilot-scale bioremediation process hydrocarbon-contaminated soil clone delph1A1	0.701746	0.978161	0.776966	0.449239	0.442203	0.477911	0.157612	0.0858589	0.653603	1	1	1	8	11137.4	8892.82	11283.3	10775	10941.5	10943.4	10600.5	10966.3	11220.3	11046.8	10653.2	10456.9
1822	k__Bacteria	p__Proteobacteria	c__Gammaproteobacteria	o__Methylococcales	f__Methylococcaceae	g__unclassified	s__unclassified	X72775.1 gg_id:8059 Methylomicrobium pelagicum str. ACM 3505 NCIMB 2265	0.98493	0.983296	0.196093	0.211751	0.137928	0.331487	0.000379752	1.98928	2.7165	1	1	1	8	8446.36	9329.99	9876.81	9071.18	9138.5	9749.07	10496.6	9337.95	9911.95	8172.81	9853.91	7788.59
1823	k__Bacteria	p__Proteobacteria	c__Gammaproteobacteria	o__Oceanospirillales	f__Alteromonadaceae	g__Spongiibacter	s__unclassified	FJ356668.1 gg_id:541691 Intra- Microheterogeneity Multiple Displacement Single-cells Marine Cyanobacteria Lyngbya spp.: Impact on Fine-scale Resolution _primers=fwd_name: 106F rev_name: 1528R clone PNG5-198-2	0.668347	0.978161	0.730237	0.43463	0.0504322	0.262228	0.197725	0.127537	5.29225	1	1	1	8	8719.77	9548.85	9094.56	9658.02	9252.43	10561	9249.99	9640.25	9945.16	8953.99	9454.57	8885.18
1824	k__Bacteria	p__Proteobacteria	c__Gammaproteobacteria	o__Oceanospirillales	f__Alteromonadaceae	g__Marinobacter	s__unclassified	EU293413.1 gg_id:242328 Marinobacter sp. str. cn74	0.827664	0.978161	0.0133373	0.0650108	0.303568	0.419858	0.050599	10.0037	1.20871	1	1	1	8	10430.3	11084.1	11326.8	10954	10573.5	10017.4	11425.2	10897.1	11068.3	10148.7	10386.1	10177.9
1826	k__Bacteria	p__Proteobacteria	c__Gammaproteobacteria	o__Oceanospirillales	f__HTCC2188	g__unclassified	s__unclassified	EF157250.1 gg_id:235311 Microbial natural asphalts rancho la brea heavy oil seeps Rancho La Brea tar pits clone 101-155	0.483298	0.978161	0.879726	0.478143	0.845273	0.608344	0.540298	0.0244061	0.0406362	1	1	1	8	9650.73	9886.94	9571.15	9675.61	10006.7	9390.43	9934.27	9837.85	8592.26	9212.17	9991.19	9445.41
1833	k__Bacteria	p__Proteobacteria	c__Gammaproteobacteria	o__Pseudomonadales	f__Pseudomonadaceae	g__Pseudomonas	s__unclassified	AJ583090.1 gg_id:94698 Pseudomonas fluorescens str. 62e	0.681071	0.978161	0.36638	0.297455	0.635119	0.548513	0.181801	0.916693	0.243253	1	1	1	8	8634.16	9207.51	9484.39	9950.93	9241.11	9555.44	9525.19	9341.94	9359.99	9250.77	10655.5	8775.74
1839	k__Bacteria	p__Proteobacteria	c__Gammaproteobacteria	o__Pseudomonadales	f__Pseudomonadaceae	g__Pseudomonas	s__unclassified	AY242068.1 gg_id:102312 Pseudomonas pv. syringae str. FG11	0.711423	0.978161	0.909593	0.485719	0.70955	0.571381	0.146982	0.013735	0.149006	1	1	1	8	8401.45	10017	9892.45	10402.8	9728.81	8753.24	9626.63	9313.98	9373.33	9065.01	9865.9	9076.44
1840	k__Bacteria	p__Proteobacteria	c__Gammaproteobacteria	o__Pseudomonadales	f__Pseudomonadaceae	g__Pseudomonas	s__unclassified	AY730552.1 gg_id:105687 Pseudomonas fluorescens str. VH060479	0.129017	0.978161	0.0520707	0.110073	0.0581266	0.267319	2.8644	5.19843	4.88188	1	1	1	8	10553.7	10890.2	10782.3	10993.3	10889.5	10313.5	10543.8	11069.3	10832.6	10229.4	10230.6	10079
1844	k__Bacteria	p__Proteobacteria	c__Gammaproteobacteria	o__Pseudomonadales	f__Pseudomonadaceae	g__Pseudomonas	s__unclassified	GU136489.1 gg_id:559336 Pseudomonas sp. str. DY1	0.485102	0.978161	0.00615163	0.0518018	0.189663	0.36122	0.53571	13.5982	2.05445	1	1	1	8	12303.8	12250.3	12702.9	12393.9	12059.7	11780.6	12511.7	12558.1	12505.5	12023.7	11364.4	11863.5
1845	k__Bacteria	p__Proteobacteria	c__Gammaproteobacteria	o__Pseudomonadales	f__Pseudomonadaceae	g__Pseudomonas	s__unclassified	EU538936.1 gg_id:280552 profile human microbiota antecubital fossa (inner elbow) skin clone nbt95e08	0.427375	0.978161	0.441646	0.328235	0.551143	0.519056	0.699028	0.655265	0.387101	1	1	1	8	11020.6	11461.6	11784.3	11960.7	11334.3	10856.1	11348.1	11390.1	11396.6	11002	10911.1	11340
1849	k__Bacteria	p__Proteobacteria	c__Gammaproteobacteria	o__Alteromonadales	f__Idiomarinaceae	g__Idiomarina	s__unclassified	AY553081.1 gg_id:107227 Idiomarina loihiensis str. GSP41	0.0967893	0.978161	0.0814231	0.136338	0.251404	0.393425	3.53733	3.97113	1.52849	1	1	1	8	8944.66	9732.92	9968.33	9233.5	9166.84	9672.87	10551.8	10210.2	10243.8	9739.55	9985.01	8836.56
1850	k__Bacteria	p__Proteobacteria	c__Gammaproteobacteria	o__Pseudomonadales	f__Pseudomonadaceae	g__Pseudomonas	s__unclassified	FJ894174.1 gg_id:568497 Matriptase-deficient mice exhibit ichthyotic selective shift skin microbiota B1E; ear punch biopsy C57BL/6J mouse (8 weeks) clone nbt176h07	0.75017	0.978161	0.837853	0.467768	0.660864	0.557147	0.108633	0.0446945	0.207473	1	1	1	8	11276.4	10846.4	11178.5	11353.6	11135.1	10493	10913.9	11270.4	11056.7	11000.3	11291.9	11065.9
1855	k__Bacteria	p__Proteobacteria	c__Gammaproteobacteria	o__Pseudomonadales	f__Pseudomonadaceae	g__Pseudomonas	s__unclassified	FJ894967.1 gg_id:544031 Matriptase-deficient mice exhibit ichthyotic selective shift skin microbiota BME; ear punch biopsy C57BL/6J mouse (8 weeks) clone nbt188c06	0.942858	0.982723	0.0105366	0.0594517	0.172747	0.351919	0.00547014	11.0239	2.24123	1	1	1	8	10980.7	9985.01	10203.9	10587.6	10664.4	10841.2	10028.3	9991.4	10354.2	10815.5	10982.8	11015.7
1859	k__Bacteria	p__Proteobacteria	c__Gammaproteobacteria	o__Alteromonadales	f__Alteromonadaceae	g__Alteromonas	s__unclassified	AY428573.1 gg_id:105550 Alteromonas litorea str. TF-22	0.641173	0.978161	0.190961	0.208287	0.147639	0.33641	0.234518	2.04105	2.56907	1	1	1	8	9651.97	10874.1	10960.7	10691.3	10647	10469	11505.6	10694	11345.7	8760.8	11485.7	7719.64
1867	k__Bacteria	p__Proteobacteria	c__Gammaproteobacteria	o__Pseudomonadales	f__Pseudomonadaceae	g__Pseudomonas	s__unclassified	FJ893927.1 gg_id:540978 Matriptase-deficient mice exhibit ichthyotic selective shift skin microbiota B1E; ear punch biopsy C57BL/6J mouse (4 weeks) clone nbt124c07	0.585386	0.978161	0.0218615	0.0759463	0.90614	0.625375	0.323035	8.05723	0.0148104	1	1	1	8	10919.3	10645.1	10918.1	11024.9	11035.9	11294.9	11034.5	10614.1	10702.1	10938.5	11202.3	11011.3
1869	k__Bacteria	p__Proteobacteria	c__Gammaproteobacteria	o__Alteromonadales	f__Pseudoalteromonadaceae	g__Pseudoalteromonas	s__unclassified	DQ492719.1 gg_id:158083 Pseudoalteromonas sp. str. BSi20121	0.799402	0.978161	0.84387	0.46889	0.665722	0.558854	0.0690241	0.0413883	0.201113	1	1	1	8	10466.6	10858.5	8703.49	10402.4	9200.12	11470.6	11265.5	9543.2	10359.4	10071.7	10568.3	10135.5
1871	k__Bacteria	p__Proteobacteria	c__Gammaproteobacteria	o__Oceanospirillales	f__Oceanospirillaceae	g__unclassified	s__unclassified	EF422409.1 gg_id:213472 Marinospirillum sp. str. ANL-isoa	0.343129	0.978161	0.00498356	0.0501996	0.127659	0.324425	1.01534	14.706	2.88814	1	1	1	8	10612.5	9517.62	9868.75	9873.43	9462.57	9326.55	10586.3	10889.4	10217.2	9307.27	9546.92	9375.45
1872	k__Bacteria	p__Proteobacteria	c__Gammaproteobacteria	o__Chromatiales	f__Chromatiaceae	g__unclassified	s__unclassified	EF540405.1 gg_id:220661 oil-shale semi-coke solid waste clone 4_4MK	0.632361	0.978161	0.118344	0.164659	0.888462	0.621128	0.247299	3.06033	0.0209627	1	1	1	8	11254.8	10095.5	10636.1	10955	10969.1	11120.3	10653.5	10973.4	10718.1	11318.6	10956.9	10965.9
1875	k__Bacteria	p__Proteobacteria	c__Gammaproteobacteria	o__Oceanospirillales	f__Oceanospirillaceae	g__Nitrincola	s__unclassified	FJ973520.1 gg_id:440184 Nitrincola lacisaponensis str. NBSL11	0.674651	0.978161	0.108408	0.157568	0.130233	0.326534	0.189735	3.26479	2.84344	1	1	1	8	11422	11394.6	11691.6	11529.2	11331.2	11614.2	11727.6	11479.7	11893.2	11378.4	11485.6	11261.4
1878	k__Bacteria	p__Proteobacteria	c__Gammaproteobacteria	o__Pseudomonadales	f__Pseudomonadaceae	g__Pseudomonas	s__unclassified	FJ894815.1 gg_id:540259 Matriptase-deficient mice exhibit ichthyotic selective shift skin microbiota BME; ear punch biopsy C57BL/6J mouse (4 weeks) clone nbt135g04	0.664531	0.978161	0.0655203	0.122388	0.576512	0.528144	0.20266	4.54827	0.338875	1	1	1	8	9319.74	8987.2	9945.17	9890.48	9833.56	9734.33	8815.22	8890.99	9742.8	9226.36	10228.4	10106.3
1880	k__Bacteria	p__Proteobacteria	c__Gammaproteobacteria	o__Methylococcales	f__Methylococcaceae	g__unclassified	s__unclassified	X72773.1 gg_id:8091 Methylobacter whittenburyi str. 3310 NCIMB 11128 ACM 3306	0.996108	0.983705	0.226781	0.229392	0.218579	0.378178	2.53187e-05	1.7143	1.78254	1	1	1	8	7632.78	8606.71	7974.16	9171.13	9450.6	7924.67	8532.6	8314.59	8539.78	8831.97	8165.06	8367.18
1884	k__Bacteria	p__Proteobacteria	c__Gammaproteobacteria	o__Pseudomonadales	f__Pseudomonadaceae	g__Pseudomonas	s__unclassified	EU538366.1 gg_id:282513 profile human microbiota antecubital fossa (inner elbow) skin clone nbt87f02	0.397684	0.978161	0.0136849	0.0652257	0.485398	0.49566	0.798295	9.89607	0.534962	1	1	1	8	12230.6	12016.3	12133.9	12146.5	11952.2	11753.4	12165.8	12028.1	12151.4	11899.7	11729.9	11866.5
1885	k__Bacteria	p__Proteobacteria	c__Gammaproteobacteria	o__Chromatiales	f__Chromatiaceae	g__unclassified	s__unclassified	EU491112.1 gg_id:258311 Abundance and microbial life ocean crust seafloor lavas Loi'hi Seamount Pisces Peak X2 clone P9X2b3C07	0.0889291	0.978161	0.829676	0.465345	0.434212	0.47416	3.7471	0.0494024	0.677761	1	1	1	8	9451.94	10109.2	10561.5	10654.4	10030.8	10090.2	10795.9	10364.7	10684.8	10711.4	10321.6	10437.1
1889	k__Bacteria	p__Proteobacteria	c__Gammaproteobacteria	o__Oceanospirillales	f__OM60	g__unclassified	s__unclassified	AM990941.1 gg_id:540228 along Egyptian Mediterranean coast mediterranean coastal waters 500 offshore 0.5 m be sea surface clone Alexandaria Eastern harbour 140	0.142449	0.978161	0.087652	0.141524	0.598904	0.535884	2.64621	3.78345	0.299872	1	1	1	8	10838.1	9583.19	10284.7	10185.6	11011	11822.9	11194	10789.2	10740.8	11381.8	11179.7	11459.5
1890	k__Bacteria	p__Proteobacteria	c__Gammaproteobacteria	o__Pseudomonadales	f__Pseudomonadaceae	g__Pseudomonas	s__unclassified	EU538477.1 gg_id:283326 profile human microbiota antecubital fossa (inner elbow) skin clone nbt230d10	0.359116	0.978161	0.573015	0.379213	0.65595	0.555456	0.946458	0.345261	0.21403	1	1	1	8	8977.25	9731.73	10207.7	9999.18	9862.49	9927.87	10021.1	8869.04	9602.41	9039.46	9875.09	9681.88
1891	k__Bacteria	p__Proteobacteria	c__Gammaproteobacteria	o__Pseudomonadales	f__Pseudomonadaceae	g__Pseudomonas	s__unclassified	EU538265.1 gg_id:286824 profile human microbiota antecubital fossa (inner elbow) skin clone nbt84a09	0.178294	0.978161	0.415216	0.318573	0.52126	0.510172	2.17735	0.738277	0.449929	1	1	1	8	11184.5	11579.7	11320	11741.4	11393.9	11659.9	11673.2	10836.1	11201	11064.2	11455.5	11278.1
1902	k__Bacteria	p__Proteobacteria	c__Gammaproteobacteria	o__Pseudomonadales	f__Pseudomonadaceae	g__Pseudomonas	s__unclassified	EU169163.1 gg_id:238574 Pseudomonas fluorescens str. B69	0.425505	0.978161	0.939899	0.492778	0.536776	0.514696	0.704945	0.00605264	0.416454	1	1	1	8	9533.93	10190	10462.2	10727.6	10243.4	9797.53	10144.6	9711.44	10173.7	9247.24	9889.79	10435.6
1904	k__Bacteria	p__Proteobacteria	c__Gammaproteobacteria	o__Pseudomonadales	f__Pseudomonadaceae	g__Pseudomonas	s__unclassified	EU535707.1 gg_id:281570 profile human microbiota antecubital fossa (inner elbow) skin clone nbt09h04	0.485497	0.978161	0.0206585	0.0744162	0.0737699	0.282937	0.53471	8.26764	4.22883	1	1	1	8	7665.97	9943.07	10366.6	9987.31	9074.34	7464.03	9382.26	10331.6	10608	7017.09	7275.66	7297.41
1907	k__Bacteria	p__Proteobacteria	c__Gammaproteobacteria	o__Oceanospirillales	f__OM60	g__unclassified	s__unclassified	EF123461.1 gg_id:245864 Microbial disease microbial mats on Siderastrea siderea three regions wider Caribbean black band diseased (BBD) coral tissues clone WA_35bf	0.486096	0.978161	0.0920514	0.144877	0.0694128	0.277361	0.533197	3.66099	4.39147	1	1	1	8	9906.6	9620.6	9003.19	9984.33	11586.4	10953.4	10223.2	9486.88	10180.5	9804.26	10482.3	9422.52
1909	k__Bacteria	p__Proteobacteria	c__Gammaproteobacteria	o__Oceanospirillales	f__OM60	g__unclassified	s__unclassified	EU287241.1 gg_id:246295 Pacific arctic surface sediment clone S11-58	0.166899	0.978161	0.0231639	0.0771765	0.107896	0.310916	2.31162	7.84532	3.27599	1	1	1	8	9497.4	9433.04	8944.07	9402.34	9523.75	9540.11	9850.77	8856.47	8994.37	10487.6	10040.3	9926.75
1910	k__Bacteria	p__Proteobacteria	c__Gammaproteobacteria	o__Oceanospirillales	f__Alcanivoracaceae	g__unclassified	s__unclassified	FM242475.1 gg_id:321501 sequences sediment clone 29 T12d+oil	0.797541	0.978161	0.0936222	0.146266	0.487281	0.496271	0.0703451	3.6191	0.530212	1	1	1	8	11213.3	11118.2	10091.5	10990.1	10632.7	9500.76	10452.6	11304.1	11765.6	10184.6	10657.5	9769.14
1912	k__Bacteria	p__Proteobacteria	c__Gammaproteobacteria	o__Pseudomonadales	f__Pseudomonadaceae	g__Pseudomonas	s__unclassified	EU434460.1 gg_id:258724 Pseudomonas putida str. a235	0.105668	0.978161	0.839936	0.468266	0.275205	0.407872	3.32552	0.0435346	1.37179	1	1	1	8	5823.41	7382.29	5081.4	6680.28	5780.76	7695.86	7567.37	7076.77	7701.08	6774.43	7125.05	7141.39
1914	k__Bacteria	p__Proteobacteria	c__Gammaproteobacteria	o__Chromatiales	f__Chromatiaceae	g__unclassified	s__unclassified	AY328730.1 gg_id:89553 drinking water system simulator clone DSSD31	0.901368	0.982258	0.000892518	0.0386841	0.167892	0.349501	0.0163641	26.3502	2.29945	1	1	1	8	9149.52	9441.62	9488.76	10128	9550.23	10025.4	8857.73	9141.12	9342.87	9790.14	10333.9	10202.9
1919	k__Bacteria	p__Proteobacteria	c__Gammaproteobacteria	o__Alteromonadales	f__Pseudoalteromonadaceae	g__Pseudoalteromonas	s__unclassified	AF539778.1 gg_id:84701 Pseudoalteromonas sp. str. RE2-11	0.594125	0.978161	0.0379812	0.0963672	0.610167	0.53941	0.307928	6.16131	0.281437	1	1	1	8	10665.4	10542.8	9978.32	10846.8	10327.1	11510.8	10870.5	9907.44	10427.3	10936.8	11449	11132
1920	k__Bacteria	p__Proteobacteria	c__Gammaproteobacteria	o__Alteromonadales	f__Colwelliaceae	g__Thalassomonas	s__unclassified	AY194066.1 gg_id:81968 Thalassomonas ganghwensis str. JC2041	0.469569	0.978161	0.945431	0.494818	0.223543	0.379943	0.576225	0.00498761	1.74083	1	1	1	8	11198.6	10945.6	11007.9	10898	11339	12539.1	12516.6	11561.6	11777	11286.6	12504.1	10256.8
1921	k__Bacteria	p__Proteobacteria	c__Gammaproteobacteria	o__Oceanospirillales	f__OM60	g__unclassified	s__unclassified	GU061614.1 gg_id:552256 and function microbial mesoscale eddy perturbations South China Sea clone CE2-DCM-39	0.270455	0.978161	0.087508	0.141371	0.127771	0.324425	1.40149	3.78759	2.88617	1	1	1	8	8680.03	8767.28	9444.72	10021.8	9468.48	9438.43	9506.8	9145.95	9849.97	9529.37	9650.56	9460.97
1931	k__Bacteria	p__Proteobacteria	c__Gammaproteobacteria	o__Alteromonadales	f__Alteromonadaceae	g__unclassified	s__unclassified	FJ425616.1 gg_id:366875 communnities healthy and diseased colonies Caribbean coral Montastrea faveolata Alteromonadaceae clone MD3.28	0.928127	0.982723	0.256282	0.24535	0.0482822	0.260214	0.00866424	1.4947	5.42144	1	1	1	8	9677.99	10829.1	9868.48	10121.8	10645.2	10938	11436.9	10450	11399.9	9624.38	10726.6	8666.68
1932	k__Bacteria	p__Proteobacteria	c__Gammaproteobacteria	o__Oceanospirillales	f__OM60	g__unclassified	s__unclassified	EU544826.1 gg_id:273002 free-living particle- aggregate- archaeal and Laptev Sea 1.0-60 um size fraction ( suspended particles) Arctic seawater clone NABOS_SSPbact8	0.361909	0.978161	0.511097	0.355108	0.764035	0.587414	0.934904	0.472902	0.0964787	1	1	1	8	11225.4	11892.9	11135.5	11521.4	11232.6	10654.1	11705.2	10262	11204.5	11109.6	11056.7	10686
1937	k__Bacteria	p__Proteobacteria	c__Gammaproteobacteria	o__Pseudomonadales	f__Pseudomonadaceae	g__Pseudomonas	s__unclassified	EU539344.1 gg_id:285493 profile human microbiota antecubital fossa (inner elbow) skin clone nbt237c03	0.911745	0.982723	0.324115	0.279597	0.465858	0.487169	0.0130858	1.10388	0.586256	1	1	1	8	11099.9	10639.4	11264.9	11361	11068.7	10718.6	10478.4	11057.5	11139	11217	11140.2	11236
1939	k__Bacteria	p__Proteobacteria	c__Gammaproteobacteria	o__Pseudomonadales	f__Pseudomonadaceae	g__Pseudomonas	s__unclassified	EU540027.1 gg_id:286084 profile human microbiota antecubital fossa (inner elbow) skin clone nbt111h08	0.805106	0.978161	0.040707	0.0987674	0.749554	0.583485	0.0650596	5.94263	0.109191	1	1	1	8	11660.1	12264.9	11421.4	11529.6	11372.9	11262.7	12016.4	11693.7	11678.6	10795.4	11512.2	11529.4
1941	k__Bacteria	p__Proteobacteria	c__Gammaproteobacteria	o__Methylococcales	f__Methylococcaceae	g__Methylobacter	s__unclassified	AB294957.1 gg_id:224998 -dependent and analyses hydrothermal system off Taketomi Island Japan microbial mat shal submarine hot spring clone pItb-vmat-56	0.113439	0.978161	0.480046	0.342683	0.683577	0.563165	3.15834	0.548642	0.178759	1	1	1	8	10208.5	10890.1	8979.93	9607.48	10417.1	10462.8	7926.22	9715.78	9606.62	9647.37	9716.22	9381.69
1944	k__Bacteria	p__Proteobacteria	c__Gammaproteobacteria	o__Pseudomonadales	f__Pseudomonadaceae	g__Pseudomonas	s__unclassified	EU037280.1 gg_id:252326 Pseudomonas sp. G3DM-33	0.440293	0.978161	0.481031	0.342953	0.0858003	0.290651	0.659312	0.546104	3.83739	1	1	1	8	7958.57	8660.87	8530.45	8735.63	8716.49	8538.53	8450.65	9697.53	8911.38	8245.46	8735.27	8219.46
1948	k__Bacteria	p__Proteobacteria	c__Gammaproteobacteria	o__Pseudomonadales	f__Pseudomonadaceae	g__Pseudomonas	s__unclassified	EU539345.1 gg_id:284699 profile human microbiota antecubital fossa (inner elbow) skin clone nbt237c04	0.990084	0.983296	0.854718	0.471706	0.474621	0.490921	0.000164414	0.0357615	0.562789	1	1	1	8	9702.26	10073.7	10606.1	10741.8	10065.5	10165.9	9810.67	10382.2	10653.3	10179.2	10098	10215.8
1953	k__Bacteria	p__Proteobacteria	c__Gammaproteobacteria	o__Alteromonadales	f__Pseudoalteromonadaceae	g__Pseudoalteromonas	s__unclassified	AF116188.1 gg_id:8932 Pseudoalteromonas elyakovii str. O22	0.944174	0.982723	0.358513	0.294052	0.868409	0.61364	0.00522061	0.948967	0.0292683	1	1	1	8	9383.75	10308.8	10779.2	10760.2	9886.68	10816.3	10416.2	9656.66	10484.5	10517.5	10437	10298.1
1956	k__Bacteria	p__Proteobacteria	c__Gammaproteobacteria	o__Chromatiales	f__Chromatiaceae	g__unclassified	s__unclassified	EF612420.1 gg_id:244634 historic semiarid lead-zinc site mine tailings clone K6-C62	0.243482	0.978161	0.905108	0.4845	0.0729926	0.281784	1.58539	0.0151396	4.25693	1	1	1	8	9691.45	9819.55	10381	10438.9	10116.2	10159.2	10424.1	10373.8	10343.7	10253.3	9971.27	10187.3
1957	k__Bacteria	p__Proteobacteria	c__Gammaproteobacteria	o__Sedimenticolales	f__Sedimenticolaceae	g__Sedimenticola	s__unclassified	AB189713.2 gg_id:104039 Ifremeria nautilei gill symbiont	0.197916	0.978161	0.0527202	0.110636	0.106893	0.310025	1.97134	5.16228	3.29811	1	1	1	8	8973.7	9608.68	9129.44	9552.94	9014.7	9521.93	9881.08	9051.75	8437.67	10623.1	9773.14	10360.9
1958	k__Bacteria	p__Proteobacteria	c__Gammaproteobacteria	o__Pseudomonadales	f__Pseudomonadaceae	g__Pseudomonas	s__unclassified	FJ982922.1 gg_id:468384 Pseudomonas putida str. ST13	0.534341	0.978161	0.188019	0.206952	0.828945	0.603751	0.421584	2.07159	0.0498351	1	1	1	8	7059.5	9618.85	9287.68	8788.78	7907.2	7374.9	9691.68	8471.42	9162.72	8665.83	7502	8567.03
1961	k__Bacteria	p__Proteobacteria	c__Gammaproteobacteria	o__Oceanospirillales	f__HTCC2188	g__unclassified	s__unclassified	GQ349203.1 gg_id:544164 Metagenome versatile chemolithoautotroph expanding oceanic dead zones Saanich Inlet 120 m depth clone SHAN546	0.983979	0.983296	0.197079	0.212176	0.134492	0.33001	0.000429166	1.97955	2.77199	1	1	1	8	9072.64	8974.05	9115.54	8246.47	9630.83	9108.49	8705.45	9006.1	8297.74	9322.73	9434.84	9352.82
1963	k__Bacteria	p__Proteobacteria	c__Gammaproteobacteria	o__Chromatiales	f__Chromatiaceae	g__unclassified	s__unclassified	EU735667.1 gg_id:307033 archaeal structures oil contaminated and soils China pristine soil Jidong Oilfield clone SN69	0.502928	0.978161	0.235928	0.234232	0.211209	0.375513	0.491996	1.64211	1.84696	1	1	1	8	9275.31	9003.5	9919.98	8574.29	9310.93	8468.94	8963.02	9578.93	9197.44	9615.76	9260.76	8917.07
1966	k__Bacteria	p__Proteobacteria	c__Gammaproteobacteria	o__Sedimenticolales	f__Sedimenticolaceae	g__Sedimenticola	s__unclassified	AF165909.1 gg_id:7577 Escarpia spicata endosymbiont 'Alvin #2837' Alvin #2837 endosymbiont	0.300353	0.978161	0.00362951	0.0462661	0.745338	0.58194	1.22606	16.4899	0.113059	1	1	1	8	10262.1	10263.3	10153.4	10622.8	10557.2	10843.2	10247.8	9637.75	10272.2	10623.6	10690.3	10431.1
1968	k__Bacteria	p__Proteobacteria	c__Gammaproteobacteria	o__Chromatiales	f__Chromatiaceae	g__unclassified	s__unclassified	FJ535071.1 gg_id:571233 microbial colonizing walls Karstic Slovenia cave wall biofilm clone 3PJM14	0.213764	0.978161	0.00277487	0.0428041	0.0455349	0.257937	1.82429	18.1171	5.59762	1	1	1	8	10213.9	8464.92	9141.72	9152.96	10585.9	10054.4	8914.29	8908.8	8938.08	11518.6	10786.9	11365.9
1973	k__Bacteria	p__Proteobacteria	c__Gammaproteobacteria	o__Pseudomonadales	f__Pseudomonadaceae	g__Pseudomonas	s__unclassified	AB021397.1 gg_id:8571 Pseudomonas asplenii str. ATCC 23835T	0.543091	0.978161	0.475161	0.340743	0.361336	0.444224	0.403363	0.56137	0.937264	1	1	1	8	8910.28	10339.3	10394	11038.6	10379.6	8534.75	9933.78	9942.91	10237.5	9045.01	8857.33	9784.97
1982	k__Bacteria	p__Proteobacteria	c__Gammaproteobacteria	o__Chromatiales	f__Ectothiorhodospiraceae	g__Ectothiorhodospira	s__unclassified	EU590916.1 gg_id:265489 Ectothiorhodospira sp. str. PHS-1	0.669987	0.978161	0.469521	0.338775	0.958626	0.637821	0.195628	0.576354	0.0028649	1	1	1	8	8876.76	8555.35	9887.05	8819.63	8796	10580.4	8338.27	8973.18	9391.6	9313.65	9692.31	8706.94
1997	k__Bacteria	p__Proteobacteria	c__Gammaproteobacteria	o__Chromatiales	f__Chromatiaceae	g__unclassified	s__unclassified	FM877661.1 gg_id:357872 Microbial several mining wastes Bulgaria vicinity uranium mine Sliven clone Sliv-13	0.25515	0.978161	0.10473	0.154255	0.390231	0.456595	1.50246	3.34677	0.825118	1	1	1	8	10956.6	10873.1	9827.34	10282	10927	11142.5	11015.1	10506	10375.2	11494.7	11075.9	11390.4
2005	k__Bacteria	p__Proteobacteria	c__Gammaproteobacteria	o__Oceanospirillales	f__Alteromonadaceae	g__Microbulbifer	s__Microbulbifer elongatus	GQ334398.1 gg_id:585495 Microbulbifer maritimus str. RV1	0.429187	0.978161	0.330379	0.282981	0.292316	0.414564	0.693338	1.07387	1.27065	1	1	1	8	11089.9	11914.3	11941.9	12034.2	11885.9	11101.6	12355.5	11214.3	11621.3	11135.5	11448.9	10806.4
2010	k__Bacteria	p__Proteobacteria	c__Gammaproteobacteria	o__Oceanospirillales	f__OM60	g__unclassified	s__unclassified	AF468388.1 gg_id:80239 Arctic sea ice ARK10038	0.559072	0.978161	0.0151909	0.066131	0.253434	0.394243	0.371548	9.46657	1.51432	1	1	1	8	9963.68	9537.01	10040.9	9814.77	10421.1	10429.5	10348.3	9373.77	9441.43	10598.1	10598.7	10588.8
2012	k__Bacteria	p__Proteobacteria	c__Gammaproteobacteria	o__Oceanospirillales	f__Alcanivoracaceae	g__Alcanivorax	s__unclassified	AB176167.1 gg_id:187343 Microbial Hydrothermal System Suiyo Seamount on Izu-Ogasawara Arc vent area water clone SSmCB09-53	0.392496	0.978161	0.152609	0.186511	0.131779	0.327753	0.816882	2.49852	2.81715	1	1	1	8	10349.9	10827.3	10741.6	10269.2	9973.01	10494	10149.2	10522.9	10309.7	10437.9	10288.4	10291.1
2017	k__Bacteria	p__Proteobacteria	c__Gammaproteobacteria	o__Pseudomonadales	f__Pseudomonadaceae	g__Pseudomonas	s__unclassified	FJ393302.1 gg_id:358881 Pseudomonas plecoglossicida str. TCCC11291	0.688623	0.978161	0.000100004	0.0260833	0.0394764	0.24643	0.172728	50.6938	6.03898	1	1	1	8	9566.69	9369.96	10036	10487.2	9970.62	10404.3	9401.42	9283.18	9460.59	10819.1	10567.9	10639.3
2020	k__Bacteria	p__Proteobacteria	c__Gammaproteobacteria	o__Methylococcales	f__Methylococcaceae	g__unclassified	s__unclassified	X72772.1 gg_id:8086 Methylobacter luteus str. ACM 3304 NCIMB 11914	0.286771	0.978161	0.0267186	0.0820333	0.562123	0.52216	1.30247	7.33616	0.365681	1	1	1	8	11027.9	11042.5	11406.4	11622.1	11495.2	11194.9	11326.3	10875.1	11488.5	11740.7	11738.3	11526.5
2021	k__Bacteria	p__Proteobacteria	c__Gammaproteobacteria	o__Oceanospirillales	f__Oleiphilaceae	g__unclassified	s__unclassified	FJ717225.1 gg_id:554141 L. Bioturbated Mesocosm marine sediment Cullercoats Northumberland United Kingdom used laboratory Arenicola marina (lugworm) clone E10_10.3_2	0.103731	0.978161	0.58763	0.385416	0.602494	0.537139	3.3697	0.319109	0.293912	1	1	1	8	9637.19	9701.44	9522.03	8866.22	9088.22	10929.4	10205.3	9717.5	10253.7	10450.1	10452.9	10399.6
2022	k__Bacteria	p__Proteobacteria	c__Gammaproteobacteria	o__Chromatiales	f__Chromatiaceae	g__unclassified	s__unclassified	AB252438.1 gg_id:154019 Microbial extremely CO2 rich deep-sea sediment Marine sediments Yonaguni Knoll IV hydrothermal field southern Okinawa Trough clone OT-B17.13	0.512996	0.978161	0.0300088	0.0866858	0.470043	0.488965	0.468543	6.93599	0.574954	1	1	1	8	12766.2	12105.5	11149.5	12621.4	12994.4	13056.6	12359.2	12601	12188.7	12898.5	13092.7	12623.5
2023	k__Bacteria	p__Proteobacteria	c__Gammaproteobacteria	o__Pseudomonadales	f__Pseudomonadaceae	g__Pseudomonas	s__unclassified	GU391451.1 gg_id:539092 Pseudomonas sp. str. Gd3F	0.220217	0.978161	0.632043	0.401726	0.677444	0.561841	1.76863	0.247768	0.186259	1	1	1	8	7960.04	9655.23	8789.38	9528.3	8924.95	9010.58	9493.18	7909.82	7977.81	8813.33	8479.17	8163.75
2027	k__Bacteria	p__Proteobacteria	c__Gammaproteobacteria	o__Pseudomonadales	f__Pseudomonadaceae	g__Pseudomonas	s__unclassified	EU540073.1 gg_id:282714 profile human microbiota antecubital fossa (inner elbow) skin clone nbt245a09	0.5873	0.978161	0.296017	0.265214	0.720381	0.574897	0.319684	1.2499	0.137526	1	1	1	8	10002.9	11041.2	10688.7	11545.5	10998.2	10420.7	10417.2	10274.3	10880.3	10773.4	10243.9	11172.6
2028	k__Bacteria	p__Proteobacteria	c__Gammaproteobacteria	o__Alteromonadales	f__Pseudoalteromonadaceae	g__Algicola	s__unclassified	AB040467.1 gg_id:20333 Pseudoalteromonas sp. str. R	0.795538	0.978161	0.0993055	0.150548	0.944239	0.634077	0.0717819	3.47481	0.00520843	1	1	1	8	7015.17	8188.69	8659	9185.08	7582.61	9635.88	8056.32	7950.69	8302.11	8205.8	9412.05	9042.58
2034	k__Bacteria	p__Proteobacteria	c__Gammaproteobacteria	o__Pseudomonadales	f__Pseudomonadaceae	g__Pseudomonas	s__unclassified	EU540309.1 gg_id:286020 profile human microbiota antecubital fossa (inner elbow) skin clone nbt114h11	0.797733	0.978161	0.300125	0.267633	0.54833	0.518148	0.0702086	1.2273	0.392729	1	1	1	8	11752	11233	11921	12080.9	11828.3	11255.8	11329.6	11366.9	11729.4	11833	11593.6	11933.1
2037	k__Bacteria	p__Proteobacteria	c__Gammaproteobacteria	o__Chromatiales	f__Chromatiaceae	g__unclassified	s__unclassified	GQ397041.1 gg_id:539039 Functional unvegetated perhumid recently-deglaciated soils do not correlate shifts soil clone AK4DE1_06F	0.339276	0.978161	0.594205	0.387922	0.442566	0.478075	1.03267	0.307793	0.652526	1	1	1	8	9483.91	10312	11034.9	10143.7	10533.4	8402.6	10122.3	9092.41	9271.95	9718.29	9540.67	9552.87
2041	k__Bacteria	p__Proteobacteria	c__Gammaproteobacteria	o__Pseudomonadales	f__Pseudomonadaceae	g__Pseudomonas	s__unclassified	EU538927.1 gg_id:286420 profile human microbiota antecubital fossa (inner elbow) skin clone nbt95d04	0.851932	0.978681	0.290064	0.261916	0.722733	0.575922	0.0371658	1.28347	0.135103	1	1	1	8	9668.03	10491.2	11090.6	11122.5	10345.9	8784.23	10365.5	10501.2	10610.9	9815.54	9287.54	10419.3
2045	k__Bacteria	p__Proteobacteria	c__Gammaproteobacteria	o__Chromatiales	f__Chromatiaceae	g__unclassified	s__unclassified	FJ529263.1 gg_id:590516 Evidence vertical transmission symbionts adult embryo Caribbean sponge Svenzea zeai clone A16	0.052433	0.978161	0.00229313	0.0407392	0.0908013	0.297028	5.1782	19.3417	3.69501	1	1	1	8	11310.2	10849.2	9805.87	10757.5	11698.1	11789	10734.9	10649.4	10906.2	13048.9	12208.7	12852
2047	k__Bacteria	p__Proteobacteria	c__Gammaproteobacteria	o__Pseudomonadales	f__Pseudomonadaceae	g__Pseudomonas	s__unclassified	GQ153646.1 gg_id:557138 Pseudomonas sp. str. ANT-2400 S10	0.733917	0.978161	0.945689	0.494908	0.536755	0.514696	0.123917	0.00494058	0.4165	1	1	1	8	6047.3	7126.45	8272.76	7766.68	6775.68	7690.24	7466.08	7139	7163.65	6855.97	7063.58	7217.5
2048	k__Bacteria	p__Proteobacteria	c__Gammaproteobacteria	o__Oceanospirillales	f__Oceanospirillaceae	g__unclassified	s__unclassified	EU544727.1 gg_id:262299 free-living particle- aggregate- archaeal and Laptev Sea 0.22-1.0 um size fraction (free-living) Arctic seawater clone NABOS_FLbact11	0.52488	0.978161	0.108782	0.157753	0.195283	0.364482	0.441948	3.25665	1.99733	1	1	1	8	11137.7	12565.6	12415	12518.7	12277.9	10855.8	12372.5	12348.2	12288.6	10500.1	11818.7	10859.8
2058	k__Bacteria	p__Proteobacteria	c__Gammaproteobacteria	o__Pseudomonadales	f__Pseudomonadaceae	g__Pseudomonas	s__unclassified	AF320991.1 gg_id:21815 Pseudomonas gingeri str. NCPPB 3147	0.33315	0.978161	0.896212	0.482229	0.566176	0.523668	1.06086	0.0181316	0.357987	1	1	1	8	7052.36	8009.22	7749.44	7067.28	7843.59	7093.37	8549.54	7306.43	7430.18	8681.28	7022.47	8092.75
2063	k__Bacteria	p__Proteobacteria	c__Gammaproteobacteria	o__Pseudomonadales	f__Pseudomonadaceae	g__Pseudomonas	s__unclassified	EU537893.1 gg_id:286152 profile human microbiota antecubital fossa (inner elbow) skin clone nbt226g10	0.862033	0.979039	0.0937491	0.146345	0.437353	0.475563	0.0322084	3.61575	0.668179	1	1	1	8	11574.8	11423.5	11673.3	12040.2	11463	10324.9	11678.4	11890.8	11878.1	11055.7	11023.1	11252.8
2064	k__Bacteria	p__Proteobacteria	c__Gammaproteobacteria	o__Pseudomonadales	f__Pseudomonadaceae	g__Pseudomonas	s__unclassified	EU538166.1 gg_id:286284 profile human microbiota antecubital fossa (inner elbow) skin clone nbt81c07	0.831927	0.978161	0.022348	0.0762634	0.629007	0.546354	0.0480813	7.97625	0.252277	1	1	1	8	10792.5	11061.7	10884.1	11312.4	11271.4	11362.1	10621.5	10872.8	11346.8	11135	11161.4	11387.5
2066	k__Bacteria	p__Proteobacteria	c__Gammaproteobacteria	o__Pseudomonadales	f__Pseudomonadaceae	g__Pseudomonas	s__unclassified	EU535097.1 gg_id:282669 profile human skin microbiota ear punch biopsy female C57BL/6J mouse clone nbt188b11	0.514216	0.978161	0.159195	0.189989	0.134545	0.33001	0.465759	2.4096	2.77113	1	1	1	8	9279.17	10707.6	11395.9	11464.1	10570.8	9495.91	10626.3	11060	10990.8	9486.22	9828.61	9122.62
2069	k__Bacteria	p__Proteobacteria	c__Gammaproteobacteria	o__Oceanospirillales	f__Alteromonadaceae	g__Cellvibrio	s__unclassified	AF448514.1 gg_id:25527 Cellvibrio fulvus str. NCIMB 8634	0.62303	0.978161	0.601368	0.390102	0.671089	0.559842	0.261307	0.295773	0.194226	1	1	1	8	10301.1	11074.8	10722.5	11105.2	10989.4	10077.2	10591.4	10424	11133.1	11121	10646.6	11080.8
2071	k__Bacteria	p__Proteobacteria	c__Gammaproteobacteria	o__Pseudomonadales	f__Pseudomonadaceae	g__Pseudomonas	s__unclassified	EU538981.1 gg_id:283406 profile human microbiota antecubital fossa (inner elbow) skin clone nbt97f11	0.946944	0.982723	0.0220542	0.0760615	0.400603	0.461385	0.00471448	8.02489	0.788009	1	1	1	8	9163.45	10254.4	10783.5	10368.7	9197.26	8240.79	10226.4	10576	10407.3	9009.3	8411.86	9208.27
2075	k__Bacteria	p__Proteobacteria	c__Gammaproteobacteria	o__Oceanospirillales	f__Alteromonadaceae	g__Marinimicrobium	s__unclassified	FJ152968.1 gg_id:331146 Changes ly soil (Mexico) flooding alkaline saline soils former lake Texcoco clone TX4CB_99	0.35314	0.978161	0.00174652	0.0400898	0.122459	0.320891	0.971645	21.1959	2.98213	1	1	1	8	9783.59	10163.4	9674.57	9879.31	10617.6	10732.6	9667.29	9461.59	10078.5	11049.7	11002.9	10693
2081	k__Bacteria	p__Proteobacteria	c__Gammaproteobacteria	o__Pseudomonadales	f__Pseudomonadaceae	g__Pseudomonas	s__unclassified	EU586046.1 gg_id:269929 Pseudomonas fluorescens str. REG59	0.774683	0.978161	0.851267	0.47101	0.694024	0.566566	0.0876847	0.0375051	0.166407	1	1	1	8	10357.2	11089.2	11349.1	11436.6	11288.8	10237.4	10889.8	11079.8	10913.3	10445.9	10867.9	11099.4
2090	k__Bacteria	p__Proteobacteria	c__Gammaproteobacteria	o__Oceanospirillales	f__OM60	g__Congregibacter	s__unclassified	DQ330798.1 gg_id:159069 Guerrero Negro hypersaline microbial mat clone 02D2Z51	0.954664	0.982723	0.0112206	0.0608576	0.338335	0.435462	0.00344059	10.7456	1.03695	1	1	1	8	12081.8	10991.4	9799.27	10944.9	12367.9	12345.6	10655.2	10239.8	10649.7	12230.3	12311.1	12300.1
2094	k__Bacteria	p__Proteobacteria	c__Gammaproteobacteria	o__Oceanospirillales	f__Oceanospirillaceae	g__unclassified	s__unclassified	FJ403057.1 gg_id:364908 Disease- changes healthy and diseased colonies Caribbean coral Montastrea faveolata Oceanospirillales clone MD2.8	0.60227	0.978161	0.0705243	0.126706	0.829254	0.603751	0.294281	4.34875	0.049652	1	1	1	8	11732.3	12060.5	11559.8	11745.9	12116.4	12328	11857.7	11671.6	11707.4	11945.8	12101.1	11865.6
2099	k__Bacteria	p__Proteobacteria	c__Gammaproteobacteria	o__Chromatiales	f__Thiotrichaceae	g__Achromatium	s__unclassified	AF129554.1 gg_id:7602 Achromatium sp. HK3	0.27248	0.978161	0.0387087	0.0966593	0.0460872	0.259251	1.38874	6.10104	5.56113	1	1	1	8	10952.9	10393	10591.3	10363.8	10462.7	11168.3	10368.5	10451.3	10509.3	11586.2	11165.7	11066.1
2102	k__Bacteria	p__Proteobacteria	c__Gammaproteobacteria	o__Oceanospirillales	f__Oceanospirillaceae	g__Marinomonas	s__unclassified	AJ627909.1 gg_id:103719 Marinomonas ushuaiensis str. U1	0.336141	0.978161	0.924396	0.488881	0.649687	0.553086	1.047	0.00959057	0.222571	1	1	1	8	5536.82	6721.52	7539.84	5589.59	5791.77	9183.87	7984.41	7269.42	7611.8	6997.4	7942.99	6756.31
2103	k__Bacteria	p__Proteobacteria	c__Gammaproteobacteria	o__Pseudomonadales	f__Pseudomonadaceae	g__Pseudomonas	s__unclassified	GQ032573.1 gg_id:406089 Topographical and Temporal Human Skin Microbiome skin volar forearm clone nbw908f06c1	0.0304402	0.978161	0.0249825	0.0798402	0.163355	0.347058	6.88764	7.57338	2.35593	1	1	1	8	9751.84	9840.54	9168.59	9281.5	9884.02	10407.4	9887.6	9600.67	9999.57	11089	10456.2	10802.5
2104	k__Bacteria	p__Proteobacteria	c__Gammaproteobacteria	o__Alteromonadales	f__Alteromonadaceae	g__unclassified	s__unclassified	EF092177.1 gg_id:275572 Persistent Axinella corrugata Alteromonas clone AC3_H2	0.522653	0.978161	0.932914	0.491134	0.251496	0.393485	0.446844	0.00754536	1.52784	1	1	1	8	10110.1	10677	10072.3	10770.8	10680	10786.5	11006.2	9319.3	11125	10075.6	10644.3	9533.7
2106	k__Bacteria	p__Proteobacteria	c__Gammaproteobacteria	o__Pseudomonadales	f__Pseudomonadaceae	g__Pseudomonas	s__Pseudomonas umsongensis	AM293565.1 gg_id:221929 Pseudomonas reinekei str. Mt-1	0.957694	0.982723	0.206658	0.217591	0.310033	0.422621	0.00299557	1.88831	1.17462	1	1	1	8	7218.58	10544.1	10144.8	10583.4	8704.25	7992.72	10830.5	9340.48	9959.11	9139.01	7937.17	7745.26
2108	k__Bacteria	p__Proteobacteria	c__Gammaproteobacteria	o__Pseudomonadales	f__Pseudomonadaceae	g__Pseudomonas	s__unclassified	EU511892.1 gg_id:262376 cecal contents Mus musculus strain C57BL/6J; WD2 clone WD2_aaf10f12	0.679691	0.978161	0.186643	0.206486	0.670858	0.559842	0.18349	2.0861	0.194519	1	1	1	8	9032.19	10250.2	10493.4	11159.2	10641.7	9223.88	9729.08	9823.08	10207.9	10855	10019.8	11232.3
2111	k__Bacteria	p__Proteobacteria	c__Gammaproteobacteria	o__Pseudomonadales	f__Pseudomonadaceae	g__Pseudomonas	s__unclassified	FJ950618.1 gg_id:440750 Pseudomonas fluorescens str. c120	0.664118	0.978161	0.93935	0.492675	0.981815	0.642894	0.203198	0.00616389	0.000552986	1	1	1	8	10518.5	11610	10893.2	10824.3	11354.1	10875.7	11049.3	10645.8	11048	11027.6	10969.3	10806.1
2112	k__Bacteria	p__Proteobacteria	c__Gammaproteobacteria	o__Chromatiales	f__Chromatiaceae	g__unclassified	s__unclassified	EU800034.1 gg_id:307663 It's all ranking aquatic Newport Harbour RI clone 1C227721	0.119825	0.978161	0.154009	0.187316	0.380659	0.453356	3.03178	2.47919	0.860786	1	1	1	8	11072.9	10591	10140.3	10298.7	10667	11214.2	10699.5	10697.2	10880	11276.3	11319.4	11134.9
2114	k__Bacteria	p__Proteobacteria	c__Gammaproteobacteria	o__Oceanospirillales	f__Alteromonadaceae	g__Microbulbifer	s__unclassified	AM180745.1 gg_id:145463 Pseudomonas sp. UC14a	0.859614	0.979039	0.322841	0.279123	0.263382	0.401071	0.0333621	1.11009	1.44711	1	1	1	8	9835.83	10680.5	10967.5	10432.5	10477.4	10669.6	10942.8	10468.5	10960.2	10320.2	10630.5	9975.14
2115	k__Bacteria	p__Proteobacteria	c__Gammaproteobacteria	o__Pseudomonadales	f__Pseudomonadaceae	g__unclassified	s__unclassified	DQ824715.1 gg_id:192521 human fecal clone RL185_aaj72b08	0.198225	0.978161	0.0278635	0.0837119	0.442641	0.478075	1.96831	7.19015	0.652303	1	1	1	8	12098.8	12308	12125.2	12152.2	11981.8	12065.8	12252.9	12012.8	12160.8	12031.3	11901.3	11875.4
2116	k__Bacteria	p__Proteobacteria	c__Gammaproteobacteria	o__Oceanospirillales	f__125ds10	g__unclassified	s__unclassified	EU104341.1 gg_id:340969 Evidence Comamonadaceae determinants settling performance activated sludge clone N1903_87	0.948677	0.982723	0.0786408	0.133709	0.93549	0.631871	0.00441101	4.06106	0.00697569	1	1	1	8	11116.8	10983.7	10889.2	11011.3	11367.5	11618.5	11185.3	10789.9	11022.6	11201.2	11753.3	10970.8
2117	k__Bacteria	p__Proteobacteria	c__Gammaproteobacteria	o__Alteromonadales	f__Colwelliaceae	g__Thalassomonas	s__unclassified	FJ203217.1 gg_id:306276 and White Plague Disease-Induced Changes Caribbean Coral Montastraea faveolata diseased tissue clone SHFG627	0.576843	0.978161	0.305726	0.270025	0.51418	0.508035	0.338276	1.19722	0.465842	1	1	1	8	11405.8	11829.9	11692.1	11731.2	11829.6	12756.7	11719.3	11527.5	11760	11545.5	12518.7	11264.5
2119	k__Bacteria	p__Proteobacteria	c__Gammaproteobacteria	o__Oceanospirillales	f__Alteromonadaceae	g__HB2-32-21	s__unclassified	EF648042.1 gg_id:257504 dynamics during produced water treatment aerobic activated sludge clone HB32	0.638145	0.978161	0.375032	0.301146	0.0611184	0.268677	0.238862	0.882419	4.74067	1	1	1	8	8364.15	9338.29	8082.22	8288.06	8155.11	8308.05	8843.44	7721.19	7810.39	8932.48	8712.08	9332.29
2122	k__Bacteria	p__Proteobacteria	c__Gammaproteobacteria	o__Oceanospirillales	f__OM60	g__unclassified	s__unclassified	FJ905759.1 gg_id:510210 s Tonga-Kermadec iron oxide sediments Volcano 1 Tonga Arc clone V1F161b	0.987099	0.983296	0.00283829	0.0433878	0.306713	0.421646	0.0002783	17.9758	1.192	1	1	1	8	10110	9479.35	9559.27	10035.7	11166.7	10686.3	10146.8	8669.82	9396.17	10813.9	10917.4	11122.2
2124	k__Bacteria	p__Proteobacteria	c__Gammaproteobacteria	o__Pseudomonadales	f__Pseudomonadaceae	g__Pseudomonas	s__unclassified	FJ893841.1 gg_id:553685 Matriptase-deficient mice exhibit ichthyotic selective shift skin microbiota B1E; ear punch biopsy C57BL/6J mouse (2 weeks) clone nbt36c01	0.833709	0.978161	0.209144	0.219082	0.10597	0.309511	0.0470491	1.86557	3.31872	1	1	1	8	8336.24	9601.84	9931.24	10244.4	9120.99	8985.97	9837.92	9951.38	9777	8110.79	8957.02	9127.88
2128	k__Bacteria	p__Proteobacteria	c__Gammaproteobacteria	o__Pseudomonadales	f__Pseudomonadaceae	g__Pseudomonas	s__Pseudomonas stutzeri	AJ312171.1 gg_id:60922 Pseudomonas stutzeri str. 24a50	0.271009	0.978161	0.764183	0.445281	0.302583	0.419329	1.39798	0.0963539	1.214	1	1	1	8	9139.2	9385.84	9756.1	9326.9	9636.06	10096.3	9886.36	9103.28	9212.3	7884.77	9640.41	9288.27
2133	k__Bacteria	p__Proteobacteria	c__Gammaproteobacteria	o__Pseudomonadales	f__Pseudomonadaceae	g__Pseudomonas	s__Pseudomonas stutzeri	AY486384.1 gg_id:105218 Pseudomonas stutzeri str. AU4823	0.353914	0.978161	0.00974123	0.0585323	0.112427	0.312569	0.968346	11.3776	3.17924	1	1	1	8	12179.9	12252.1	12336.7	12314	12104	11951.4	12106.4	12429.1	12433.9	11855.1	11817	12002.2
2134	k__Bacteria	p__Proteobacteria	c__Gammaproteobacteria	o__Oceanospirillales	f__OM60	g__unclassified	s__unclassified	DQ351747.1 gg_id:150492 Microbial Adherent Sediment Particles Heavy Metal Contaminated North Sea Surface Sediments marine sediments clone Belgica2005/10-120-16	0.408107	0.978161	0.155498	0.188041	0.410349	0.465567	0.76211	2.45889	0.754523	1	1	1	8	8478.26	8584.38	8955.44	8423.37	11278	9615.25	9665.74	9391.33	9318.62	10308.1	9785.54	9228.88
2136	k__Bacteria	p__Proteobacteria	c__Gammaproteobacteria	o__Oceanospirillales	f__Oceanospirillaceae	g__Marinomonas	s__unclassified	DQ011528.1 gg_id:120729 Marinomonas communis str. LMG 2864	0.555033	0.978161	0.0877716	0.14156	0.864634	0.612983	0.379415	3.78001	0.0309917	1	1	1	8	10087.1	8693.23	8933.76	8749.75	10498.5	10949	9316.55	8652.01	8633.25	9689.99	10687.5	9201.93
2137	k__Bacteria	p__Proteobacteria	c__Gammaproteobacteria	o__Pseudomonadales	f__Pseudomonadaceae	g__Pseudomonas	s__unclassified	DQ117554.1 gg_id:155221 structure (Citrullus vulgaris SCHARD.) -based approaches and terminal fragment length polymorphism (t-RFLP) rhizosphere soil watermelon	0.886252	0.980879	0.273652	0.252819	0.336033	0.434247	0.0218084	1.38142	1.0475	1	1	1	8	7050.26	10769	10317.4	10508.9	8846.12	8461.31	10557.6	9603.04	9823.88	9157.42	8172.25	8015.77
2138	k__Bacteria	p__Proteobacteria	c__Gammaproteobacteria	o__Oceanospirillales	f__HTCC2188	g__unclassified	s__unclassified	EU801454.1 gg_id:316013 It's all ranking aquatic Chesapeake Bay MD clone 3C002749	0.718402	0.978161	0.166114	0.193909	0.646639	0.552363	0.139583	2.32134	0.226803	1	1	1	8	11784.1	12438.5	9530.14	11815.7	12317.5	12405.8	11963.8	11419.4	11553.5	12193.3	12376.2	11826.5
2141	k__Bacteria	p__Proteobacteria	c__Gammaproteobacteria	o__Alteromonadales	f__Pseudoalteromonadaceae	g__Pseudoalteromonas	s__unclassified	EU240534.1 gg_id:349996 Pseudoalteromonas viridis str. P1	0.585768	0.978161	0.0903239	0.143417	0.0571712	0.26626	0.322364	3.70816	4.92894	1	1	1	8	9351.81	11339.1	11315.7	11833.2	10461.5	10123.3	11477.9	11396.1	11441.3	10025.7	9776.61	8720.34
2145	k__Bacteria	p__Proteobacteria	c__Gammaproteobacteria	o__Chromatiales	f__Chromatiaceae	g__unclassified	s__unclassified	FJ712427.1 gg_id:519729 Prokaryotic structure and sediments active submarine mud volcano (Kazan MV Sea) Kazan Mud Volcano Anaximander Mountains East Mediterranean Sea clone KZNMV-0-B43	0.350008	0.978161	0.436582	0.326204	0.241276	0.388539	0.985108	0.670519	1.6017	1	1	1	8	10070	10243.5	11207.1	11179.4	10867.6	11124.9	10303.1	10147.8	11286.1	10708.6	10255	10419.4
2148	k__Bacteria	p__Proteobacteria	c__Gammaproteobacteria	o__Oceanospirillales	f__OM60	g__unclassified	s__unclassified	EU491750.1 gg_id:272039 Abundance and microbial life ocean crust seafloor lavas East Pacific Rise clone EPR3968-O8a-Bc82	0.947774	0.982723	0.197045	0.212176	0.908705	0.625491	0.00456774	1.97988	0.0140075	1	1	1	8	10463.9	10747.4	11452.3	11356.4	11239.8	10760.3	11006.8	10866.1	10690.8	11085.1	11149.1	11149.5
2150	k__Bacteria	p__Proteobacteria	c__Gammaproteobacteria	o__Alteromonadales	f__Alteromonadaceae	g__Glaciecola	s__unclassified	AM941178.1 gg_id:284078 Microbes enriched seawater after addition coral mucus and reef waters mixture1-8 m depth 25 degree celsius clone M26-022	0.367872	0.978161	0.0259768	0.0810657	0.846914	0.608344	0.910694	7.43507	0.039766	1	1	1	8	10206.6	10590	11178.4	10985.8	10987.5	11638.3	10832.3	10218.8	10176.9	11224.4	11083.6	10814.7
2152	k__Bacteria	p__Proteobacteria	c__Gammaproteobacteria	o__Methylococcales	f__Methylococcaceae	g__Methylobacter	s__unclassified	FJ712444.1 gg_id:516890 Prokaryotic structure and sediments active submarine mud volcano (Kazan MV Sea) Kazan Mud Volcano Anaximander Mountains East Mediterranean Sea clone KZNMV-0-B63	0.225363	0.978161	0.0190935	0.0729146	0.499696	0.501143	1.72585	8.56575	0.499711	1	1	1	8	7135.6	6646.01	6618.05	7159.56	8600.75	8600.44	8409.31	6772.17	7420.89	8624.73	8458.39	7939.13
2158	k__Bacteria	p__Proteobacteria	c__Gammaproteobacteria	o__Alteromonadales	f__Colwelliaceae	g__Colwellia	s__unclassified	DQ492707.1 gg_id:158794 Colwellia sp. str. BSi20061	0.563929	0.978161	0.024233	0.0785044	0.829492	0.603751	0.362239	7.68233	0.0495108	1	1	1	8	8883.75	9447.66	9665.45	9196.5	8684.39	8089.51	9349.13	9468.4	9436.08	9252.95	8532.45	8742.93
2163	k__Bacteria	p__Proteobacteria	c__Gammaproteobacteria	o__Oceanospirillales	f__Alcanivoracaceae	g__Alcanivorax	s__unclassified	FM242201.1 gg_id:320352 sequences sediment clone 123 T0h-oil	0.864392	0.979039	0.890844	0.481111	0.338639	0.435491	0.0311037	0.0200701	1.03557	1	1	1	8	11305.4	10754.8	11069.6	10729	10888.9	11104.9	11025.5	11177.5	10535.8	11289	11180.1	10808.4
2164	k__Bacteria	p__Proteobacteria	c__Gammaproteobacteria	o__Pseudomonadales	f__Pseudomonadaceae	g__Azotobacter	s__unclassified	EF620427.1 gg_id:246730 Azotobacter beijerinckii str. ISSDS-347	0.211711	0.978161	0.0892069	0.142383	0.164865	0.347608	1.84247	3.73928	2.3369	1	1	1	8	9269.81	8617.27	8904.38	9767.98	9273.48	7231.06	9890.23	10506.8	10092.2	8318.09	8595.95	9138.99
2165	k__Bacteria	p__Proteobacteria	c__Gammaproteobacteria	o__Oceanospirillales	f__Alteromonadaceae	g__Spongiibacter	s__unclassified	EF092194.1 gg_id:269778 Persistent Axinella corrugata clone Ax29_A1	0.883556	0.980879	0.103681	0.153656	0.6938	0.566506	0.0228633	3.37086	0.166666	1	1	1	8	8913.44	8593.86	5452.69	8845.67	8637.42	9759.14	8877.14	7076.76	8073.58	8954.18	9061.11	8736.46
2169	k__Bacteria	p__Proteobacteria	c__Gammaproteobacteria	o__Oceanospirillales	f__Halomonadaceae	g__unclassified	s__unclassified	D14555.1 gg_id:8114 Zymobacter palmae str. T109	0.631526	0.978161	0.407768	0.315266	0.214559	0.376534	0.248533	0.763265	1.8173	1	1	1	8	9198.65	9951.82	9817.6	10421.7	9563.15	9365.58	10104.5	10168.4	10183.4	9669.9	8883.35	10112.5
2179	k__Bacteria	p__Proteobacteria	c__Gammaproteobacteria	o__Oceanospirillales	f__HOC21	g__unclassified	s__unclassified	EF508132.1 gg_id:241778 evidence unusual symbiont gills Acesta excavata bivalve gill specimen Ae1 320 m depth deep-sea coral reef KA2 Kristin hydrocarbon field outside mid-Norway clone Ae1pa1	0.170696	0.978161	0.957353	0.498505	0.0212569	0.218496	2.26555	0.00304412	8.1611	1	1	1	8	9503.21	9956.09	9940.99	10460.2	10106.7	10473.9	9590.63	10180.7	10420.3	9162.98	9948.8	9374.88
2180	k__Bacteria	p__Proteobacteria	c__Gammaproteobacteria	o__Oceanospirillales	f__Alteromonadaceae	g__BD2-13	s__unclassified	FJ203036.1 gg_id:316869 and White Plague Disease-Induced Changes Caribbean Coral Montastraea faveolata diseased tissue clone SHFG417	0.0687612	0.978161	0.28263	0.257759	0.708929	0.571085	4.41692	1.32682	0.149681	1	1	1	8	10635.2	11841.7	9791.02	11067.1	11373.5	11918.5	8866.57	10594.4	10476.5	9991.1	10938.6	10047.5
2182	k__Bacteria	p__Proteobacteria	c__Gammaproteobacteria	o__Oceanospirillales	f__Oceanospirillaceae	g__UMB6E	s__proteobacterium symbiont of Osedax sp. MB4	EU050834.1 gg_id:236381 libraries sediment Kings Bay Svalbard Arctic clone SS1_B_02_57	0.786306	0.978161	0.731435	0.434792	0.0302006	0.234293	0.0786082	0.126352	6.91439	1	1	1	8	9135.79	10265.4	10410	10237.1	10398.2	10803.9	10818.4	10300.5	10775.4	9814.9	9828.33	10114.2
2183	k__Bacteria	p__Proteobacteria	c__Gammaproteobacteria	o__Oceanospirillales	f__Alteromonadaceae	g__ND137	s__unclassified	AB052969.1 gg_id:24308 Pseudomonas sp. PE2	0.283379	0.978161	0.255947	0.245183	0.240539	0.388333	1.32238	1.49699	1.60719	1	1	1	8	10660	10257.2	10130.8	9484.32	10633.3	10898	10328.9	10296.9	10336.1	11214.7	10683.6	10885.8
2189	k__Bacteria	p__Proteobacteria	c__Gammaproteobacteria	o__Pseudomonadales	f__Pseudomonadaceae	g__Pseudomonas	s__unclassified	AJ492827.1 gg_id:63919 Pseudomonas cannabina str. CFBP 2341	0.789763	0.978161	0.268325	0.250486	0.536312	0.514622	0.0760129	1.41505	0.417429	1	1	1	8	6997.16	8598.72	8392.66	8807.26	7582.51	6952.08	8120.13	7929.85	8379.31	6915.34	7693.93	7635.68
2190	k__Bacteria	p__Proteobacteria	c__Gammaproteobacteria	o__Pseudomonadales	f__Pseudomonadaceae	g__Pseudomonas	s__unclassified	EU537625.1 gg_id:283084 profile human microbiota antecubital fossa (inner elbow) skin clone nbt73g10	0.72151	0.978161	0.634885	0.402428	0.407117	0.464298	0.136359	0.243594	0.765484	1	1	1	8	8853.03	10230.1	9735.47	10110.6	9718.99	10059.7	10326.3	9324.82	9563.09	9692	9703.33	9520.52
2195	k__Bacteria	p__Proteobacteria	c__Gammaproteobacteria	o__Pseudomonadales	f__Pseudomonadaceae	g__Pseudomonas	s__unclassified	AF137359.1 gg_id:8710 Pseudomonas fluorescens	0.150676	0.978161	0.0817728	0.136764	0.93528	0.631834	2.52558	3.96011	0.0070212	1	1	1	8	7908.28	8670.18	9537.67	10013.6	8754.29	9237.06	8944.51	9229.46	9433.81	10059.9	9403.74	10199
2196	k__Bacteria	p__Proteobacteria	c__Gammaproteobacteria	o__Pseudomonadales	f__Pseudomonadaceae	g__Pseudomonas	s__Pseudomonas stutzeri	FJ974059.1 gg_id:431541 Pseudomonas stutzeri str. JMC01	0.4013	0.978161	0.526006	0.36019	0.823544	0.60317	0.78557	0.439487	0.0530962	1	1	1	8	6721.59	10326.7	9324.62	9713.9	8241.46	7549.97	9227.2	7645.44	8184.61	7548.4	7898.06	7818.87
2203	k__Bacteria	p__Proteobacteria	c__Gammaproteobacteria	o__Oceanospirillales	f__Alteromonadaceae	g__Teredinibacter	s__Teredinibacter turnerae	NR_027564.1 gg_id:565759 Teredinibacter turnerae T7901 str. T7902; ATCC 39867	0.510725	0.978161	0.0758897	0.131439	0.325569	0.430263	0.473759	4.15411	1.09684	1	1	1	8	7695.19	9218.08	8616.62	9746.44	9445.94	9341.6	8886.17	7747.52	9245.74	9102.62	8828.89	8912.65
2206	k__Bacteria	p__Proteobacteria	c__Gammaproteobacteria	o__Pseudomonadales	f__Pseudomonadaceae	g__Pseudomonas	s__unclassified	EU169146.1 gg_id:245783 Pseudomonas brenneri str. B46	0.390085	0.978161	0.0228561	0.0768957	0.670687	0.559819	0.825653	7.89401	0.194737	1	1	1	8	9018.44	9787.35	9522.15	9752.99	10351.3	10503.7	9927.23	8866.62	9206.3	9690.42	10138.8	9832.02
2207	k__Bacteria	p__Proteobacteria	c__Gammaproteobacteria	o__Pseudomonadales	f__Pseudomonadaceae	g__Pseudomonas	s__unclassified	FJ893732.1 gg_id:548088 Matriptase-deficient mice exhibit ichthyotic selective shift skin microbiota WT3; ear punch biopsy C57BL/6J mouse (2 months) clone nbt24c04	0.912953	0.982723	0.303002	0.268845	0.312776	0.424613	0.0127283	1.21175	1.16047	1	1	1	8	11129.8	11292.1	12070.4	12011.3	11314.4	11150.8	11577.8	11865.9	11696.8	11291.2	10851.2	11534.1
2211	k__Bacteria	p__Proteobacteria	c__Gammaproteobacteria	o__Chromatiales	f__Chromatiaceae	g__unclassified	s__unclassified	GU302446.1 gg_id:538297 Spatial structure and activity sedimentary microbial underlying Beggiatoa spp. mat hydrocarbon seep marine sediments (900 water depth 0-24 m sediment depth) Mississippi Canyon 118 northern slope Gulf Mexico clone Out0bac26	0.333652	0.978161	0.00171071	0.0400898	0.0325157	0.235688	1.05852	21.3423	6.66665	1	1	1	8	9148.77	9258.99	9117.38	9464.67	9190.57	10040.6	8727.08	9086.4	8819.37	9991.81	9990.69	10787.8
2219	k__Bacteria	p__Proteobacteria	c__Gammaproteobacteria	o__Pseudomonadales	f__Pseudomonadaceae	g__Pseudomonas	s__unclassified	EU539954.1 gg_id:282412 profile human microbiota antecubital fossa (inner elbow) skin clone nbt108d06	0.989726	0.983296	0.0356584	0.0935591	0.0880233	0.294138	0.000176497	6.36403	3.77281	1	1	1	8	9728.71	9495.27	9219.11	9733.39	9360.13	9687.58	9747.33	8681.64	8875.07	10044.4	9791.89	10068.4
2221	k__Bacteria	p__Proteobacteria	c__Gammaproteobacteria	o__Oceanospirillales	f__Alteromonadaceae	g__HTCC2207	s__unclassified	EU544831.1 gg_id:267517 free-living particle- aggregate- archaeal and Laptev Sea 1.0-60 um size fraction ( suspended particles) Arctic seawater clone NABOS_SSPbact3	0.728406	0.978161	0.00547476	0.051175	0.0187022	0.216371	0.129359	14.2041	8.64513	1	1	1	8	9617	10291	11256.3	10846.2	10307.4	9091.7	11343.9	11602.9	11079.7	8529.34	9075.39	8980.53
2223	k__Bacteria	p__Proteobacteria	c__Gammaproteobacteria	o__Pseudomonadales	f__Pseudomonadaceae	g__Pseudomonas	s__Pseudomonas savastanoi	NZ_ACXT01000186.1 gg_id:523171 Pseudomonas syringae pv. aesculi str. 2250	0.195426	0.978161	0.372265	0.299917	0.815874	0.600765	1.99591	0.893247	0.0579155	1	1	1	8	9148.5	10056.5	9419.48	9107.29	9366.31	10778.4	10075.7	9799.83	9793.06	10178.9	10220.4	10325.6
2225	k__Bacteria	p__Proteobacteria	c__Gammaproteobacteria	o__Oceanospirillales	f__Alteromonadaceae	g__Marinobacter	s__unclassified	FJ348439.1 gg_id:565377 Investigation microbial soil method saltern 15 cm be surface clone DGGE gel band ntu331	0.487666	0.978161	0.0454951	0.10371	0.245288	0.390075	0.529245	5.60027	1.57219	1	1	1	8	10521.9	10950.1	10706.7	10891.1	10615	10290.7	11021.4	10965.8	10871.4	10511.8	10432.8	10671.6
2226	k__Bacteria	p__Proteobacteria	c__Gammaproteobacteria	o__Oceanospirillales	f__Alteromonadaceae	g__Marinimicrobium	s__unclassified	EU874388.1 gg_id:321327 Marinimicrobium sp. str. ISL-43	0.771612	0.978161	0.153638	0.187104	0.318197	0.426652	0.0901737	2.48428	1.13305	1	1	1	8	10172.9	11086.6	10630.7	10876.2	11097.1	11067.9	10779.2	10580.9	10863.2	10708.5	10843.7	10894.1
2228	k__Bacteria	p__Proteobacteria	c__Gammaproteobacteria	o__Pseudomonadales	f__Pseudomonadaceae	g__Pseudomonas	s__unclassified	EU111725.2 gg_id:558591 Pseudomonas migulae str. CT14	0.181152	0.978161	0.0488944	0.106681	0.264464	0.401677	2.14547	5.38392	1.44002	1	1	1	8	8642.98	9794.38	8517.31	8927.58	9190.55	10168	9649.64	8450.73	9168.93	11323.8	10325.9	9803.5
2229	k__Bacteria	p__Proteobacteria	c__Gammaproteobacteria	o__Oceanospirillales	f__Alteromonadaceae	g__Marinobacter	s__Marinobacter mobilis	GU223376.1 gg_id:533417 Marinobacter sp. str. EM497	0.64549	0.978161	0.0404565	0.0984207	0.15747	0.345359	0.228412	5.96195	2.4324	1	1	1	8	11446.6	12760.7	12370.1	12694.1	12253.6	10569.6	12504.5	12582.9	12789.9	10547.7	11407.9	11113.2
2230	k__Bacteria	p__Proteobacteria	c__Gammaproteobacteria	o__Alteromonadales	f__Alteromonadaceae	g__unclassified	s__unclassified	AJ295715.1 gg_id:73259 Alteromonas stellipolaris str. LMG 21861	0.407715	0.978161	0.188702	0.207439	0.0174281	0.21619	0.763444	2.06445	8.91888	1	1	1	8	7403.21	8705.54	9633.97	9921	10576.6	10368.8	9143.56	9948.42	9097.97	8549.75	9304.5	8540.69
2234	k__Bacteria	p__Proteobacteria	c__Gammaproteobacteria	o__Oceanospirillales	f__Oceanospirillaceae	g__Marinomonas	s__unclassified	AB242868.1 gg_id:142302 Marinomonas sanya str. F128	0.108297	0.978161	0.629977	0.401155	0.486696	0.49607	3.26721	0.250832	0.531685	1	1	1	8	7688.71	9122.36	8623.11	8923.42	9349.85	8276.61	7858.95	8227.16	8369.92	7678.88	8573.85	7996.18
2237	k__Bacteria	p__Proteobacteria	c__Gammaproteobacteria	o__Pseudomonadales	f__Pseudomonadaceae	g__Pseudomonas	s__unclassified	FJ588703.1 gg_id:565803 Pseudomonas fluorescens str. HDY-9	0.601112	0.978161	0.148315	0.184056	0.222703	0.379287	0.296197	2.55929	1.74779	1	1	1	8	7978.54	9577.42	9825.72	9752.5	8628.55	8699.15	9614.54	9853.71	9939.37	8707.49	8389.39	9138.98
2240	k__Bacteria	p__Proteobacteria	c__Gammaproteobacteria	o__Oceanospirillales	f__OM60	g__unclassified	s__unclassified	AY386336.1 gg_id:96552 marine str. HTCC2223	0.466555	0.978161	0.0518058	0.110022	0.504507	0.503616	0.584361	5.21334	0.488261	1	1	1	8	9411.51	9230.72	9473.19	9647.34	9509.24	9528.1	9369.62	8771.93	9448.21	9440.58	9545.33	9675.17
2241	k__Bacteria	p__Proteobacteria	c__Gammaproteobacteria	o__Chromatiales	f__Chromatiaceae	g__unclassified	s__unclassified	EU491103.1 gg_id:271777 Abundance and microbial life ocean crust seafloor lavas Loi'hi Seamount Pisces Peak X2 clone P9X2b3B08	0.231041	0.978161	0.275302	0.253616	0.272004	0.406142	1.68018	1.37119	1.39172	1	1	1	8	11880	11279.6	11227.4	11348.9	11444.2	11590.2	11319.6	11548.8	11569.1	12036.9	11487.9	11931.3
2243	k__Bacteria	p__Proteobacteria	c__Gammaproteobacteria	o__Pseudomonadales	f__Pseudomonadaceae	g__Pseudomonas	s__Pseudomonas oleovorans	EF028693.1 gg_id:189438 Pseudomonas sp. str. BCL-53	0.613248	0.978161	0.933207	0.491135	0.743504	0.581688	0.276526	0.00747949	0.114764	1	1	1	8	8485.04	9460.77	9806.11	9809.89	8849.77	9294.75	9412.94	9016.12	9172.71	9475.73	8819.95	8964.76
2244	k__Bacteria	p__Proteobacteria	c__Gammaproteobacteria	o__Oceanospirillales	f__Alteromonadaceae	g__Marinobacter	s__unclassified	DQ097521.1 gg_id:129808 Marinobacter giovannonii str. IS17	0.572957	0.978161	0.291135	0.262636	0.330163	0.431768	0.345368	1.27736	1.07489	1	1	1	8	8870.61	7902.34	7699.22	6902.58	8537.68	9147.91	8015.81	6951.22	7488.33	8177.62	8454.91	8513.2
2247	k__Bacteria	p__Proteobacteria	c__Gammaproteobacteria	o__Pseudomonadales	f__Pseudomonadaceae	g__Pseudomonas	s__unclassified	FJ893154.1 gg_id:549797 Matriptase-deficient mice exhibit ichthyotic selective shift skin microbiota HM3; ear punch biopsy C57BL/6J (St14 hypo/-) mouse (2 months) clone nbt17h04	0.0339274	0.978161	0.0877733	0.14156	0.39342	0.457817	6.52632	3.77997	0.813543	1	1	1	8	11034	11251.8	11151.8	11210.2	11569.8	11690.1	10829.1	10882	11126.9	11186.7	10757.5	11271.9
2249	k__Bacteria	p__Proteobacteria	c__Gammaproteobacteria	o__Pseudomonadales	f__Pseudomonadaceae	g__Pseudomonas	s__unclassified	EF154270.1 gg_id:188602 Pseudomonas cannabina str. 30	0.537574	0.978161	0.0237503	0.07802	0.245002	0.390075	0.414784	7.75477	1.57427	1	1	1	8	8340.77	9492	10564.2	9888.88	8879.75	7140.28	9419.42	9919.41	10051.2	7682.42	7078.59	8060.25
2251	k__Bacteria	p__Proteobacteria	c__Gammaproteobacteria	o__Pseudomonadales	f__Pseudomonadaceae	g__Pseudomonas	s__unclassified	FJ894001.1 gg_id:570570 Matriptase-deficient mice exhibit ichthyotic selective shift skin microbiota B1E; ear punch biopsy C57BL/6J mouse (4 weeks) clone nbt124e12	0.850628	0.978681	0.611962	0.394477	0.60348	0.537337	0.0378328	0.278569	0.292288	1	1	1	8	11099.3	10942.1	11174.8	11597.5	11311.4	10315.2	11111.8	11352.4	11203.4	10895.7	10948.4	11167.5
2254	k__Bacteria	p__Proteobacteria	c__Gammaproteobacteria	o__Alteromonadales	f__Alteromonadaceae	g__unclassified	s__unclassified	AM882575.1 gg_id:316071 Structure along hydrocarbon contamination coastal sediment oil polluted water petrochemical treatment plant clone 22 EDB3	0.842541	0.978161	0.887072	0.479991	0.237839	0.38665	0.0421069	0.0214928	1.62752	1	1	1	8	10595.5	9377.25	10392.4	9461.48	9611.01	10014.6	10719.8	8575.77	9393.3	9950.31	10288.5	10060
2260	k__Bacteria	p__Proteobacteria	c__Gammaproteobacteria	o__Alteromonadales	f__Pseudoalteromonadaceae	g__Pseudoalteromonas	s__unclassified	AY771728.1 gg_id:141235 Pseudoalteromonas nigrifaciens S3-28	0.257396	0.978161	0.387764	0.306528	0.251693	0.393585	1.48711	0.834179	1.52647	1	1	1	8	7998.84	9036.98	7860.75	8819.64	9225.58	9485.92	8203.67	8302.27	8410.29	8142.28	9400.55	6978.41
2264	k__Bacteria	p__Proteobacteria	c__Gammaproteobacteria	o__Chromatiales	f__Chromatiaceae	g__unclassified	s__unclassified	GQ262946.1 gg_id:511219 Structure Simulated Level Waste Site simulated level waste site clone F1_84X_2	0.107803	0.978161	0.0270402	0.0826227	0.044926	0.257086	3.27803	7.29436	5.6385	1	1	1	8	11002.7	11035.7	10705.4	11195.7	10877.4	10813.9	10978.7	10451	11066.5	11838.8	11305.4	11579.9
2265	k__Bacteria	p__Proteobacteria	c__Gammaproteobacteria	o__Oceanospirillales	f__Alcanivoracaceae	g__Alcanivorax	s__Alcanivorax venustensis	DQ768648.1 gg_id:255548 Alcanivorax venustensis MARC4C	0.0514661	0.978161	0.0188746	0.0724177	0.642483	0.550815	5.23261	8.60991	0.232654	1	1	1	8	11597.5	10709.3	10750.4	11341.6	11741.9	11393.5	11276.8	11360.3	11465.3	12286.9	11599	12195
2271	k__Bacteria	p__Proteobacteria	c__Gammaproteobacteria	o__Pseudomonadales	f__Pseudomonadaceae	g__Pseudomonas	s__unclassified	AY303243.1 gg_id:132705 Pseudomonas sp. str. pcs19	0.973101	0.982723	0.98357	0.505648	0.392407	0.457296	0.00121025	0.000451384	0.817203	1	1	1	8	7587.95	10517.8	10700.3	10749.3	10922.6	8858.45	10584.7	10139.6	9915.39	10478.4	9388.78	8965.3
2272	k__Bacteria	p__Proteobacteria	c__Gammaproteobacteria	o__Pseudomonadales	f__Pseudomonadaceae	g__Pseudomonas	s__unclassified	EU538992.1 gg_id:286283 profile human microbiota antecubital fossa (inner elbow) skin clone nbt98c10	0.69452	0.978161	0.0657148	0.122495	0.775764	0.589759	0.165833	4.54015	0.0868175	1	1	1	8	12342.6	12236.2	12504.2	12461.4	12071.6	12021.9	12206.2	12376.2	12468.2	12198.7	11969.7	12184.7
2278	k__Bacteria	p__Proteobacteria	c__Gammaproteobacteria	o__Oceanospirillales	f__Halomonadaceae	g__Salicola	s__unclassified	GU397402.1 gg_id:522270 Salicola salis str. W7B	0.350881	0.978161	0.278154	0.254974	0.585918	0.53163	0.98134	1.35372	0.3221	1	1	1	8	9630.13	10087.9	9343.9	9707.12	9259.95	10519.6	10118	9731.27	9514.16	10212.3	10379.2	10005.7
2279	k__Bacteria	p__Proteobacteria	c__Gammaproteobacteria	o__Alteromonadales	f__Pseudoalteromonadaceae	g__Pseudoalteromonas	s__unclassified	DQ492775.1 gg_id:158978 Pseudoalteromonas sp. str. BSi20576	0.98322	0.983296	0.986667	0.506315	0.676029	0.561599	0.000470845	0.000297227	0.188015	1	1	1	8	12339.6	12168	11560.3	11947.5	11573.7	12289.1	12401	11616.9	11795.2	11883.7	11933	12275.2
2281	k__Bacteria	p__Proteobacteria	c__Gammaproteobacteria	o__Pseudomonadales	f__Pseudomonadaceae	g__Pseudomonas	s__Pseudomonas stutzeri	AF284764.1 gg_id:41253 Pseudomonas stutzeri str. phen8	0.742834	0.978161	0.537314	0.364928	0.101171	0.30642	0.115391	0.415328	3.42978	1	1	1	8	10698.6	11378.6	11262.8	11614	11053.2	11280.4	11431.3	11343.6	11326.1	10797.7	11348.3	10698.9
2282	k__Bacteria	p__Proteobacteria	c__Gammaproteobacteria	o__Chromatiales	f__Chromatiaceae	g__unclassified	s__unclassified	AM997814.1 gg_id:543652 and biogeography deep-sea surface sediments South Ocean Atlantic Ocean:South-Atlantic OceanGuinea Basin clone Ucb15557	0.0668943	0.978161	0.185105	0.205572	0.293497	0.414958	4.49159	2.10249	1.26399	1	1	1	8	11469.6	10811.5	11677	11718	11609.1	11783.1	11757.3	11848	11804.4	12088	11839.9	11627.6
2285	k__Bacteria	p__Proteobacteria	c__Gammaproteobacteria	o__Pseudomonadales	f__Pseudomonadaceae	g__Pseudomonas	s__unclassified	EU535368.1 gg_id:286102 profile human microbiota antecubital fossa (inner elbow) skin clone nbt02b04	0.345169	0.978161	0.331311	0.283344	0.0388554	0.245276	1.00628	1.06948	6.08906	1	1	1	8	12097.5	12482.7	12076.1	12073.2	12132.3	12069	11906.2	11869.3	11956.3	12161.6	12060.7	12442.2
2288	k__Bacteria	p__Proteobacteria	c__Gammaproteobacteria	o__Pseudomonadales	f__Pseudomonadaceae	g__Pseudomonas	s__unclassified	DQ536514.1 gg_id:160709 Pseudomonas trivialis str. BIHB 736	0.419277	0.978161	0.419324	0.319919	0.28143	0.409385	0.724961	0.724809	1.33397	1	1	1	8	9003.23	7284.3	6889.69	6142.27	7422.96	7084.02	7706.13	7410.23	7678.41	7478.05	7265.84	8433.44
2289	k__Bacteria	p__Proteobacteria	c__Gammaproteobacteria	o__Alteromonadales	f__Alteromonadaceae	g__unclassified	s__unclassified	AM990642.1 gg_id:277954 Alteromonas sp. MOLA 365	0.389318	0.978161	0.203533	0.215846	0.0302739	0.234363	0.82846	1.91742	6.90618	1	1	1	8	9148.62	9907.41	9330.39	9587.1	10057.2	9983.86	11207.4	9823.89	10889.1	8907.43	10185.3	8819.75
2296	k__Bacteria	p__Proteobacteria	c__Gammaproteobacteria	o__Pseudomonadales	f__Pseudomonadaceae	g__Azorhizophilus	s__Azorhizophilus paspali	EF100148.1 gg_id:205415 Azorhizophilus paspali str. ICMP 7470	0.234864	0.978161	0.875426	0.477245	0.688378	0.564852	1.65031	0.0262002	0.173017	1	1	1	8	8925.44	6702.76	6535.8	6886.89	7750.08	6693.8	7383.08	8299.21	7734.38	7619.14	7456.32	8707.6
2297	k__Bacteria	p__Proteobacteria	c__Gammaproteobacteria	o__Alteromonadales	f__Idiomarinaceae	g__Idiomarina	s__Idiomarina baltica	NR_027560.1 gg_id:549106 Idiomarina baltica OS145 str. OS145; DSM 15154	0.177889	0.978161	0.904733	0.484458	0.233653	0.385132	2.18192	0.01526	1.6597	1	1	1	8	11366	10416.3	10537.7	10400.3	10661.3	10495.4	10267.1	10022.1	10536.3	10633.6	10559.2	10262.2
2298	k__Bacteria	p__Proteobacteria	c__Gammaproteobacteria	o__Chromatiales	f__Chromatiaceae	g__unclassified	s__unclassified	GQ348554.1 gg_id:554477 Metagenome versatile chemolithoautotroph expanding oceanic dead zones Saanich Inlet 10 m depth clone SHAB436	0.0273283	0.978161	0.00139886	0.0397382	0.315021	0.425756	7.25744	22.8046	1.14903	1	1	1	8	9932.43	9268.87	9878.28	10149.4	10114.4	10513.1	10025.5	9950.89	9846.61	11100.3	10515.8	10886.7
2299	k__Bacteria	p__Proteobacteria	c__Gammaproteobacteria	o__Methylococcales	f__Methylococcaceae	g__Methylobacter	s__unclassified	GQ350283.1 gg_id:578592 Metagenome versatile chemolithoautotroph expanding oceanic dead zones Saanich Inlet 120 m depth clone SHBC466	0.918994	0.982723	0.481652	0.343119	0.0954665	0.300927	0.011016	0.544508	3.57106	1	1	1	8	10349	11475.4	11313.8	11511.8	11251.2	11173.2	11592.4	11551.7	11376.2	10357.5	11233.2	11108.9
2302	k__Bacteria	p__Proteobacteria	c__Gammaproteobacteria	o__Chromatiales	f__Chromatiaceae	g__unclassified	s__unclassified	FM178271.1 gg_id:310885 Thiolamprovum pedioforme str. 4470 = DSM 3802(T)	0.161162	0.978161	0.00394395	0.0465287	0.0982122	0.304703	2.38399	16.0085	3.50172	1	1	1	8	10173.1	9665.65	9644.52	9782.93	10655.1	10330.3	9480.53	9710.92	10094.3	11269	10619.7	10940.2
2304	k__Bacteria	p__Proteobacteria	c__Gammaproteobacteria	o__Methylococcales	f__Methylococcaceae	g__Methylocaldum	s__unclassified	AF215632.1 gg_id:71299 Methylocaldum sp. str. dr65	0.699365	0.978161	0.561674	0.37434	0.291538	0.414457	0.160294	0.36654	1.27507	1	1	1	8	10135.4	10363.3	10669.7	10823.5	10140.9	10417.4	10596.1	10468.4	10727	10494.2	10335.5	10255.1
2305	k__Bacteria	p__Proteobacteria	c__Gammaproteobacteria	o__unclassified	f__unclassified	g__sfF	s__unclassified	AB186988.1 gg_id:103264 Mariana trough hydrothermal vent water 0.2micro-m filterable fraction clone MT-NB40	0.434516	0.978161	0.178245	0.201438	0.0757643	0.283819	0.676827	2.1779	4.15846	1	1	1	8	11049.5	10624.9	11424.4	10648.5	11095.7	11045.3	10443	10896.9	11091.1	11616.1	11145.7	11598.6
2306	k__Bacteria	p__Proteobacteria	c__Gammaproteobacteria	o__Oceanospirillales	f__HTCC2089	g__unclassified	s__unclassified	EU799754.1 gg_id:306969 It's all ranking aquatic Newport Harbour RI clone 1C227399	0.370133	0.978161	0.00712156	0.0529557	0.0894217	0.296364	0.901673	12.8623	3.73325	1	1	1	8	8127.19	7474.51	7768.09	7469.63	8968	8743.68	6344.62	6184.55	7684.93	8960.72	9005.42	8291.18
2309	k__Bacteria	p__Proteobacteria	c__Gammaproteobacteria	o__unclassified	f__unclassified	g__sfC	s__unclassified	DQ228657.1 gg_id:144957 Microbial colonizing mineral surfaces within sulfide-microbial incubator clone CH2b56	0.619331	0.978161	0.0881377	0.141595	0.566734	0.524047	0.266996	3.76954	0.356938	1	1	1	8	10619.7	11072.2	11301.8	9365.36	10737.6	10836.1	10848	11010.8	11069.6	10813.9	10330.6	10696.3
2314	k__Bacteria	p__Proteobacteria	c__Gammaproteobacteria	o__Chromatiales	f__Sinobacteraceae	g__unclassified	s__unclassified	GU061304.1 gg_id:576363 Evaluation culturing methods cultivate previously Yel Sea intertidal beach seawater 20 m depth clone 20m-58	0.437466	0.978161	0.00951836	0.0579824	0.128844	0.324978	0.667834	11.4832	2.86741	1	1	1	8	11318.8	9996.52	10749.8	10413.8	11564.3	11656.6	10327.1	10159.5	10767.4	12117.2	12255.4	11586.3
2315	k__Bacteria	p__Proteobacteria	c__Gammaproteobacteria	o__Thiotrichales	f__Thiotrichaceae	g__Leucothrix	s__unclassified	FN397818.1 gg_id:421635 geomicrobiological investigation sediments Gulf Cadiz GeoB 9072-1 anoxic sub-surface breccia Capt Arutyunov mud volcano clone CpA BacB22	0.343418	0.978161	0.3885	0.306733	0.718566	0.574113	1.01405	0.831466	0.139412	1	1	1	8	11292.2	10623.1	10764.1	10959.3	11544.3	10693.7	9495.79	10949.2	10906.9	11071	11208.7	10308.3
2316	k__Bacteria	p__Proteobacteria	c__Gammaproteobacteria	o__Oceanospirillales	f__Halomonadaceae	g__Candidatus Portiera	s__Candidatus Portiera aleyrodidarum	AF400466.1 gg_id:36328 Primary endosymbiont Bemisia tabaci clone UG23 aleyrodidarum	0.415	0.978161	0.972172	0.503078	0.163491	0.347058	0.738994	0.00129531	2.3542	1	1	1	8	9423.82	10251.6	9600.41	9775.19	8844.19	9214.5	9177.99	9193.53	10255	10464	9277.6	10396.1
2317	k__Bacteria	p__Proteobacteria	c__Gammaproteobacteria	o__unclassified	f__unclassified	g__sfA	s__unclassified	FM242254.1 gg_id:356042 sequences sediment clone 22 T0h-oil	0.222245	0.978161	0.00562807	0.0512045	0.0454867	0.257874	1.75161	14.0589	5.60083	1	1	1	8	11170.5	11127.1	11721.4	11713.2	10827.3	10585.9	11519.4	11537.4	11635.5	10026.8	10588.7	10128.8
2318	k__Bacteria	p__Proteobacteria	c__Gammaproteobacteria	o__Methylococcales	f__Methylococcaceae	g__Methylococcus	s__unclassified	X72771.1 gg_id:8036 Methylococcus capsulatus Bath str. ACM 3302 ATCC 33009 NCIBM 1113	0.19322	0.978161	0.00464237	0.0489041	0.0208236	0.218496	2.01804	15.0926	8.23785	1	1	1	8	8558.34	8378.67	8323.5	8751.65	8917.22	8346.24	7874.18	7921.39	8387	9847.56	8940.11	10418.1
2319	k__Bacteria	p__Proteobacteria	c__Gammaproteobacteria	o__Chromatiales	f__Sinobacteraceae	g__unclassified	s__unclassified	EU491633.1 gg_id:258366 Abundance and microbial life ocean crust seafloor lavas East Pacific Rise clone EPR3970-MO1A-Bc47	0.546196	0.978161	0.964249	0.500876	0.220334	0.37833	0.397037	0.00213851	1.76765	1	1	1	8	10819.3	9572.16	11203.4	11159.8	11029.9	10484.1	10848.6	11166	11227.8	10713.5	10898.1	10474.2
2320	k__Bacteria	p__Proteobacteria	c__Gammaproteobacteria	o__Legionellales	f__Legionellaceae	g__unclassified	s__unclassified	EF612978.1 gg_id:233794 acid mine drainage clone YSK16S-15	0.982118	0.983296	0.015802	0.0671682	0.262976	0.400913	0.000534682	9.30733	1.44978	1	1	1	8	10438	11129.4	11114	10946.5	10337	9954.7	11522.7	11419.5	10662.1	9658.46	10524.4	10096.2
2325	k__Bacteria	p__Proteobacteria	c__Gammaproteobacteria	o__Pseudomonadales	f__Moraxellaceae	g__Moraxella	s__unclassified	AF005185.1 gg_id:8278 Moraxella catarrhalis str. ATCC 25238T	0.273187	0.978161	0.740772	0.437549	0.471267	0.489586	1.38432	0.117332	0.571682	1	1	1	8	9533.37	8933.11	10157	9531.27	10055	9866.72	9628.11	9786.53	8891.41	9383.87	9596.31	9013.62
2326	k__Bacteria	p__Proteobacteria	c__Gammaproteobacteria	o__Chromatiales	f__Chromatiaceae	g__unclassified	s__unclassified	GQ346946.1 gg_id:555763 Metagenome versatile chemolithoautotroph expanding oceanic dead zones Saanich Inlet 100 m depth clone SGPZ588	0.100198	0.978161	0.0249306	0.0798402	0.00458665	0.195167	3.45313	7.58079	15.1592	1	1	1	8	10905.2	10142	9572.28	10139.2	9972.06	9762.34	9824.52	9924.48	9539.08	11400.9	10973.1	11262.3
2328	k__Bacteria	p__Proteobacteria	c__Gammaproteobacteria	o__Thiotrichales	f__Thiotrichaceae	g__Thiothrix	s__unclassified	FJ769459.1 gg_id:513774 Changes Methanogenic Microbial After Sludge Pre-treatment full-scale municipal anaerobic digester clone FP_D7	0.499509	0.978161	0.79104	0.453652	0.397006	0.459202	0.50016	0.075066	0.800703	1	1	1	8	9575.06	8945.65	8778.03	8405.67	10288.2	9818.76	9371.19	8637.54	9484.85	9050.13	9186.18	8612.5
2331	k__Bacteria	p__Proteobacteria	c__Gammaproteobacteria	o__Chromatiales	f__Chromatiaceae	g__unclassified	s__unclassified	DQ070817.1 gg_id:149753 Prokaryotic Structures Seafloor Basalts Varying Age East Pacific Rise and Ridge basalt glass Cobb Seamount Juan de Fuca clone JdFBGBact_9	0.442232	0.978161	0.140146	0.178968	0.191568	0.361974	0.653519	2.68164	2.03484	1	1	1	8	7716.82	8263.23	7191.98	5996.78	6128.93	7604.92	7197.3	6850.13	6614.48	6831.57	7511.93	6081.32
2340	k__Bacteria	p__Proteobacteria	c__Gammaproteobacteria	o__Chromatiales	f__Ectothiorhodospiraceae	g__Thioalkalivibrio	s__unclassified	EU709869.1 gg_id:354793 Thioalkalivibrio sp. str. ALMg14	0.0717992	0.978161	0.0063279	0.0518834	0.0465897	0.259622	4.30082	13.4541	5.52841	1	1	1	8	10270.8	9001.6	9762.18	9434.56	10176.5	10557.6	9743.31	9219.3	9833.04	11625.7	10897.9	11456.5
2342	k__Bacteria	p__Proteobacteria	c__Gammaproteobacteria	o__Chromatiales	f__Sinobacteraceae	g__unclassified	s__unclassified	EF999361.1 gg_id:252341 Vertical and Methanotrophs Estuarine Sediments Pearl River Estuary sediments 6cm depth clone TopBa56	0.269284	0.978161	0.75122	0.440951	0.81731	0.601276	1.40892	0.107684	0.0569962	1	1	1	8	8725.96	7118.7	7751.29	7581.57	7222.23	8915.09	9256.88	7835.28	7807.51	8921.9	8911.33	7845.85
2348	k__Bacteria	p__Proteobacteria	c__Gammaproteobacteria	o__Chromatiales	f__Chromatiaceae	g__unclassified	s__unclassified	FM242262.1 gg_id:329501 sequences sediment clone 93 T0h-oil	0.148336	0.978161	0.747058	0.439588	0.982859	0.643066	2.559	0.111472	0.000491281	1	1	1	8	10628.2	10154.1	10770.2	10512.9	10844.2	10379.4	9626.45	10307.3	10661.1	10192.3	10456.6	10156.3
2349	k__Bacteria	p__Proteobacteria	c__Gammaproteobacteria	o__Chromatiales	f__Chromatiaceae	g__unclassified	s__unclassified	EU491843.1 gg_id:260428 Abundance and microbial life ocean crust seafloor lavas East Pacific Rise clone EPR3965-I2-Bc18	0.755472	0.978161	0.808947	0.459145	0.896143	0.622834	0.10389	0.0624603	0.0181559	1	1	1	8	9299.49	8844.01	8981.42	8827.78	8830.23	9173.7	9162.3	8428.71	9185.51	8834.72	9628.75	8225.25
2350	k__Bacteria	p__Proteobacteria	c__Gammaproteobacteria	o__Oceanospirillales	f__Halomonadaceae	g__Candidatus Portiera	s__Candidatus Portiera aleyrodidarum	Z11928.1 gg_id:8116 symbiont of Trialeurodes vaporariorum (greenhouse whitefly)	0.885199	0.980879	0.0782782	0.133448	0.0508849	0.263267	0.0222176	4.07309	5.26595	1	1	1	8	11629.1	11322.2	11314.1	11604.2	11364.4	11370	11489.4	11602.4	11820.2	11324.2	11119.9	11326.8
2361	k__Bacteria	p__Proteobacteria	c__Gammaproteobacteria	o__Legionellales	f__Coxiellaceae	g__unclassified	s__unclassified	EU134738.1 gg_id:235968 tallgrass prarie soil clone FFCH12405	0.580365	0.978161	0.00986114	0.0585699	0.78192	0.591376	0.331934	11.322	0.0819698	1	1	1	8	10924.8	11136	11434.9	10940.4	10606.7	10395	11005.2	11089.7	11524.2	10886.8	10822.1	10600.2
2362	k__Bacteria	p__Proteobacteria	c__Gammaproteobacteria	o__Chromatiales	f__Sinobacteraceae	g__unclassified	s__unclassified	GQ264010.1 gg_id:589456 Structure Simulated Level Waste Site simulated level waste site clone WC3_08	0.00980364	0.889255	0.0270208	0.0826227	0.356514	0.442041	11.3485	7.29686	0.957342	1	1	1	8	8248.92	7927.72	7953.24	8587.97	8109.47	8810	9342.7	7797.67	8900.78	9922.92	9442.02	9618.44
2363	k__Bacteria	p__Proteobacteria	c__Gammaproteobacteria	o__Oceanospirillales	f__Halomonadaceae	g__Candidatus Portiera	s__unclassified	EF574040.1 gg_id:233586 site S25 near Coco's Island marine clone S25_384	0.197177	0.978161	0.302743	0.268714	0.0685043	0.277361	1.97859	1.21314	4.42704	1	1	1	8	9151.9	9186.01	8773.71	9606.2	9483.58	9550.79	9829.93	9042.86	9913.35	9503.58	9287.76	9516.57
2364	k__Bacteria	p__Proteobacteria	c__Gammaproteobacteria	o__Chromatiales	f__Chromatiaceae	g__unclassified	s__unclassified	AM882535.1 gg_id:316871 Structure along hydrocarbon contamination coastal sediment oil polluted water petrochemical treatment plant clone 96 EDB2	0.452078	0.978161	0.0479123	0.105785	0.283866	0.410661	0.624754	5.44441	1.3195	1	1	1	8	9397.25	7521.7	8833.66	8111.28	9374.08	9620.34	8534.55	8188.41	8620.42	10009.3	9908.53	9402.68
2368	k__Bacteria	p__Proteobacteria	c__Gammaproteobacteria	o__Chromatiales	f__Sinobacteraceae	g__unclassified	s__unclassified	FJ545453.1 gg_id:513570 Diveristy Seawater and Sediment Northern North Yel Sea sediment clone S1-23	0.900786	0.982258	0.745431	0.43899	0.218464	0.378178	0.016559	0.112973	1.78353	1	1	1	8	10539.2	10112.8	11432	11529.2	11018.4	11107	11438.7	10672	11107.2	11009.3	11309.2	9960.44
2373	k__Bacteria	p__Proteobacteria	c__Gammaproteobacteria	o__unclassified	f__unclassified	g__sfN	s__unclassified	GQ441315.1 gg_id:554466 and dynamic mat present vs. active nitrogen-fixing microorganisms marine microbial mats sandy intertidal beach clone GBII-44	0.815434	0.978161	0.0571711	0.114838	0.175637	0.353735	0.0581985	4.92895	2.2076	1	1	1	8	10937.1	6459.28	9331.39	7486.25	10387.8	10813	7869.9	7446.45	6803.63	11628	10488.4	9891.07
2376	k__Bacteria	p__Proteobacteria	c__Gammaproteobacteria	o__Chromatiales	f__Sinobacteraceae	g__unclassified	s__unclassified	EU491448.1 gg_id:261579 Abundance and microbial life ocean crust seafloor lavas Hawai'i South Point X4 clone P0X4b3D09	0.13084	0.978161	0.203334	0.215754	0.479234	0.493576	2.83308	1.9193	0.550742	1	1	1	8	11170.4	9593.07	11291.3	10345.4	11301.8	11089.6	10663.5	10934.8	11454.3	12244.3	11396.4	11667.6
2378	k__Bacteria	p__Proteobacteria	c__Gammaproteobacteria	o__Oceanospirillales	f__Halomonadaceae	g__Candidatus Portiera	s__unclassified	GU230321.1 gg_id:561326 Multilevel approach along Rio de la Plata-South Atlantic Ocean coastal water clone ARTE4_205	0.451401	0.978161	0.239957	0.236737	0.225582	0.381495	0.626698	1.61154	1.72405	1	1	1	8	9580.31	10442	10916.5	10721.9	9859.5	10389.6	11113.4	10648.1	10733.5	10330.7	10051.8	10203
2379	k__Bacteria	p__Proteobacteria	c__Gammaproteobacteria	o__Chromatiales	f__Sinobacteraceae	g__unclassified	s__unclassified	EU491043.1 gg_id:263799 Abundance and microbial life ocean crust seafloor lavas Loi'hi Seamount South Rift X3 clone P7X3b4E11	0.0482885	0.978161	0.00219301	0.0405176	0.0192541	0.216371	5.42105	19.637	8.53375	1	1	1	8	11615	10808.5	11372	11150.4	11627.4	11744.5	11362.1	11058.8	11089.3	12469.1	12283.8	12296
2384	k__Bacteria	p__Proteobacteria	c__Gammaproteobacteria	o__Chromatiales	f__Ectothiorhodospiraceae	g__unclassified	s__unclassified	EF157181.1 gg_id:251900 Microbial natural asphalts rancho la brea heavy oil seeps Rancho La Brea tar pits clone 101-185	0.727058	0.978161	0.00641817	0.0521761	0.0342355	0.239592	0.130712	13.3822	6.49667	1	1	1	8	11050.9	10018.6	10340.8	10235.7	10949.3	10996.9	10133.8	9379.3	9872.48	11413.8	11028.4	11261.4
2386	k__Bacteria	p__Proteobacteria	c__Gammaproteobacteria	o__Chromatiales	f__Halothiobacillaceae	g__Halothiobacillus	s__unclassified	EU124668.1 gg_id:242036 Thioalkalibacter halophilus str. ALCO1	0.0984899	0.978161	0.171611	0.197188	0.0826922	0.287398	3.49485	2.25465	3.93141	1	1	1	8	9576.49	9898.37	8725.49	9544.16	9368.1	8957.39	9412.61	8955.55	9754.31	10234.7	10050.4	10231.9
2387	k__Bacteria	p__Proteobacteria	c__Gammaproteobacteria	o__Sedimenticolales	f__Sedimenticolaceae	g__Sedimenticola	s__unclassified	EU488600.1 gg_id:535578 lucinid bivalve- symbiotic system: significance geochemical habitat on and gill symbiont Thalassia sea grass beds clone MPC2_41	0.763287	0.978161	0.649897	0.407977	0.962127	0.638264	0.0971147	0.222282	0.00240012	1	1	1	8	11080.3	10277.1	8556.75	9384.44	10899.7	10369.5	10025.8	9695.09	10705.6	10569.7	10594.3	9862.69
2390	k__Bacteria	p__Proteobacteria	c__Gammaproteobacteria	o__unclassified	f__unclassified	g__sfA	s__unclassified	FN396657.1 gg_id:539488 constant flux thermophilic cold seabed Arctic marine surface sediment clone s5_0_I_31	0.605065	0.978161	0.210942	0.220079	0.668608	0.559195	0.289691	1.84935	0.197391	1	1	1	8	12750.3	9118.62	12072.5	11989.7	12506.4	12673.1	11229.3	12195.5	12274.3	12662.9	12531.1	12143.2
2392	k__Bacteria	p__Proteobacteria	c__Gammaproteobacteria	o__Chromatiales	f__Chromatiaceae	g__unclassified	s__unclassified	FJ152611.1 gg_id:355416 Changes ly soil (Mexico) flooding alkaline saline soils former lake Texcoco clone TX1A_59	0.252558	0.978161	0.843064	0.468686	0.412975	0.466886	1.52041	0.0418231	0.745717	1	1	1	8	9721.39	10263.3	10549.4	10670.4	9769.61	9096.09	10333.7	10117.1	10428.6	10841.7	9827.27	10826.2
2393	k__Bacteria	p__Proteobacteria	c__Gammaproteobacteria	o__Oceanospirillales	f__ZA3412c	g__unclassified	s__unclassified	AY386342.1 gg_id:97969 marine str. HTCC2151	0.755677	0.978161	0.0249376	0.0798402	0.915208	0.626826	0.103709	7.57979	0.0120744	1	1	1	8	9528.03	9627.74	8767.28	9638.52	10114.9	10265.9	10175.6	8929.75	8985.93	10260.7	10049.3	10051.9
2397	k__Bacteria	p__Proteobacteria	c__Gammaproteobacteria	o__unclassified	f__unclassified	g__sfA	s__unclassified	AM882547.1 gg_id:333792 Structure along hydrocarbon contamination coastal sediment oil polluted water petrochemical treatment plant clone 21 EDB2	0.781227	0.978161	0.258397	0.245695	0.758781	0.585889	0.0825081	1.48033	0.100991	1	1	1	8	9548.31	8285.1	8894.65	9210.07	10492.6	8784.66	9182.29	9007.14	9232.29	9882.51	9940.62	8629.15
2403	k__Bacteria	p__Proteobacteria	c__Gammaproteobacteria	o__Sedimenticolales	f__Sedimenticolaceae	g__Sedimenticola	s__endosymbiont of Riftia pachyptila	U77478.1 gg_id:7623 endosymbiont Riftia pachyptila	0.64577	0.978161	0.0343366	0.0920721	0.0900927	0.296748	0.22802	6.48702	3.71456	1	1	1	8	11128.4	9071.66	8875.69	9088.89	10562.4	10230	9266.93	9148.89	8775.06	10924.4	10872.7	11210.7
2404	k__Bacteria	p__Proteobacteria	c__Gammaproteobacteria	o__Pseudomonadales	f__Moraxellaceae	g__Psychrobacter	s__unclassified	EU880519.1 gg_id:311744 Psychrobacter nivimaris str. P24a	0.260822	0.978161	0.0688399	0.125286	0.71927	0.574334	1.46406	4.41383	0.138678	1	1	1	8	9409.02	8972.01	9471.61	9083.2	10214.4	11029.3	9629.43	10249	9557.19	10004.1	10803.6	10357.1
2406	k__Bacteria	p__Proteobacteria	c__Gammaproteobacteria	o__Oceanospirillales	f__Halomonadaceae	g__Candidatus Portiera	s__unclassified	EF573891.1 gg_id:239178 site S25 near Coco's Island marine clone S25_235	0.0415587	0.978161	0.812949	0.460319	0.212343	0.375794	5.8781	0.059812	1.83685	1	1	1	8	9878.85	10041.9	10217.9	10289.5	9280.67	9390.3	10425.5	10327.9	10172.6	10726.4	9912.25	11105.3
2407	k__Bacteria	p__Proteobacteria	c__Gammaproteobacteria	o__Acidithiobacillales	f__Acidithiobacillaceae	g__Acidithiobacillus	s__Acidithiobacillus ferrooxidans	AF329205.1 gg_id:33408 Acidithiobacillus ferrooxidans str. ATCC23270	0.856785	0.978817	0.0661249	0.122914	0.062163	0.270997	0.0347382	4.52314	4.69344	1	1	1	8	11596.5	11403.9	12268.2	11865	11584	11839.2	11946	12168.7	12131.5	11568.9	11508.5	11049.2
2408	k__Bacteria	p__Proteobacteria	c__Gammaproteobacteria	o__Pseudomonadales	f__Moraxellaceae	g__Psychrobacter	s__unclassified	EF101551.1 gg_id:182841 Psychrobacter pulmonis str. KOPRI24933	0.644248	0.978161	0.122093	0.16737	0.504858	0.503616	0.230158	2.98896	0.487435	1	1	1	8	8229.74	10063.1	10845.6	10162.5	9072.93	8330.99	10391.7	10191.5	10351.8	8394.51	9717.65	9121.14
2409	k__Bacteria	p__Proteobacteria	c__Gammaproteobacteria	o__Legionellales	f__Coxiellaceae	g__unclassified	s__unclassified	EU491737.1 gg_id:265658 Abundance and microbial life ocean crust seafloor lavas East Pacific Rise clone EPR3968-O8a-Bc70	0.626589	0.978161	0.010088	0.0585699	0.305883	0.421229	0.255905	11.2191	1.19638	1	1	1	8	11708.7	11532.2	11265.7	11484.4	12318.5	11742.3	11474.2	11202.6	11559.1	12219.5	11967.4	12094.9
2410	k__Bacteria	p__Proteobacteria	c__Gammaproteobacteria	o__Chromatiales	f__Chromatiaceae	g__unclassified	s__unclassified	EF644807.1 gg_id:297894 genes and citrate lyase deep-sea microbial MAR Logatchev hydrothermal vent system 3000m water depth sulfide clone L8B5	0.148278	0.978161	0.306224	0.270382	0.307647	0.421953	2.55983	1.19458	1.18708	1	1	1	8	11617	9772.91	10934	10749.3	10754.8	10822.8	10639.2	11025.3	11089.6	11565.4	11641	11387.2
2411	k__Bacteria	p__Proteobacteria	c__Gammaproteobacteria	o__Sedimenticolales	f__Sedimenticolaceae	g__Sedimenticola	s__unclassified	U62131.1 gg_id:32280 Solemya terraeregina gill symbiont	0.90932	0.982723	0.0183342	0.0719614	0.826518	0.603459	0.0138185	8.72172	0.0512871	1	1	1	8	10563.5	10040	10224	10747	10449.4	11592.4	9755.05	10254.3	10739.8	11147	10836.9	11052.4
2414	k__Bacteria	p__Proteobacteria	c__Gammaproteobacteria	o__Oceanospirillales	f__HTCC2089	g__unclassified	s__unclassified	AM259847.1 gg_id:210420 Spatial sponge- Mediterranean Tethya aurantium sponge cortex clone TAA-10-33	0.271499	0.978161	0.0402152	0.098396	0.230957	0.384295	1.3949	5.98069	1.68085	1	1	1	8	7848.72	7306.02	8088.58	7416.98	8132.32	8691.38	7498.69	7194.18	6400.05	8179.81	8413.19	7747.86
2415	k__Bacteria	p__Proteobacteria	c__Gammaproteobacteria	o__Chromatiales	f__Halothiobacillaceae	g__unclassified	s__unclassified	EU101026.1 gg_id:246095 Sulfide/oxygen supply ratio predicts outcome competition among sulfur-oxidizing waters Frasassi sulfidic cave stream biofilm clone FS0612_B36	0.322929	0.978161	0.0180625	0.0715805	0.0115829	0.20332	1.10966	8.77952	10.6066	1	1	1	8	8503.26	8751.92	8339.54	7947.28	8525.35	8912.74	7581.8	8499.64	7942.99	9315.52	9167.67	9973.94
2416	k__Bacteria	p__Proteobacteria	c__Gammaproteobacteria	o__Oceanospirillales	f__ZA3412c	g__unclassified	s__unclassified	GU061277.1 gg_id:588515 Evaluation culturing methods cultivate previously Yel Sea intertidal beach seawater 20 m depth clone 20m-14	0.848633	0.978165	0.123059	0.168053	0.0635947	0.27324	0.038865	2.97103	4.63033	1	1	1	8	9182.34	9582.7	9750.56	9792.32	9411.56	9610.2	10748.5	9499.5	9905.09	9353.32	9348.43	8749.66
2417	k__Bacteria	p__Proteobacteria	c__Gammaproteobacteria	o__Sedimenticolales	f__Sedimenticolaceae	g__Sedimenticola	s__Anodontia fragilis gill symbiont	FJ752438.1 gg_id:530747 endosymbionts Loripes lacteus and Anodontia fragilis gill symbiont clone 2A	0.229121	0.978161	0.10115	0.151707	0.15741	0.345359	1.69545	3.43029	2.43321	1	1	1	8	8456.49	7903.12	8690	9164.79	8858.31	9637.07	9031.68	9249.51	8958.15	9423.12	8398.49	9641.32
2418	k__Bacteria	p__Proteobacteria	c__Gammaproteobacteria	o__Oceanospirillales	f__ZA3412c	g__unclassified	s__unclassified	GQ349185.1 gg_id:588789 Metagenome versatile chemolithoautotroph expanding oceanic dead zones Saanich Inlet 120 m depth clone SHAN516	0.560831	0.978161	0.51158	0.355358	0.0296197	0.23226	0.368158	0.47179	6.98034	1	1	1	8	10249.1	10683	10833.2	11033.2	10623.2	10828.6	11015.4	11067.7	10878.1	10414.7	10790.6	10530.5
2423	k__Bacteria	p__Proteobacteria	c__Gammaproteobacteria	o__Pseudomonadales	f__Moraxellaceae	g__Psychrobacter	s__unclassified	AY167281.1 gg_id:82289 Psychrobacter glacincola str. ANT9104	0.555504	0.978161	0.032221	0.0891918	0.986608	0.644064	0.378492	6.69693	0.000299855	1	1	1	8	10815.8	10905	11047.4	11087.3	11109.1	11476.5	11058.2	10913.3	11016.4	10980.6	11307.5	11592.4
2426	k__Bacteria	p__Proteobacteria	c__Gammaproteobacteria	o__Chromatiales	f__Chromatiaceae	g__Marichromatium	s__Marichromatium gracile	AM941378.1 gg_id:344367 Marichromatium indicum str. JA122	0.805619	0.978161	0.478617	0.341854	0.684259	0.563165	0.064709	0.552342	0.177937	1	1	1	8	9672.38	10129.7	10699.2	10578.4	10245.6	10061.4	10501.7	10678.6	8512.58	10296.3	10044.4	10745
2433	k__Bacteria	p__Proteobacteria	c__Gammaproteobacteria	o__Chromatiales	f__Chromatiaceae	g__unclassified	s__unclassified	FN397816.1 gg_id:429948 geomicrobiological investigation sediments Gulf Cadiz GeoB 9072-1 anoxic sub-surface breccia Capt Arutyunov mud volcano clone CpA BacB18	0.49125	0.978161	0.785559	0.451855	0.329968	0.431726	0.52031	0.0791755	1.07581	1	1	1	8	10084.2	10864.5	10327.8	10833.1	10461.9	10643.3	10692	10076.1	10667	10435.2	10433.6	10186.9
2435	k__Bacteria	p__Proteobacteria	c__Gammaproteobacteria	o__Chromatiales	f__Sinobacteraceae	g__unclassified	s__unclassified	FJ202756.1 gg_id:338034 and White Plague Disease-Induced Changes Caribbean Coral Montastraea faveolata kept aquarium 23 days clone SGUS1042	0.701382	0.978161	0.0296798	0.0862978	0.831428	0.604222	0.15802	6.97344	0.0483726	1	1	1	8	11536.3	9821.86	10813.7	11161.9	11430.3	11802.9	10376.2	10459.4	10769.1	11368	11917.8	10946.2
2436	k__Bacteria	p__Proteobacteria	c__Gammaproteobacteria	o__Chromatiales	f__Chromatiaceae	g__unclassified	s__unclassified	GQ246407.1 gg_id:551973 Temporal and spatial China North Yel Sea sediments clone Ld1-12	0.802574	0.978161	0.354645	0.291926	0.366151	0.446782	0.0668038	0.965243	0.91762	1	1	1	8	8563.28	9326.18	9887.08	9958.17	9426.42	9715.23	9466.35	9695.27	9444.45	9810.65	9590.1	9222.06
2442	k__Bacteria	p__Proteobacteria	c__Gammaproteobacteria	o__Legionellales	f__Coxiellaceae	g__Rickettsiella	s__unclassified	FJ542909.1 gg_id:527108 Microbiomic intestine earthworm Eisenia fetida fed ergovaline treatment gut clone A09-12G	0.22716	0.978161	0.370141	0.299229	0.137441	0.331295	1.71123	0.901644	2.72425	1	1	1	8	10887.4	10543.7	11130.5	11290.1	11357.7	11048.7	10879.9	11467.2	11505.9	11321.5	11169	11056.4
2448	k__Bacteria	p__Proteobacteria	c__Gammaproteobacteria	o__Chromatiales	f__Sinobacteraceae	g__unclassified	s__unclassified	AJ567537.1 gg_id:90195 deep-sea sediment clone MBMPE11	0.797669	0.978161	0.74846	0.439955	0.462983	0.486046	0.0702542	0.110188	0.594125	1	1	1	8	10474.3	6964.07	10814.2	10546.1	10201	10021.7	8677.51	10905.8	11033	10365.7	10249.5	8999.72
2451	k__Bacteria	p__Proteobacteria	c__Gammaproteobacteria	o__Sedimenticolales	f__Sedimenticolaceae	g__Sedimenticola	s__Loripes lacteus gill symbiont	FJ752447.1 gg_id:517886 endosymbionts and Anodontia fragilis Loripes lacteus gill symbiont clone 2C	0.69507	0.978161	0.0273466	0.0829844	0.0115516	0.203259	0.165199	7.25512	10.6184	1	1	1	8	9763.02	10283.1	9771.79	9615.72	10035.2	9930.35	9558.38	9256.38	9468.33	10233.6	10541.2	10000.8
2464	k__Bacteria	p__Proteobacteria	c__Gammaproteobacteria	o__unclassified	f__unclassified	g__sfC	s__unclassified	EU236368.1 gg_id:295225 Haliclona gellius: sponge and symbionts 13 m depth Pacific Ocean clone Hg91E8	0.930748	0.982723	0.645706	0.406592	0.594734	0.534539	0.008042	0.228109	0.306894	1	1	1	8	11021.9	11219.7	10395.2	10621.2	10739.4	10831	10910.4	10585.9	10940.1	10773.5	10955.7	10740.2
2465	k__Bacteria	p__Proteobacteria	c__Gammaproteobacteria	o__Chromatiales	f__Sinobacteraceae	g__unclassified	s__unclassified	EF125454.1 gg_id:175214 mangrove soil clone MSB-2F9	0.0142443	0.911429	0.539837	0.366079	0.0931524	0.298756	9.72987	0.410073	3.63153	1	1	1	8	8181.89	7987.42	7147.46	7028.75	7310.49	7701.59	8707.82	8017.86	7814.93	8737.73	8376.68	9993.67
2466	k__Bacteria	p__Proteobacteria	c__Gammaproteobacteria	o__Chromatiales	f__Chromatiaceae	g__unclassified	s__unclassified	AM882545.1 gg_id:347412 Structure along hydrocarbon contamination coastal sediment oil polluted water petrochemical treatment plant clone 65 EDB2	0.834147	0.978161	0.181331	0.202992	0.996115	0.645859	0.0467977	2.1435	2.5232e-05	1	1	1	8	8478.36	8613.68	9691.09	8377.99	7630.87	8599.56	10258.6	8138.05	8071.5	7410.06	9039.05	7829.38
2467	k__Bacteria	p__Proteobacteria	c__Gammaproteobacteria	o__Thiotrichales	f__Thiotrichaceae	g__Leucothrix	s__unclassified	AM883178.1 gg_id:349801 Endosymbioses between and deep-sea siboglinid tubeworms arctic cold seep (Haakon Mosby mud volcano Barents sea) host trophosome tissue clone Ohaa1	0.530254	0.978161	0.305074	0.269657	0.36202	0.444421	0.430295	1.20068	0.934448	1	1	1	8	9068.95	10080	9627.2	9929.08	10082.1	10174.8	10124.2	9551.34	10209.8	10177.6	10341.8	9454.19
2468	k__Bacteria	p__Proteobacteria	c__Gammaproteobacteria	o__Legionellales	f__Legionellaceae	g__unclassified	s__unclassified	EU491259.1 gg_id:276006 Abundance and microbial life ocean crust seafloor lavas Loi'hi Seamount Pisces Peak X2 clone P9X2b2E06	0.666293	0.978161	0.0220811	0.0760615	0.0547109	0.265632	0.200373	8.0204	5.05492	1	1	1	8	10050.8	9823.45	9413.45	9409.22	9903.99	10304.4	9449.79	8866.95	9446.92	10148.9	10314.1	10172.5
2471	k__Bacteria	p__Proteobacteria	c__Gammaproteobacteria	o__unclassified	f__unclassified	g__sfB	s__unclassified	FJ623384.1 gg_id:578673 Efficient polyhydroxyalkanoates production waste-activated submitted process sequencing batch reactor under aerobic feeding and discharge conditions carbon source waste activated sludge alkaline fermentation liquid clone 135	0.00774349	0.889255	0.000274947	0.0339353	0.0665295	0.276145	12.4537	37.7836	4.50649	1	1	1	8	12301	11956.8	11924	12375.3	12331.5	12443.2	12075.8	12072.3	12372.1	12847.6	12857.8	12804.6
2476	k__Bacteria	p__Proteobacteria	c__Gammaproteobacteria	o__Chromatiales	f__Chromatiaceae	g__unclassified	s__unclassified	AM882565.1 gg_id:312010 Structure along hydrocarbon contamination coastal sediment oil polluted water petrochemical treatment plant clone 5 EDB3	0.775544	0.978161	0.335402	0.284775	0.524643	0.511666	0.0869934	1.05041	0.442468	1	1	1	8	10194	8109.03	8074.48	8399.16	9475.15	8960.45	8203.92	9087.62	8615.36	9545.74	9663.93	8845.51
2481	k__Bacteria	p__Proteobacteria	c__Gammaproteobacteria	o__Chromatiales	f__Chromatiaceae	g__unclassified	s__unclassified	GU454932.1 gg_id:530809 Understanding short-chain fatty acids accumulation enhanced alkaline digestion: kinetics microbiology anaerobic fermentation reactor waste activated sludge ambient and pH uncontrolled clone ambient_uncontrolled-71	0.786747	0.978161	0.0240622	0.0783162	0.0232006	0.224789	0.0782749	7.70774	7.83956	1	1	1	8	11150.9	10042.7	9322.18	9319.32	10471.8	10699.9	9435.73	9243.45	9201.28	11264	11010.4	11437.1
2482	k__Bacteria	p__Proteobacteria	c__Gammaproteobacteria	o__Sedimenticolales	f__Sedimenticolaceae	g__Sedimenticola	s__unclassified	U77480.1 gg_id:7624 endosymbiont Ridgeia piscesae	0.970695	0.982723	0.0392446	0.0971939	0.0286713	0.231554	0.00143648	6.05756	7.09162	1	1	1	8	10361.5	8871.84	9105.66	8503.69	10206.2	9413.68	8299.24	8803.99	8434.06	10076	10285.1	10645.1
2484	k__Bacteria	p__Proteobacteria	c__Gammaproteobacteria	o__Oceanospirillales	f__Halomonadaceae	g__Candidatus Portiera	s__Candidatus Portiera aleyrodidarum	AF400467.1 gg_id:46892 Primary endosymbiont Bemisia tabaci clone UG26 aleyrodidarum	0.387412	0.978161	0.54383	0.367463	0.785561	0.592262	0.835477	0.401852	0.0791737	1	1	1	8	10165.1	10017.8	11182.7	10912.6	10077	10096.7	10503.9	11031.3	10777.6	10918.2	10179.6	10489.8
2485	k__Bacteria	p__Proteobacteria	c__Gammaproteobacteria	o__Oceanospirillales	f__HTCC2089	g__unclassified	s__unclassified	AY907755.1 gg_id:137083 identification picoplankton contrasting waters Arabian Sea water clone A314005	0.00202269	0.889255	0.206876	0.2177	0.697294	0.567271	20.1804	1.8863	0.162648	1	1	1	8	10654.8	10850.8	10201.4	10168.3	10383.6	10693.2	11737.3	11090.2	11209.8	11122.1	11014.4	11055.1
2489	k__Bacteria	p__Proteobacteria	c__Gammaproteobacteria	o__unclassified	f__unclassified	g__sfA	s__unclassified	FJ545579.1 gg_id:552276 Diveristy Seawater and Sediment Northern North Yel Sea sediment clone S2-59	0.93115	0.982723	0.511071	0.355108	0.487643	0.496271	0.00794872	0.472961	0.529303	1	1	1	8	9939.38	10665.4	10549.8	10600.1	10496.7	11055.9	11100.6	10056.9	10447.4	10232	10954.8	10390
2490	k__Bacteria	p__Proteobacteria	c__Gammaproteobacteria	o__Thiotrichales	f__Thiotrichaceae	g__Leucothrix	s__unclassified	FJ712487.1 gg_id:522744 and Archaea Gas Hydrate Sediments (East Sea) Kazan Mud Volcano Anaximander Mountains East Mediterranean Sea clone KZNMV-5-B76	0.183564	0.978161	0.502356	0.351761	0.977701	0.642247	2.1191	0.493355	0.000831546	1	1	1	8	9187.17	10352.3	9884.92	10625.6	9751.85	9754.93	10106.9	8309.32	9447.55	9788.52	9356.78	9487.16
2493	k__Bacteria	p__Proteobacteria	c__Gammaproteobacteria	o__unclassified	f__unclassified	g__sfF	s__unclassified	GQ348876.1 gg_id:581691 Metagenome versatile chemolithoautotroph expanding oceanic dead zones Saanich Inlet 100 m depth clone SHAG448	0.114647	0.978161	0.0413984	0.0993964	0.176864	0.35454	3.13369	5.89011	2.19356	1	1	1	8	9810.48	9364.38	9990.89	10730.8	10084.1	10252	10382.3	10204.5	10160.6	10559.2	10065.9	10582.6
2495	k__Bacteria	p__Proteobacteria	c__Gammaproteobacteria	o__Chromatiales	f__Chromatiaceae	g__unclassified	s__unclassified	DQ498828.1 gg_id:160903 Thiocapsa sp. str. SC5	0.965843	0.982723	0.466926	0.337835	0.623477	0.544792	0.00195192	0.583356	0.260624	1	1	1	8	7695.4	9149.83	8991.3	8485.11	8119.7	8076.3	8273.87	8423.37	8716.46	9008.14	8363.96	7811.96
2498	k__Bacteria	p__Proteobacteria	c__Gammaproteobacteria	o__Pseudomonadales	f__Moraxellaceae	g__unclassified	s__unclassified	DQ337034.1 gg_id:146907 subsurface water clone EV818EB5CPSAJJ24	0.542241	0.978161	0.0126093	0.0637196	0.177746	0.354821	0.405109	10.241	2.18354	1	1	1	8	7679.96	9313.82	10009.8	9359.42	7717.02	7033.97	8802.52	10318.4	9295.49	6400.16	6691.21	7468.01
2500	k__Bacteria	p__Proteobacteria	c__Gammaproteobacteria	o__Cardiobacteriales	f__Cardiobacteriaceae	g__Dichelobacter	s__Dichelobacter nodosus	CP000513.1 gg_id:226003 Dichelobacter nodosus str. VCS1703A	0.964705	0.982723	0.0978946	0.149481	0.389858	0.456595	0.00208433	3.50961	0.826483	1	1	1	8	11008.6	10998.6	9880.03	10501.1	11403.8	10706.1	10305.5	10158.2	10775.4	11167.4	11083.5	11076.8
2502	k__Bacteria	p__Proteobacteria	c__Gammaproteobacteria	o__Chromatiales	f__Halothiobacillaceae	g__unclassified	s__unclassified	EU101090.1 gg_id:239627 Sulfide/oxygen supply ratio predicts outcome competition among sulfur-oxidizing waters Frasassi sulfidic cave stream biofilm clone FS0612_B27	0.357137	0.978161	0.0107733	0.0600244	0.13746	0.331295	0.954725	10.925	2.72396	1	1	1	8	11262.8	12147.7	11674.5	11948.9	11370.1	10380.1	12193.9	11631	11824.1	10647.1	10318.1	10533.3
2504	k__Bacteria	p__Proteobacteria	c__Gammaproteobacteria	o__Chromatiales	f__Sinobacteraceae	g__unclassified	s__unclassified	EU491671.1 gg_id:269207 Abundance and microbial life ocean crust seafloor lavas East Pacific Rise clone EPR3970-MO1A-Bc84	0.764619	0.978161	0.14817	0.183996	0.366222	0.446793	0.0959848	2.56139	0.917334	1	1	1	8	10721	6777.57	11017.7	9699.08	9821.86	10548.4	9443.73	10052.1	7454.38	11454.8	10797.6	10880.4
2506	k__Bacteria	p__Proteobacteria	c__Gammaproteobacteria	o__unclassified	f__unclassified	g__sfI	s__unclassified	FJ203316.1 gg_id:314846 and White Plague Disease-Induced Changes Caribbean Coral Montastraea faveolata diseased tissue clone SHFG735	0.232403	0.978161	0.057327	0.114941	0.186762	0.36001	1.66946	4.9212	2.08485	1	1	1	8	11260.5	11570.3	11866	11804.6	11215.7	11221.8	11539.7	11610.6	11635.7	10346.2	11340.8	10948.9
2508	k__Bacteria	p__Proteobacteria	c__Gammaproteobacteria	o__Chromatiales	f__Sinobacteraceae	g__unclassified	s__unclassified	EU373852.1 gg_id:265200 southern Cretan margin (eastern Mediterranean Sea) canyon and slope sediment clone HCM3MC91_3D_FL	0.390209	0.978161	0.914156	0.486751	0.0952834	0.300725	0.825198	0.0123774	3.57577	1	1	1	8	11514.9	11388.5	11657.3	11329.6	11380.3	11301.2	11178	11532.6	11546.6	11916.8	11472.3	11486.4
2510	k__Bacteria	p__Proteobacteria	c__Gammaproteobacteria	o__unclassified	f__unclassified	g__sfA	s__unclassified	EF632659.1 gg_id:251374 Unique microbial contrasting aquatic altitude Andean Altiplano (northern Chile) sediment clone Asc-s-14	0.938958	0.982723	0.00546395	0.051175	0.117569	0.314441	0.00624399	14.2145	3.07546	1	1	1	8	11480.2	11275.2	12132.4	11624.8	11250.2	10918.7	11803.7	12245.7	11832.7	11049.3	10899.3	10936.6
2512	k__Bacteria	p__Proteobacteria	c__Gammaproteobacteria	o__Pseudomonadales	f__Moraxellaceae	g__Moraxella	s__Moraxella nonliquefaciens	AF005176.1 gg_id:8272 Moraxella nonliquefaciens str. P2581/88	0.311919	0.978161	0.946614	0.495076	0.562056	0.52216	1.16488	0.00477329	0.365808	1	1	1	8	10992.1	9605.7	11262.1	10725.5	11572.8	10166.5	11042.8	10484.2	9797.2	10316.4	10206.9	10040
2513	k__Bacteria	p__Proteobacteria	c__Gammaproteobacteria	o__Chromatiales	f__Sinobacteraceae	g__unclassified	s__unclassified	EU617762.1 gg_id:339270 Seasonal variation microbial Yel Sea sediment clone D13S-135	0.156905	0.978161	0.795224	0.454936	0.0951589	0.300725	2.43995	0.0720088	3.57898	1	1	1	8	11469.1	10703.1	11382.5	11960.2	11398	11480.8	12228.7	11698	11681.5	11501.8	11894.3	11246.8
2516	k__Bacteria	p__Proteobacteria	c__Gammaproteobacteria	o__Chromatiales	f__Chromatiaceae	g__Thiocapsa	s__unclassified	AF112999.1 gg_id:7533 Thiocapsa roseopersicina str. M11	0.713225	0.978161	0.940828	0.492994	0.378099	0.452756	0.145051	0.0058665	0.870567	1	1	1	8	7850.4	8918.98	8381.99	8636.26	7460.19	8182.7	8753.08	7806.32	8114.94	8870.7	8200.17	8343.35
2521	k__Bacteria	p__Proteobacteria	c__Gammaproteobacteria	o__Chromatiales	f__Sinobacteraceae	g__unclassified	s__unclassified	AB015576.1 gg_id:7632 deep-sea sediment clone BD6-6	0.529847	0.978161	0.938057	0.492277	0.659377	0.556544	0.43117	0.00643021	0.209444	1	1	1	8	11683.8	11379.2	11575.4	11664	11347.4	11405.1	11583.4	11486.7	11685.2	11748.5	12290.7	11032.2
2522	k__Bacteria	p__Proteobacteria	c__Gammaproteobacteria	o__Oceanospirillales	f__ZA3412c	g__unclassified	s__unclassified	EU050830.1 gg_id:255358 libraries sediment Kings Bay Svalbard Arctic clone SS1_B_08_75	0.514623	0.978161	0.418175	0.31962	0.15863	0.346081	0.464833	0.728555	2.41704	1	1	1	8	10444.7	10882.6	10841.2	10915.2	11021.8	11432.6	10724.9	10820.9	11058.1	10591.4	11218.6	10444.1
2524	k__Bacteria	p__Proteobacteria	c__Gammaproteobacteria	o__unclassified	f__unclassified	g__sfA	s__unclassified	FJ712446.1 gg_id:532489 Prokaryotic structure and sediments active submarine mud volcano (Kazan MV Sea) Kazan Mud Volcano Anaximander Mountains East Mediterranean Sea clone KZNMV-0-B65	0.0707673	0.978161	0.300734	0.267759	0.34879	0.438972	4.33953	1.22399	0.990397	1	1	1	8	9993.81	10275.1	10336.9	10600.2	9783.44	10272.3	10105.5	10361.1	10630.6	10649.8	10705.2	10691.8
2525	k__Bacteria	p__Proteobacteria	c__Gammaproteobacteria	o__Chromatiales	f__Chromatiaceae	g__unclassified	s__unclassified	FJ535330.1 gg_id:511313 within iron-containing flocculent mats submarine volcanoes along Kermadec Arc sediment clone TS-17	0.38707	0.978161	0.042694	0.100568	0.204159	0.370234	0.836743	5.79464	1.91154	1	1	1	8	10437.8	10814.1	10685	10458.5	10706.3	11344.3	10767.8	10354.6	10553.2	11297.4	11603.5	10891.1
2528	k__Bacteria	p__Proteobacteria	c__Gammaproteobacteria	o__Chromatiales	f__Sinobacteraceae	g__unclassified	s__unclassified	EU617760.1 gg_id:353103 Seasonal variation microbial Yel Sea sediment clone D13S-8	0.842502	0.978161	0.547715	0.368823	0.905567	0.625375	0.0421282	0.393967	0.0149928	1	1	1	8	12204.6	11450.8	12474	11968.8	12017.4	11891	11881	12286.7	12125.4	12055.9	11943.8	11918.8
2531	k__Bacteria	p__Proteobacteria	c__Gammaproteobacteria	o__Chromatiales	f__Sinobacteraceae	g__unclassified	s__unclassified	FM242213.1 gg_id:305299 sequences sediment clone 305 T0h-oil	0.413061	0.978161	0.023215	0.0772261	0.206691	0.37214	0.74543	7.83732	1.888	1	1	1	8	11979.3	10368.9	11393.3	11119.6	11767	12083.9	11304.1	11051.1	10946.1	12560.3	12151.4	12187.6
2533	k__Bacteria	p__Proteobacteria	c__Gammaproteobacteria	o__Pseudomonadales	f__Moraxellaceae	g__Psychrobacter	s__Psychrobacter pacificensis	AB016054.1 gg_id:24089 Psychrobacter pacificensis str. NIBH P2J2	0.421585	0.978161	0.905291	0.484504	0.278315	0.408447	0.717485	0.015081	1.35274	1	1	1	8	10134.3	9686.44	9788.65	10362.3	10321.7	9570.62	10084.4	10419	10114.7	10199.4	9785.11	10111.6
2536	k__Bacteria	p__Proteobacteria	c__Gammaproteobacteria	o__Legionellales	f__Legionellaceae	g__unclassified	s__unclassified	GQ850579.1 gg_id:559606 bottom water northern Bering Sea clone d131	0.501447	0.978161	0.216841	0.223997	0.495745	0.49914	0.49552	1.79747	0.509268	1	1	1	8	9853.09	9231.95	6291.76	7090.7	9781.58	9910.07	9162.19	8009.07	8183.8	10220.9	9525.64	10213.2
2537	k__Bacteria	p__Proteobacteria	c__Gammaproteobacteria	o__Methylococcales	f__Methylococcaceae	g__Methylocaldum	s__Methylocaldum szegediense	NR_026064.1 gg_id:576044 Methylocaldum szegediense str. OR2	0.323407	0.978161	0.165153	0.193369	0.328794	0.431105	1.10733	2.3333	1.08138	1	1	1	8	8975.96	9137.84	9826.76	8981.95	9810.14	9524.84	9421.31	9882.15	8646.67	10089	9803.03	10039.7
2539	k__Bacteria	p__Proteobacteria	c__Gammaproteobacteria	o__Chromatiales	f__Chromatiaceae	g__unclassified	s__unclassified	GQ495440.1 gg_id:543963 terrestrial volcanic rocks Iceland Hnausahraun lava f clone Bas-7-84	0.503502	0.978161	0.0694842	0.125924	0.0714198	0.279865	0.490637	4.3887	4.31497	1	1	1	8	9542.95	9618.11	8827.29	8935.69	9411.42	9658.24	9549.92	8113.98	8999.34	10874.5	10166	9638.23
2542	k__Bacteria	p__Proteobacteria	c__Gammaproteobacteria	o__Legionellales	f__Coxiellaceae	g__unclassified	s__unclassified	EU050790.1 gg_id:256320 libraries sediment Kings Bay Svalbard Arctic clone SS1_B_07_86	0.154728	0.978161	0.0309886	0.0878407	0.204789	0.37073	2.46936	6.82744	1.90565	1	1	1	8	10559	10369.2	10118.6	9833.97	10822.8	11341.3	10785.3	10031.2	10377.6	11367.3	11573.6	11335.7
2543	k__Bacteria	p__Proteobacteria	c__Gammaproteobacteria	o__Chromatiales	f__Chromatiaceae	g__unclassified	s__unclassified	EU050786.1 gg_id:245663 libraries sediment Kings Bay Svalbard Arctic clone SS1_B_07_19	0.261947	0.978161	0.000357632	0.0342478	0.630514	0.547034	1.45659	34.9299	0.250033	1	1	1	8	9922.55	9479.4	9396.79	9975.9	10808	10759.5	9662.44	9705.98	9788.93	10965.7	10867.3	10576.4
2545	k__Bacteria	p__Proteobacteria	c__Gammaproteobacteria	o__Oceanospirillales	f__Halomonadaceae	g__Candidatus Portiera	s__unclassified	AY458632.2 gg_id:101609 marine waters clone EBAC750-02H09	0.688697	0.978161	0.581712	0.383156	0.264971	0.40198	0.17264	0.32953	1.43671	1	1	1	8	11997.4	10425	11266.8	10897.7	11527.3	10737.9	10548.9	10986.5	10793.6	11107.9	11648.7	11066.3
2549	k__Bacteria	p__Proteobacteria	c__unclassified	o__unclassified	f__unclassified	g__sfA	s__unclassified	EF157080.1 gg_id:243037 Microbial natural asphalts rancho la brea heavy oil seeps Rancho La Brea tar pits clone 91-141	0.709256	0.978161	0.196564	0.212019	0.128123	0.324752	0.149325	1.98462	2.87998	1	1	1	8	11074	11269.2	11365.6	11065.2	11115.9	11374.3	11200.1	10958.2	10852.8	11390.3	12162.6	11111.5
2551	k__Bacteria	p__Proteobacteria	c__Gammaproteobacteria	o__Methylococcales	f__Methylococcaceae	g__Methylobacter	s__unclassified	AB476280.1 gg_id:549573 Compositional and functional transition epibiotic microbial hydrothermal vent galatheid crab during aquarium rearing ventral setae Shinkaia crosnieri clone IHE5_20	0.292592	0.978161	0.0865079	0.140939	0.00146745	0.195167	1.26909	3.8166	22.4501	1	1	1	8	8793.13	9840.77	9224.27	8385.87	8784.98	9065.69	7973.25	8101.85	8367.65	9505.77	9293.88	9540.18
2552	k__Bacteria	p__Proteobacteria	c__Gammaproteobacteria	o__Chromatiales	f__Sinobacteraceae	g__unclassified	s__unclassified	FJ203584.1 gg_id:324521 and White Plague Disease-Induced Changes Caribbean Coral Montastraea faveolata healthy tissue clone SHFH664	0.40421	0.978161	0.269	0.250746	0.599594	0.535884	0.775464	1.41073	0.29872	1	1	1	8	12690.8	9512.89	12559.3	12392	12574	12631.8	11839.4	12392.1	12864.2	12899.8	12781	12463
2555	k__Bacteria	p__Proteobacteria	c__Gammaproteobacteria	o__Chromatiales	f__Sinobacteraceae	g__unclassified	s__unclassified	DQ351767.1 gg_id:145747 Microbial Adherent Sediment Particles Heavy Metal Contaminated North Sea Surface Sediments marine sediments clone Belgica2005/10-130-24	0.798513	0.978161	0.255616	0.244958	0.393258	0.457817	0.0696538	1.49926	0.814127	1	1	1	8	10876.9	9190	11514.8	11532.6	11277.8	11326.1	10860.5	10539.2	11583	11057.8	11572.9	10739
2556	k__Bacteria	p__Proteobacteria	c__unclassified	o__unclassified	f__unclassified	g__sfA	s__unclassified	EF095437.1 gg_id:579168 Application and DGGE fingerprinting detection microbial Malaysian sweet crude oil clone MOB64	0.607502	0.978161	0.837409	0.467717	0.0209617	0.218496	0.285729	0.0449437	8.21318	1	1	1	8	9837.88	10376.1	11109.5	9505.35	10005.1	9357.6	9431.77	9970.02	9764.72	11163.3	9822.56	11028.3
2568	k__Bacteria	p__Proteobacteria	c__Gammaproteobacteria	o__Acidithiobacillales	f__Acidithiobacillaceae	g__Acidithiobacillus	s__unclassified	FJ946877.1 gg_id:567607 Acidithiobacillus ferrooxidans str. NK-16	0.726504	0.978161	0.087423	0.141313	0.270825	0.405273	0.13127	3.79004	1.39915	1	1	1	8	8375.87	9410.53	10020.1	8787.18	8090.49	7909.51	8935.64	9141.95	8937.29	8736.68	8204.16	9337.03
2570	k__Bacteria	p__Proteobacteria	c__unclassified	o__unclassified	f__unclassified	g__sfA	s__unclassified	EF095417.1 gg_id:581718 Application and DGGE fingerprinting detection microbial Malaysian sweet crude oil clone MOB204	0.285892	0.978161	0.119226	0.165299	0.0249318	0.22788	1.3076	3.04328	7.58061	1	1	1	8	10258.9	10933	9411.13	9813.68	10024.2	9930.1	9940.85	9499.17	9830.51	11240.3	10403.4	11349.9
2573	k__Bacteria	p__Proteobacteria	c__Gammaproteobacteria	o__Legionellales	f__Coxiellaceae	g__Coxiella	s__Coxiella burnetii	NC_011527.1 gg_id:356835 Coxiella burnetii str. CbuG_Q212	0.825865	0.978161	0.180488	0.20272	0.352688	0.44016	0.0516813	2.15282	0.973577	1	1	1	8	9810.23	9366	10607.4	10923.5	11627.5	9898.62	9733.68	10001.9	10873	10221.3	10676.5	10232.9
2576	k__Bacteria	p__Proteobacteria	c__Gammaproteobacteria	o__unclassified	f__unclassified	g__sfG	s__unclassified	EU491486.1 gg_id:270695 Abundance and microbial life ocean crust seafloor lavas Hawai'i South Point X4 clone P0X4b2G10	0.135264	0.978161	0.243966	0.239106	0.212707	0.375794	2.75936	1.58183	1.83362	1	1	1	8	11496.3	10873.4	11911	11588.9	11303.1	11338.7	11424.4	11441.3	11574	12149.1	11686.8	11956.5
2581	k__Bacteria	p__Proteobacteria	c__Gammaproteobacteria	o__Pseudomonadales	f__Moraxellaceae	g__Psychrobacter	s__Psychrobacter pulmonis	EU434447.1 gg_id:263373 Psychrobacter pulmonis str. a72	0.396239	0.978161	0.0801185	0.135021	0.885164	0.619774	0.803435	4.0128	0.022231	1	1	1	8	10119.8	9722.33	10484.7	10118.3	10469.2	11457.6	10172.4	10479.6	10509.4	10834.3	11334.7	10472.7
2582	k__Bacteria	p__Proteobacteria	c__Gammaproteobacteria	o__Pseudomonadales	f__Moraxellaceae	g__Moraxella	s__unclassified	NR_028914.1 gg_id:585738 Moraxella canis str. N7; LMG 11194	0.0693609	0.978161	0.0782183	0.133448	0.4643	0.486728	4.39348	4.07508	0.590508	1	1	1	8	9865.18	9541.89	9861.83	9540.63	9600.34	9434.72	9508.14	10027	8997.69	8817.58	9367.24	8802.61
2585	k__Bacteria	p__Proteobacteria	c__Gammaproteobacteria	o__Legionellales	f__Legionellaceae	g__Legionella	s__unclassified	DQ413099.1 gg_id:154202 Microbial -dependent and Approaches Anaerobic/Aerobic SBR Reactor EBPR sludge clone 40	0.560478	0.978161	0.0149518	0.0658481	0.114173	0.313531	0.368836	9.5311	3.14332	1	1	1	8	9315.84	9831.21	9453.83	10008.9	9224.36	8149.4	10219.5	9860.44	9601.34	8053.13	8419.67	8703.74
2586	k__Bacteria	p__Proteobacteria	c__Gammaproteobacteria	o__Chromatiales	f__Chromatiaceae	g__unclassified	s__unclassified	FJ497635.1 gg_id:558137 Microbial Ecology Fe-rich Mats and Basaltic Rock American Samoa Vailulu'u Seamount clone VS_CL-383	0.0374459	0.978161	0.946049	0.494924	0.248197	0.39135	6.20661	0.00487514	1.55121	1	1	1	8	11827.6	11381	11723.1	11835.2	11712.3	12003	11783.6	12439	12466.8	12236.3	12155.8	11744.3
2588	k__Bacteria	p__Proteobacteria	c__Gammaproteobacteria	o__Sedimenticolales	f__Sedimenticolaceae	g__Sedimenticola	s__unclassified	EF646140.1 gg_id:241188 Potential interactions particle- anammox and archaeal partners namibian Namibian upwelling system clone N67e_19	0.784056	0.978161	0.150066	0.185025	0.00526376	0.195167	0.0803233	2.53423	14.4125	1	1	1	8	10489.5	10059.4	10508.1	10887.4	10940.7	11197.7	10843.1	10643.3	10854.2	10249.6	10785.7	10499.8
2593	k__Bacteria	p__Proteobacteria	c__Gammaproteobacteria	o__Chromatiales	f__Sinobacteraceae	g__unclassified	s__unclassified	EF125451.1 gg_id:188380 mangrove soil clone MSB-2F4	0.942611	0.982723	0.0080259	0.054178	0.166872	0.349211	0.00551768	12.2816	2.31197	1	1	1	8	11081.7	10971.8	10831.5	10988.7	11172.7	11472.8	10689.3	10505.1	11144.5	11356	11503.6	11376.8
2594	k__Bacteria	p__Proteobacteria	c__Gammaproteobacteria	o__Chromatiales	f__Chromatiaceae	g__Marichromatium	s__Marichromatium gracile	AM941379.1 gg_id:304631 Marichromatium indicum str. JA210	0.879748	0.980473	0.00993144	0.0585699	0.115393	0.313701	0.0243973	11.2898	3.11864	1	1	1	8	8246.45	7163.04	8335.83	7772.59	8434.3	8770.03	7195.13	7727.32	7579.13	8851.15	8995.17	8615.69
2596	k__Bacteria	p__Proteobacteria	c__Gammaproteobacteria	o__Chromatiales	f__Chromatiaceae	g__Marichromatium	s__unclassified	AF294030.1 gg_id:135580 Marichromatium purpuratum str. TAR	0.0630518	0.978161	0.505168	0.35274	0.71281	0.572438	4.65405	0.486704	0.145494	1	1	1	8	10538.2	9755.57	11187.5	10777.5	10220.2	10710.2	10934.1	10837.5	10982.4	11476.5	10956.6	11094.1
2600	k__Bacteria	p__Proteobacteria	c__Gammaproteobacteria	o__unclassified	f__unclassified	g__sfC	s__unclassified	FJ416083.1 gg_id:367767 sediments sediment station NEC5 Northern Bering Sea clone 020K31	0.451837	0.978161	0.0224576	0.0763829	0.0241391	0.225662	0.625444	7.95832	7.69627	1	1	1	8	11800.5	11745.1	11910.4	11834.2	11724.4	11913.8	11265.8	11619.2	11878.4	12494	12055.8	12167.4
2607	k__Bacteria	p__Proteobacteria	c__Gammaproteobacteria	o__Chromatiales	f__Chromatiaceae	g__Marichromatium	s__Marichromatium gracile	AM179449.1 gg_id:190862 Marichromatium imhoffii str. JA120 1	0.827529	0.978161	0.0137857	0.0652257	0.0684262	0.277361	0.0506793	9.8655	4.43012	1	1	1	8	9592.78	7706.56	8492.84	8441.26	9162.69	9154.4	7944.47	7596.64	8078.52	9466.53	9687.33	9357.2
2610	k__Bacteria	p__Proteobacteria	c__Gammaproteobacteria	o__Chromatiales	f__Sinobacteraceae	g__unclassified	s__unclassified	DQ334616.1 gg_id:175390 Impact metals on sediments heavy metal polluted marine sediment clone HB1-41-8	0.927314	0.982723	0.0716024	0.127483	0.969795	0.640203	0.00886201	4.30814	0.00152611	1	1	1	8	11801.9	11209.5	11786.8	11858.6	11846.3	12249.8	11601.6	11336.9	11891	12304.2	12211.8	11514.4
2611	k__Bacteria	p__Proteobacteria	c__Gammaproteobacteria	o__unclassified	f__unclassified	g__sfP	s__unclassified	EF092261.1 gg_id:268390 Persistent Axinella corrugata clone BH1_G11	0.38989	0.978161	0.68274	0.420045	0.414942	0.467767	0.826364	0.179772	0.739185	1	1	1	8	12040.1	8252.63	12231.9	11859.5	11797	11425	11583.7	12015.6	12448.2	11837.8	11632.5	11709.3
2616	k__Bacteria	p__Proteobacteria	c__Gammaproteobacteria	o__unclassified	f__unclassified	g__sfG	s__unclassified	EU287407.1 gg_id:241556 Pacific arctic surface sediment clone S26-107	0.974684	0.982723	0.632864	0.401965	0.573558	0.52656	0.00107194	0.246558	0.344264	1	1	1	8	11410.7	11053	11883.6	11338	11508.3	11458.2	11221.9	11581	11250.4	11808.4	11245.8	11513.1
2618	k__Bacteria	p__Proteobacteria	c__Gammaproteobacteria	o__Chromatiales	f__Sinobacteraceae	g__unclassified	s__unclassified	FJ902650.1 gg_id:558486 phreatic limestone sinkholes northeastern Mexico biofilm 1m deep hydrothermal vent cenote Verde clone VERDEA80	0.145649	0.978161	0.560029	0.373547	0.232751	0.384819	2.59822	0.369701	1.66673	1	1	1	8	9529.61	11399.2	10527.1	10578.4	10572.8	9606.07	10215	10641.1	10928	11562.8	11054.8	11109
2619	k__Bacteria	p__Proteobacteria	c__Gammaproteobacteria	o__Legionellales	f__Coxiellaceae	g__unclassified	s__unclassified	EF580986.1 gg_id:279663 Survey Microbial Freshwater Calcareous Mats freshwater calcareous mat clone CM62	0.775103	0.978161	0.450465	0.330767	0.465301	0.486936	0.0873468	0.629393	0.587774	1	1	1	8	10454.2	11032.5	11004.6	11314.5	10654	10540.4	10359.4	10230	11201.4	10791.4	11077.4	10950.8
2624	k__Bacteria	p__Proteobacteria	c__Gammaproteobacteria	o__Chromatiales	f__Ectothiorhodospiraceae	g__unclassified	s__unclassified	FJ153022.1 gg_id:306675 Changes ly soil (Mexico) flooding alkaline saline soils former lake Texcoco clone TX4CB_153	0.285611	0.978161	0.728271	0.433692	0.014076	0.214174	1.30924	0.129494	9.779	1	1	1	8	8770.7	8443.87	8107.57	7559.82	7855.71	8229.12	7841.63	8280.81	7997.69	8938.75	9083.1	8212.04
2626	k__Bacteria	p__Proteobacteria	c__Gammaproteobacteria	o__Chromatiales	f__Chromatiaceae	g__unclassified	s__unclassified	FJ717238.1 gg_id:538780 L. Bioturbated Mesocosm marine sediment Cullercoats Northumberland United Kingdom used laboratory Arenicola marina (lugworm) clone A10_10.4_2	0.609567	0.978161	0.0390358	0.0970117	0.0469287	0.259622	0.2824	6.07441	5.50659	1	1	1	8	10812.5	9943.38	10079.1	9971.11	10488.5	10459.9	10220.7	9030.28	9522.97	10805.2	10847.3	10566.9
2628	k__Bacteria	p__Proteobacteria	c__Gammaproteobacteria	o__Thiotrichales	f__Thiotrichaceae	g__Leucothrix	s__unclassified	EF687220.1 gg_id:280984 Biogeochemistry iron- and sulfur-precipitating microbial mats (Nile Mediterranean) iron-oxidizing mat Chefren mud volcano Nile Deep Sea Fan Eastern Mediterranean clone 102B57	0.910432	0.982723	0.364641	0.296644	0.961824	0.638264	0.0134799	0.923735	0.00243872	1	1	1	8	9711.86	7738.14	8176.25	7645.16	10129.2	9859.08	7986.31	9914.66	8053.99	10107.7	9594.85	8063.38
2631	k__Bacteria	p__Proteobacteria	c__Gammaproteobacteria	o__Chromatiales	f__Chromatiaceae	g__Marichromatium	s__unclassified	FM177510.1 gg_id:333563 Marichromatium bheemlicum str. JA284	0.501209	0.978161	0.00335905	0.0451412	0.00749721	0.195167	0.496089	16.9479	12.6104	1	1	1	8	7428.04	6856.27	8692.02	7455.29	7654.1	8450.81	6908.95	6644.47	6484.55	9646.29	8787.75	9518.5
2633	k__Bacteria	p__Proteobacteria	c__Gammaproteobacteria	o__Chromatiales	f__Chromatiaceae	g__Marichromatium	s__Marichromatium gracile	AM941377.1 gg_id:325577 Marichromatium indicum str. JA214	0.883052	0.980879	0.372239	0.299917	0.147233	0.336319	0.0230634	0.89335	2.57497	1	1	1	8	9867.85	7385.43	9044.68	8171.61	8642.25	8677.99	8023.02	8323.4	8175.77	9042.14	9816.93	8779.82
2635	k__Bacteria	p__Proteobacteria	c__Gammaproteobacteria	o__Legionellales	f__Coxiellaceae	g__unclassified	s__unclassified	AF255638.1 gg_id:32355 EBPR sludge clone Ebpr13	0.331512	0.978161	0.0463722	0.104613	0.931121	0.631015	1.06853	5.54252	0.00795542	1	1	1	8	10846.6	11767.1	11222.6	10657.8	11157.1	10163.1	10774	11050.7	11236.6	10223.8	11024.4	9808.45
2639	k__Bacteria	p__Proteobacteria	c__Gammaproteobacteria	o__Chromatiales	f__Sinobacteraceae	g__unclassified	s__unclassified	EF061959.1 gg_id:194499 Xiamen China mangrove sediment clone XME27	0.598927	0.978161	0.310867	0.273136	0.493801	0.498911	0.299834	1.1703	0.51402	1	1	1	8	11264.6	9022.33	11103.7	10915.9	10673.1	10342.9	9534.98	10910.7	9069.02	11028.8	11127.4	10027
2641	k__Bacteria	p__Proteobacteria	c__Gammaproteobacteria	o__Chromatiales	f__Sinobacteraceae	g__unclassified	s__unclassified	AY592131.1 gg_id:100439 marine ANAMMOX sediment clone AY592131	0.104578	0.978161	0.00777761	0.0540249	0.22454	0.380744	3.35025	12.4325	1.7326	1	1	1	8	10526.8	10390.7	10816.2	10764.3	10569.5	11245.3	10722.4	10479.1	10728.9	11354.7	11208.5	11219.5
2642	k__Bacteria	p__Proteobacteria	c__Gammaproteobacteria	o__Oceanospirillales	f__ZA3412c	g__unclassified	s__unclassified	AJ581349.1 gg_id:92209 Mediterranean sponge clone E01-9C-12	0.613381	0.978161	0.0972843	0.148946	0.0637873	0.27324	0.276316	3.52487	4.62198	1	1	1	8	9590.57	8092.74	8508.81	8236.88	8759.78	8946.07	7960.07	8070.71	8674.37	10006.6	9066.57	9318.97
2650	k__Bacteria	p__Proteobacteria	c__Gammaproteobacteria	o__Chromatiales	f__Chromatiaceae	g__unclassified	s__unclassified	GQ141761.1 gg_id:435569 Microbial thriving -pH Rincon de la Vieja Volcano National Park Costa Rica superficial microbial mat on edge acidic hot spring clone R0435B25	0.479415	0.978161	0.206456	0.217523	0.621957	0.544303	0.550273	1.89017	0.262948	1	1	1	8	11697.7	10267.6	11228.3	11294.6	11459.4	11740.1	11238.4	11398.8	11420.8	11784.2	11435.8	11431.9
2657	k__Bacteria	p__Proteobacteria	c__Gammaproteobacteria	o__Chromatiales	f__Chromatiaceae	g__unclassified	s__unclassified	EF076070.1 gg_id:256660 Sponge- microorganisms: ecology and biotechnological potential Bahamas: Little San Salvador Island clone PK002	0.0118587	0.895883	0.00015161	0.0311509	0.00247069	0.195167	10.5045	44.9837	18.8557	1	1	1	8	11823.9	11643.3	12027.1	12168	12117.2	11920.5	11843.1	11720	11599.9	13018.3	12576.1	12892.5
2658	k__Bacteria	p__Proteobacteria	c__Gammaproteobacteria	o__Thiohalomonales	f__Thiohalomnaceae	g__Thiohalomonas	s__Thiohalomonas denitrificans	EF117913.1 gg_id:198462 Thiohalomonas denitrificans str. HLD 14	0.86248	0.979039	0.10775	0.15697	0.533804	0.514068	0.0319975	3.27918	0.422721	1	1	1	8	9826.02	6418.66	9636.56	8730.61	9840.84	9611.47	7203.26	8912.22	8121.73	10319.1	9867.52	8930.87
2659	k__Bacteria	p__Proteobacteria	c__Gammaproteobacteria	o__Chromatiales	f__Chromatiaceae	g__unclassified	s__unclassified	AB426192.1 gg_id:267544 -situ identification study benzene-degrading s under methanogenic condition anaerobic benzene degrading enrichment which was d lotus field soil clone mbI-b10	0.462973	0.978161	0.0221115	0.0760615	0.750095	0.583518	0.594152	8.01534	0.108701	1	1	1	8	8170.58	7344.61	7744.17	7678.04	8588.94	8456.58	7398.1	7611.02	7606.05	7957.75	8250.67	8256.94
2665	k__Bacteria	p__Proteobacteria	c__Gammaproteobacteria	o__Sedimenticolales	f__Sedimenticolaceae	g__Sedimenticola	s__unclassified	AB073120.1 gg_id:67480 Endosymbiont Lamellibrachia satsuma clone TUB163	0.656608	0.978161	0.0196515	0.0734159	0.181333	0.357343	0.213144	8.45602	2.14348	1	1	1	8	11624.9	9240.62	9700.7	10057	11144.1	11205	9556.19	9344.72	9211.56	11623.1	11014.1	11046
2667	k__Bacteria	p__Proteobacteria	c__Gammaproteobacteria	o__Oceanospirillales	f__HTCC2089	g__unclassified	s__unclassified	EU287155.1 gg_id:243868 Pacific arctic surface sediment clone P13-62	0.486937	0.978161	0.622837	0.398684	0.109798	0.311202	0.531077	0.261601	3.23474	1	1	1	8	10421.2	8172.35	8394.1	8621.64	8792.66	7891.65	8387.33	7233.16	8065.01	8947.11	8484.51	9272.1
2668	k__Bacteria	p__Proteobacteria	c__Gammaproteobacteria	o__Legionellales	f__Legionellaceae	g__Tatlockia	s__unclassified	AJ919271.1 gg_id:114678 Legionella nautarum	0.867325	0.979039	0.807348	0.458786	0.499721	0.501143	0.029758	0.0635353	0.499652	1	1	1	8	10348.6	10827.7	11144.5	10743.9	10483.1	10894.3	10525.2	10667.4	10893.8	10978	10709.1	10820
2669	k__Bacteria	p__Proteobacteria	c__Gammaproteobacteria	o__Chromatiales	f__Chromatiaceae	g__unclassified	s__unclassified	DQ925905.1 gg_id:254195 Microbes and Thermal Gradients Temperature Hydrothermal Chimneys hydrothermal vent chimneys Guaymas Basin clone 21B73	0.0478482	0.978161	0.0470557	0.10521	0.257214	0.39689	5.44841	5.49847	1.48835	1	1	1	8	10353.5	10300.5	10109.2	10995.3	10157.1	10283.5	10348	10132.9	10948.7	11303	10869.7	11389.1
2673	k__Bacteria	p__Proteobacteria	c__Gammaproteobacteria	o__Sedimenticolales	f__Sedimenticolaceae	g__Sedimenticola	s__unclassified	L25711.1 gg_id:7585 Anodontia phillipiana gill symbiont	0.00883036	0.889255	0.0940535	0.146541	0.935155	0.631821	11.8301	3.60775	0.00704855	1	1	1	8	8410.85	8800.45	8880.76	9351.11	8859.51	8976.1	7969.79	7624.16	8646.14	8501.07	8403.39	8337.61
2674	k__Bacteria	p__Proteobacteria	c__Gammaproteobacteria	o__Chromatiales	f__Chromatiaceae	g__unclassified	s__unclassified	GQ406158.1 gg_id:593544 Benthic submerged sinkhole ecosystems sediment clone TS-45-9	0.276614	0.978161	0.0129035	0.0640523	0.0113196	0.202687	1.36312	10.1431	10.7071	1	1	1	8	9008.59	9276.94	8522.19	8217.03	8966.41	9551.17	8334.61	8017.9	8693.28	10239.5	9636.13	10575.8
2675	k__Bacteria	p__Proteobacteria	c__Gammaproteobacteria	o__Pseudomonadales	f__Moraxellaceae	g__Enhydrobacter	s__unclassified	AY043376.1 gg_id:63603 Moraxella osloensis str. AU1220	0.865667	0.979039	0.0160449	0.0675811	0.493545	0.498864	0.0305148	9.24617	0.514649	1	1	1	8	8761.25	8947.14	10898.3	8315.19	9048.52	8247.35	9661.71	10714.9	9380.28	8331.22	7940.43	8639.66
2679	k__Bacteria	p__Proteobacteria	c__Gammaproteobacteria	o__Chromatiales	f__Chromatiaceae	g__Allochromatium	s__Allochromatium vinosum	AM712619.1 gg_id:237043 Allochromatium phaeobacterium str. JA144	0.118682	0.978161	0.00589935	0.0512972	0.758385	0.585843	3.05378	13.8138	0.101335	1	1	1	8	11175.6	10814.1	10821.4	10768.4	10420.2	9975.47	11395.7	11509.7	10906.8	10642.8	10704.2	10509.7
2680	k__Bacteria	p__Proteobacteria	c__Gammaproteobacteria	o__Chromatiales	f__Chromatiaceae	g__unclassified	s__unclassified	EF654696.1 gg_id:242116 mixed granule anammox reactor clone KIST-JJY027	0.114899	0.978161	0.0236517	0.0779578	0.726909	0.577458	3.1286	7.76979	0.130861	1	1	1	8	9401.67	9973.27	9428.76	9962.29	10098.9	10465.4	10502.2	9566.27	9900.86	10404.8	10490	10401.7
2683	k__Bacteria	p__Proteobacteria	c__Gammaproteobacteria	o__Chromatiales	f__Chromatiaceae	g__Allochromatium	s__Allochromatium vinosum	FJ716332.1 gg_id:508808 Chlorobi dominate shal chemocline Bahamas Sawmill Sink column 10.3 m water depth clone SAW1_B74	0.0318189	0.978161	0.00223664	0.0405176	0.010277	0.198609	6.73881	19.5063	11.1355	1	1	1	8	11295.4	10858.4	10890.9	11047.6	11032.6	11277.9	10903.2	10897.6	11028.7	11882.8	11641.6	11556.1
2687	k__Bacteria	p__Proteobacteria	c__Gammaproteobacteria	o__unclassified	f__unclassified	g__sfA	s__unclassified	DQ351809.1 gg_id:146146 Microbial Adherent Sediment Particles Heavy Metal Contaminated North Sea Surface Sediments marine sediments clone Belgica2005/10-ZG-17	0.633682	0.978161	0.301859	0.268303	0.302653	0.419329	0.245356	1.2179	1.21362	1	1	1	8	9526.52	9794.19	9557.42	8888.31	9410.27	10581.6	10105.1	8883.15	9251.75	10500	10517.4	9543.48
2689	k__Bacteria	p__Proteobacteria	c__Gammaproteobacteria	o__Pseudomonadales	f__Moraxellaceae	g__Psychrobacter	s__unclassified	AY198113.1 gg_id:80503 Psychrobacter sp. HLA	0.832869	0.978161	0.285821	0.259484	0.00147459	0.195167	0.0475346	1.30801	22.4143	1	1	1	8	11369.7	11474	11636.4	11993.3	11711.8	11665.6	11784.1	11881.9	12042.4	11290.7	11420.1	11539.7
2693	k__Bacteria	p__Proteobacteria	c__Gammaproteobacteria	o__Pseudomonadales	f__Moraxellaceae	g__Psychrobacter	s__unclassified	AY513645.1 gg_id:103196 Psychrobacter alimentarius str. JG-100	0.333278	0.978161	0.323802	0.279537	0.985214	0.64372	1.06026	1.1054	0.000365546	1	1	1	8	9932.96	10550.6	7625.49	10525.7	9153.05	10230.3	10790.7	9069.52	10011	10269.6	10150.6	11317.8
2694	k__Bacteria	p__Proteobacteria	c__Gammaproteobacteria	o__Legionellales	f__Coxiellaceae	g__unclassified	s__unclassified	AJ536872.1 gg_id:78512 uranium mining waste pile soil sample clone JG30a-KF-94 proteobacterium	0.422642	0.978161	0.85243	0.471274	0.840358	0.606518	0.714086	0.0369129	0.0433017	1	1	1	8	7501.76	10816.1	9583.53	10174.6	9033.31	8726.85	8947.07	7256.48	10365.4	8403.85	8693.53	8634.42
2697	k__Bacteria	p__Proteobacteria	c__Gammaproteobacteria	o__Chromatiales	f__Chromatiaceae	g__unclassified	s__unclassified	U24110.1 gg_id:7550 Gamma-proteobacterial endosymbiont	0.860353	0.979039	0.548062	0.368823	0.0588904	0.267593	0.0330075	0.393269	4.84496	1	1	1	8	9941.84	8810.72	9556.05	8207.7	8723.28	7804.53	8558.21	8280.23	8918.86	7858.59	9759.97	10127.3
2700	k__Bacteria	p__Proteobacteria	c__Gammaproteobacteria	o__Chromatiales	f__Sinobacteraceae	g__unclassified	s__unclassified	EU491622.1 gg_id:276755 Abundance and microbial life ocean crust seafloor lavas East Pacific Rise clone EPR3970-MO1A-Bc36	0.244356	0.978161	0.315871	0.275592	0.500516	0.501664	1.57898	1.14473	0.497745	1	1	1	8	10941.1	7747.02	10881.4	10481.3	10782.1	11307.1	11134.7	10643.6	11107.7	11578.6	11267.7	10655.7
2701	k__Bacteria	p__Proteobacteria	c__Gammaproteobacteria	o__Legionellales	f__Coxiellaceae	g__unclassified	s__unclassified	EU134735.1 gg_id:257122 tallgrass prarie soil clone FFCH11666	0.118579	0.978161	0.00443718	0.0485664	0.0761571	0.284502	3.05577	15.3428	4.14488	1	1	1	8	10140.8	9126.44	9322.21	9280.31	10047	10981.1	9557.19	9266.26	9502.96	11529.4	10983.6	11253.4
2705	k__Bacteria	p__Proteobacteria	c__Gammaproteobacteria	o__Chromatiales	f__Chromatiaceae	g__unclassified	s__unclassified	DQ925881.1 gg_id:242627 Microbes and Thermal Gradients Temperature Hydrothermal Chimneys hydrothermal vent chimneys Guaymas Basin clone 21B1	0.895375	0.981489	0.0609274	0.118457	0.63266	0.548026	0.0184272	4.74942	0.246858	1	1	1	8	11630.3	12164.3	11567.4	12079.2	12114.9	12379.6	11841.3	10863.5	12201.7	12251.5	12568.6	12013.6
2711	k__Bacteria	p__Proteobacteria	c__Gammaproteobacteria	o__Legionellales	f__Coxiellaceae	g__Aquicella	s__unclassified	FJ382597.1 gg_id:542155 Potentially pathogenic and air stem cell transplant summer hospital shower water BMT unit clone 11S_03h05	0.00336705	0.889255	0.843622	0.468859	0.190083	0.361632	16.9337	0.0415218	2.05011	1	1	1	8	11481.3	11296.5	11500.1	11399.8	11664.4	11447.5	11680	11735.1	11918.8	11669.3	11665.5	11687.8
2712	k__Bacteria	p__Proteobacteria	c__Gammaproteobacteria	o__unclassified	f__unclassified	g__sfB	s__unclassified	FJ623332.1 gg_id:560016 Efficient polyhydroxyalkanoates production waste-activated submitted process sequencing batch reactor under aerobic feeding and discharge conditions carbon source waste activated sludge alkaline fermentation liquid clone 71	0.0287833	0.978161	0.0173579	0.0701272	0.105771	0.309511	7.07824	8.93469	3.3232	1	1	1	8	10450.2	9635.93	9747.22	9744.85	10685.2	10277.3	10079.3	10415.2	9966.64	11963.2	11027.7	11076.8
2713	k__Bacteria	p__Proteobacteria	c__Gammaproteobacteria	o__Sedimenticolales	f__Sedimenticolaceae	g__Sedimenticola	s__unclassified	L25712.1 gg_id:7640 Codakia costata gill symbiont	0.946542	0.982723	0.0818519	0.13678	0.246053	0.390075	0.0047863	3.95762	1.56664	1	1	1	8	10137.5	8545.24	9335.81	8462.44	9421.5	11239.1	8393.43	8811.16	8836.59	10311.2	10842.1	9740.08
2714	k__Bacteria	p__Proteobacteria	c__Gammaproteobacteria	o__Methylococcales	f__Methylococcaceae	g__Methylococcus	s__Methylococcus capsulatus	NC_002977.6 gg_id:128429 Methylococcus capsulatus str. Bath	0.429692	0.978161	0.217067	0.224002	0.964128	0.638916	0.691757	1.79551	0.00215301	1	1	1	8	7028.01	7598.85	7914.99	7753.18	6042.57	7390.77	7392.53	6687.68	7603.18	6943.81	6612.67	6862.31
2718	k__Bacteria	p__Proteobacteria	c__Gammaproteobacteria	o__Chromatiales	f__Chromatiaceae	g__unclassified	s__unclassified	EF125401.1 gg_id:193004 soil naked tidal flat sediment near mangrove clone MSB-1D8	0.535038	0.978161	0.110764	0.15902	0.069372	0.277361	0.42011	3.21414	4.39305	1	1	1	8	9958.56	9197.2	8851.05	8387.53	9849.27	9490.24	8016.37	8650.47	8807.51	9550.3	9967.89	9544.98
2722	k__Bacteria	p__Proteobacteria	c__Gammaproteobacteria	o__Chromatiales	f__Sinobacteraceae	g__unclassified	s__unclassified	FJ628326.1 gg_id:587067 transition and zone within near-shore basin: brackish water anoxic fjord Nitinat Lake depth 13 clone Nit5Au0613_725	0.944988	0.982723	0.0880314	0.141593	0.314195	0.425349	0.00506919	3.77258	1.15323	1	1	1	8	12407.8	10783.1	11189.2	11436.5	11895.4	11796.2	11384	11406.3	10726.1	12282.1	11767.8	12064.5
2723	k__Bacteria	p__Proteobacteria	c__Gammaproteobacteria	o__Methylococcales	f__Methylococcaceae	g__Methylocaldum	s__unclassified	U89297.1 gg_id:8046 Methylocaldum tepidum str. LK6	0.554042	0.978161	0.138955	0.178223	0.375861	0.451862	0.381362	2.70027	0.879202	1	1	1	8	9453.5	9959.49	10255.8	10201.6	9970.39	9860.78	9774.82	9204.29	9887.38	10244.5	10020.7	9932.64
2737	k__Bacteria	p__Proteobacteria	c__Gammaproteobacteria	o__Chromatiales	f__Sinobacteraceae	g__unclassified	s__unclassified	GU369930.1 gg_id:522232 and mats vents Arc white microbial film on pebble aphotic zone shal hydrothermal vent region Volcano 1 South Tonga Arc. depth=189.1m clone V1B07b134	0.632794	0.978161	0.39062	0.30773	0.410961	0.465875	0.246661	0.823698	0.752462	1	1	1	8	9610.66	10454.1	11475.7	11060.4	10747.2	9678.54	10463.9	9954.13	11624	10006.9	10363	9271.08
2738	k__Bacteria	p__Proteobacteria	c__Gammaproteobacteria	o__unclassified	f__unclassified	g__sfA	s__unclassified	AM176874.1 gg_id:161459 Recovery mangrove sediment clone SZB41	0.208184	0.978161	0.0148327	0.0658481	0.131773	0.327753	1.8743	9.56372	2.81726	1	1	1	8	9664.27	10184.1	10691.6	10686.5	9701.8	8311.54	9967.24	10633.9	10341.5	7779.09	9021.51	7933.47
2739	k__Bacteria	p__Proteobacteria	c__Gammaproteobacteria	o__Chromatiales	f__Chromatiaceae	g__Thiorhodococcus	s__unclassified	AJ971090.1 gg_id:172979 Thiorhodococcus mannitophagus str. WS	0.530859	0.978161	0.784532	0.451545	0.648374	0.552636	0.428997	0.0799586	0.224388	1	1	1	8	9723.21	7778.95	10777.7	9700.72	9820.31	9900.11	9128.69	10365.3	10488.7	9800.08	10318.6	9575.96
2743	k__Bacteria	p__Proteobacteria	c__Gammaproteobacteria	o__Methylococcales	f__Methylococcaceae	g__Methylocaldum	s__unclassified	AF215633.1 gg_id:73918 Methylocaldum sp. str. r6f	0.109981	0.978161	0.0379969	0.0963672	0.168745	0.349712	3.23083	6.16	2.28905	1	1	1	8	11078.5	11050.6	10825.5	10986.6	11108.3	11190.7	11023.4	11327.2	10701.2	11663.7	11362.9	11389.5
2745	k__Bacteria	p__Proteobacteria	c__Gammaproteobacteria	o__Chromatiales	f__Chromatiaceae	g__unclassified	s__unclassified	AJ006212.1 gg_id:7572 Lamprocystis purpurea str. ML1	0.841199	0.978161	0.0631781	0.120672	0.0625897	0.271881	0.0428392	4.64851	4.67443	1	1	1	8	11207.1	9767.16	9937.59	9472.94	10838.2	10594.4	8991.75	9569.86	9860.62	11385.5	10695.4	10879.1
2747	k__Bacteria	p__Proteobacteria	c__Gammaproteobacteria	o__Pseudomonadales	f__Moraxellaceae	g__Psychrobacter	s__unclassified	AY771724.1 gg_id:143446 Psychrobacter glacincola S3-14	0.0245526	0.978161	0.380286	0.303337	0.145843	0.336307	7.63535	0.862203	2.59536	1	1	1	8	7174.16	8129.96	7764.07	8023.32	6652.34	7623.75	8283.75	7693.31	8389.06	8954.17	8236.06	10036.6
2749	k__Bacteria	p__Proteobacteria	c__Gammaproteobacteria	o__Chromatiales	f__Sinobacteraceae	g__unclassified	s__unclassified	FJ202726.1 gg_id:304768 and White Plague Disease-Induced Changes Caribbean Coral Montastraea faveolata kept aquarium 23 days clone SGUS922	0.657912	0.978161	0.473297	0.340059	0.274475	0.407485	0.211397	0.566285	1.37631	1	1	1	8	11180.4	10693	11166.6	11041.8	10976.4	11289.3	10516.5	11778.2	11198.9	10771.4	10938.3	10559.4
2757	k__Bacteria	p__Proteobacteria	c__Gammaproteobacteria	o__Chromatiales	f__Halothiobacillaceae	g__unclassified	s__unclassified	EU037214.1 gg_id:252299 Hot Spring Microbial Mat Khir Ganga India hot spring microbial mat clone MO20	0.902851	0.982258	0.127692	0.171041	0.919332	0.627885	0.0158727	2.88756	0.0109239	1	1	1	8	10719.1	11302.1	11256.1	10949.2	10904.8	10905.6	10961.1	11017.6	11291.7	10852.3	10963	10869.6
2761	k__Bacteria	p__Proteobacteria	c__Gammaproteobacteria	o__Oceanospirillales	f__ZA3412c	g__unclassified	s__unclassified	EU800017.1 gg_id:313341 It's all ranking aquatic Newport Harbour RI clone 1C227703	0.803723	0.978161	0.420128	0.320163	0.0548899	0.265632	0.0660094	0.722197	5.04552	1	1	1	8	9632.55	8856.1	10394.7	10405.4	10767.7	11291.9	10369.7	10915.9	9899.07	9957.33	10658.8	8953.15
2762	k__Bacteria	p__Proteobacteria	c__Gammaproteobacteria	o__Chromatiales	f__Chromatiaceae	g__Marichromatium	s__Marichromatium gracile	AM941046.1 gg_id:369706 Marichromatium indicum JA347	0.877737	0.98015	0.402148	0.312808	0.582021	0.530013	0.0252277	0.782615	0.328981	1	1	1	8	11095.2	9110.8	9080.97	8574.62	10705	10554.6	10195.2	8238.27	10123.7	10519.9	10667.4	9935.58
2763	k__Bacteria	p__Proteobacteria	c__Gammaproteobacteria	o__Legionellales	f__Legionellaceae	g__unclassified	s__unclassified	GQ261748.1 gg_id:550690 shifts taxa and response localized organic loading deep sea sediment whale falls clone 7mos_10d_F10	0.395305	0.978161	0.0168164	0.0686813	0.0747205	0.282937	0.806769	9.05944	4.19499	1	1	1	8	9561.56	9838.42	8635.6	8960.5	9892.94	10091.7	9085.59	8381.19	7782.11	9959.67	10095.6	9977.57
2769	k__Bacteria	p__Proteobacteria	c__Gammaproteobacteria	o__unclassified	f__unclassified	g__sfC	s__unclassified	AB250579.1 gg_id:160900 and ecology Grotta Azzurra Palinuro Cape (Salerno Italy) microbial mat clone #6-4	0.575264	0.978161	0.90261	0.483885	0.23964	0.387588	0.341145	0.015952	1.61393	1	1	1	8	10661	10956.2	11051.7	10801.9	10758.9	9360.09	8193.15	10733.1	10909.2	10923.4	10709.9	10336.2
2772	k__Bacteria	p__Proteobacteria	c__Gammaproteobacteria	o__Chromatiales	f__Sinobacteraceae	g__unclassified	s__unclassified	EF208680.1 gg_id:201369 Vertical and horizontal structure microbial sandy carbonate sediment clone CI5cm.B02	0.325819	0.978161	0.151419	0.185763	0.818345	0.601302	1.09563	2.51513	0.0563388	1	1	1	8	11343.1	7253.99	10556.4	10476	10893.8	11507.1	10443	10175.3	11157.6	11932.6	11736.9	10860.3
2780	k__Bacteria	p__Proteobacteria	c__Gammaproteobacteria	o__Chromatiales	f__Chromatiaceae	g__unclassified	s__unclassified	EU491139.1 gg_id:272596 Abundance and microbial life ocean crust seafloor lavas Loi'hi Seamount Pisces Peak X2 clone P9X2b3F06	0.858464	0.979039	0.281793	0.2572	0.168641	0.349712	0.0339179	1.3318	2.29031	1	1	1	8	9456.57	8530.92	8021.35	6641.85	8534.12	10127.9	8653.79	6551.95	7472.7	9938.34	8605.7	9367.59
2789	k__Bacteria	p__Proteobacteria	c__Gammaproteobacteria	o__Thiohalomonales	f__Thiohalomnaceae	g__Thiohalomonas	s__Thiohalomonas denitrificans	DQ836238.1 gg_id:168486 Thiohalomonas nitratireducens str. HRHd 3sp	0.976427	0.982723	0.107425	0.156536	0.139677	0.333222	0.000929342	3.28634	2.68895	1	1	1	8	8293.72	8789.98	9302.31	8735.78	8320.41	9488.26	7608.14	8309.5	8994.73	9410.77	9506.07	9157.07
2795	k__Bacteria	p__Proteobacteria	c__Gammaproteobacteria	o__Chromatiales	f__Sinobacteraceae	g__unclassified	s__unclassified	EU290675.1 gg_id:243727 microbial structure biogeochemical contrasting shelf sediments Namibian upwelling system sediment 0-2cm depth clone 10_st5_0-2cm	0.771355	0.978161	0.0637948	0.121097	0.358823	0.443411	0.0903831	4.62165	0.947675	1	1	1	8	11786	11603.7	11505.1	11529.7	11678.9	12359.2	11844.2	11050.8	11614.9	12228.7	12237.2	11830.9
2803	k__Bacteria	p__Proteobacteria	c__Gammaproteobacteria	o__Chromatiales	f__Sinobacteraceae	g__unclassified	s__unclassified	GQ261760.1 gg_id:550306 shifts taxa and response localized organic loading deep sea sediment whale falls clone 70mos_20s_E6	0.527302	0.978161	0.0446279	0.102723	0.948687	0.635645	0.436668	5.65878	0.00440921	1	1	1	8	10472.4	10853	10740.7	11212.1	10935.7	11070.9	10683.9	10536	11189.1	11345	11389.6	10764.4
2805	k__Bacteria	p__Proteobacteria	c__Gammaproteobacteria	o__Pseudomonadales	f__Moraxellaceae	g__Psychrobacter	s__unclassified	EU075123.1 gg_id:242630 Psychrobacter sp. str. En40	0.680061	0.978161	0.915943	0.487229	0.803246	0.597447	0.183036	0.011865	0.0663386	1	1	1	8	10762.3	11032.8	11199.4	11181.3	10768.9	10968.2	11141.7	10856.2	11083.6	10822.2	10797.9	11648.9
2808	k__Bacteria	p__Proteobacteria	c__Gammaproteobacteria	o__Legionellales	f__Coxiellaceae	g__unclassified	s__unclassified	FJ444660.1 gg_id:578973 Cotton Rhizosphere cotton rhizosphere clone 2h-38	0.555136	0.978161	0.00019557	0.0335902	0.784099	0.592121	0.379213	41.7722	0.0802902	1	1	1	8	8628.24	8329.5	8318.34	9464.55	9659.91	9091.91	8633.99	8280.13	8520.14	9262.63	9384.31	9997.24
2810	k__Bacteria	p__Proteobacteria	c__Gammaproteobacteria	o__Legionellales	f__Legionellaceae	g__unclassified	s__unclassified	EU491716.1 gg_id:267408 Abundance and microbial life ocean crust seafloor lavas East Pacific Rise clone EPR3968-O8a-Bc49	0.878205	0.98015	0.0536403	0.111161	0.907722	0.625375	0.0250333	5.11203	0.0143125	1	1	1	8	7856.48	8365.41	10798.4	8827.54	7120.15	7027.65	8429.18	9487.14	8631.89	7455.49	7627.26	7827.03
2817	k__Bacteria	p__Proteobacteria	c__Gammaproteobacteria	o__Chromatiales	f__Chromatiaceae	g__unclassified	s__unclassified	DQ458038.1 gg_id:157435 acid mine drainage clone DX41	0.851923	0.978681	0.125353	0.169192	0.505801	0.503703	0.0371703	2.92919	0.485217	1	1	1	8	8030.81	8293.67	8963.15	8636.72	8609.66	7083.05	8245.39	8917.93	8599.94	8063.67	7601.81	7824.27
2818	k__Bacteria	p__Proteobacteria	c__Gammaproteobacteria	o__Chromatiales	f__Chromatiaceae	g__unclassified	s__unclassified	AM282561.1 gg_id:193170 Thiorhodococcus kakinadaii str. JA130	0.506328	0.978161	0.369788	0.299121	0.344059	0.437199	0.483979	0.903044	1.0112	1	1	1	8	10016.3	10307.4	11393.6	10890.2	11026.4	11108.7	10554.5	10833.9	10536.1	10613	10808.2	10466.4
2823	k__Bacteria	p__Proteobacteria	c__Gammaproteobacteria	o__unclassified	f__unclassified	g__sfI	s__unclassified	FJ959819.1 gg_id:558909 bottlenose dolphin upper respiratory tract blowhole clone D8A8_170	0.757906	0.978161	0.0595438	0.116974	0.259577	0.398594	0.101752	4.81385	1.47239	1	1	1	8	10938.6	8107.14	9409.13	8967.35	10256.2	10723.5	9553.71	8690.5	8849.65	10967.3	10566.2	10745.4
2825	k__Bacteria	p__Proteobacteria	c__Gammaproteobacteria	o__Chromatiales	f__Chromatiaceae	g__unclassified	s__unclassified	AACY01032263.1 gg_id:105207 Sargasso Sea	0.61007	0.978161	0.00190032	0.0405176	0.803965	0.597601	0.281592	20.6075	0.0658423	1	1	1	8	9385.7	9052.42	8687.99	9908.14	9668.74	9606.24	9308.07	8572.46	8867.49	9856.22	9565.33	9629.95
2827	k__Bacteria	p__Proteobacteria	c__Gammaproteobacteria	o__unclassified	f__unclassified	g__sfI	s__unclassified	FJ203252.1 gg_id:309645 and White Plague Disease-Induced Changes Caribbean Coral Montastraea faveolata diseased tissue clone SHFG666	0.270213	0.978161	0.51018	0.354944	0.12786	0.324425	1.40302	0.475018	2.88459	1	1	1	8	10749.4	11410.6	11500.6	11820.4	11682.4	12142.5	11401.4	10958.7	11727.7	11348.8	11653.8	10246.4
2832	k__Bacteria	p__Proteobacteria	c__Gammaproteobacteria	o__Chromatiales	f__Ectothiorhodospiraceae	g__Alkalispirillum	s__unclassified	AJ404972.1 gg_id:46869 Alkalilimnicola halodurans 34Alc	0.18569	0.978161	0.276404	0.254223	0.316547	0.42616	2.09624	1.36441	1.14132	1	1	1	8	11642.3	11349	11561.2	11621	11420	11545.3	11267.6	11607.3	11806.4	12050	11631.6	11758.5
2833	k__Bacteria	p__Proteobacteria	c__Gammaproteobacteria	o__Thiotrichales	f__Thiotrichaceae	g__Leucothrix	s__gamma proteobacterium endosymbiont of Siboglinum fiordicum	FJ497604.1 gg_id:533041 Microbial Ecology Fe-rich Mats and Basaltic Rock American Samoa Vailulu'u Seamount clone VS_CL-352	0.799774	0.978161	0.470394	0.33902	0.148593	0.337022	0.0687616	0.574012	2.55528	1	1	1	8	10600.4	10480.6	11110.3	11209	10846.9	10518	11000.1	11092.9	10944.8	10466	10640	10860.1
2834	k__Bacteria	p__Proteobacteria	c__Gammaproteobacteria	o__Oceanospirillales	f__HTCC2089	g__unclassified	s__unclassified	EF574537.1 gg_id:239885 site S25 near Coco's Island marine clone S25_881	0.477662	0.978161	0.167574	0.194597	0.536382	0.514622	0.554824	2.30333	0.417283	1	1	1	8	9928.83	7444.66	8432.9	8860.4	9035.03	9286.06	9251.45	8024.26	8686.68	9784.55	8641.97	10949
2835	k__Bacteria	p__Proteobacteria	c__Gammaproteobacteria	o__unclassified	f__unclassified	g__sfC	s__unclassified	FJ712512.1 gg_id:529452 Prokaryotic structure and sediments active submarine mud volcano (Kazan MV Sea) Kazan Mud Volcano Anaximander Mountains East Mediterranean Sea clone KZNMV-10-B23	0.709151	0.978161	0.0989339	0.150388	0.136798	0.331295	0.149439	3.48392	2.73454	1	1	1	8	7939.62	8903.73	8411.3	7695.65	8760.45	8990.2	8237.71	7571.14	8305.1	9449.84	9250.9	8582.28
2841	k__Bacteria	p__Proteobacteria	c__Betaproteobacteria	o__Hydrogenophilales	f__Hydrogenophilaceae	g__Hydrogenophilus	s__unclassified	AF402975.1 gg_id:40122 hot spring clone bacteriap16	0.155077	0.978161	0.622428	0.398575	0.970811	0.640641	2.46461	0.262227	0.00142512	1	1	1	8	8746.6	7338.55	8482.54	8763.77	8299.48	8066.93	7317.8	7315.37	8367.09	8335.92	7960.03	7189.56
2842	k__Bacteria	p__Proteobacteria	c__Gammaproteobacteria	o__Chromatiales	f__Sinobacteraceae	g__unclassified	s__unclassified	AJ567539.1 gg_id:88336 deep-sea sediment clone MBMPE13	0.246651	0.978161	0.0449107	0.10292	0.148418	0.336921	1.56232	5.63954	2.5578	1	1	1	8	6931.84	4768.17	4685.39	3806.47	7208.84	7022.5	4986.42	5801.56	4852.93	8553.96	7222.53	8332.68
2845	k__Bacteria	p__Proteobacteria	c__Gammaproteobacteria	o__Chromatiales	f__Chromatiaceae	g__unclassified	s__unclassified	AM997970.1 gg_id:541611 and biogeography deep-sea surface sediments South Ocean Atlantic Ocean:South-Atlantic OceanGuinea Basin clone Ucc15575	0.342803	0.978161	0.0186303	0.0722786	0.328369	0.431105	1.01679	8.65995	1.0834	1	1	1	8	8167.99	7023.72	6492.55	7145.15	8419.75	9183.46	8408.7	6028.29	7194.89	9923.37	9124.69	9001.73
2850	k__Bacteria	p__Proteobacteria	c__Gammaproteobacteria	o__Thiohalomonales	f__Thiohalomnaceae	g__Thiohalomonas	s__Thiohalomonas denitrificans	EF455919.1 gg_id:217101 Thiohalomonas denitrificans str. HLD 15	0.524561	0.978161	0.317894	0.276432	0.522427	0.510491	0.442647	1.13456	0.447343	1	1	1	8	9676.61	10197.9	10878.5	10921.6	10485.5	10498.7	10177.3	10335	10243	10503.3	10629.4	9886.18
2853	k__Bacteria	p__Proteobacteria	c__Gammaproteobacteria	o__Chromatiales	f__Chromatiaceae	g__unclassified	s__unclassified	EF208706.1 gg_id:202468 Vertical and horizontal structure microbial sandy carbonate sediment clone CI75cm.2.12	0.363225	0.978161	0.132703	0.173883	0.877892	0.616638	0.929506	2.80164	0.0251635	1	1	1	8	11689.3	8841.64	10731	10811	11431.2	11026.7	10485	11016	10827.9	11886.7	11439.3	11430
2854	k__Bacteria	p__Proteobacteria	c__Gammaproteobacteria	o__unclassified	f__unclassified	g__sfE	s__unclassified	AF406536.1 gg_id:60638 bacterioplankton clone AEGEAN_243	0.555876	0.978161	0.0251429	0.0800654	0.230756	0.384295	0.377763	7.5506	1.68244	1	1	1	8	12615.7	12680.5	12776.8	12680.3	12719.7	12337.9	12734.8	12788.9	12706.8	12543	12474.1	12279.4
2857	k__Bacteria	p__Proteobacteria	c__Gammaproteobacteria	o__Legionellales	f__Coxiellaceae	g__unclassified	s__unclassified	GQ349429.1 gg_id:569326 Metagenome versatile chemolithoautotroph expanding oceanic dead zones Saanich Inlet 200 m depth clone SHAS540	0.645256	0.978161	0.197668	0.212427	0.541712	0.515909	0.228741	1.97377	0.406197	1	1	1	8	11535.1	10817.7	11891.2	11330	11363.1	11157	11286.2	11596.5	11442.9	11210.1	11106.5	10961.2
2860	k__Bacteria	p__Proteobacteria	c__Gammaproteobacteria	o__Sedimenticolales	f__Sedimenticolaceae	g__Sedimenticola	s__unclassified	EU487821.1 gg_id:545897 lucinid bivalve- symbiotic system: significance geochemical habitat on and gill symbiont Thalassia sea grass beds clone CK_G8_18	0.86955	0.979039	0.753203	0.441669	0.65666	0.55571	0.0287573	0.105906	0.213075	1	1	1	8	11143.1	11814.9	11470.3	11785.2	11440.1	11511.3	11281.5	11521.7	11739.4	11539.1	11544.5	11405.7
2864	k__Bacteria	p__Proteobacteria	c__Gammaproteobacteria	o__Pseudomonadales	f__Moraxellaceae	g__unclassified	s__unclassified	GQ093299.1 gg_id:437819 Topographical and Temporal Human Skin Microbiome skin plantar heel clone nbw424b07c1	0.493101	0.978161	0.915963	0.487229	0.0788953	0.28603	0.515741	0.0118594	4.05267	1	1	1	8	13022.5	12818	12811.4	12989.4	13156.5	12848.4	12997.5	12978.7	12908.6	12821.6	12891.7	12789.9
2874	k__Bacteria	p__Proteobacteria	c__Gammaproteobacteria	o__Chromatiales	f__Chromatiaceae	g__unclassified	s__unclassified	EU617749.1 gg_id:332804 Seasonal variation microbial Yel Sea sediment clone D13S-16	0.534607	0.978161	0.577082	0.381068	0.334426	0.433759	0.421022	0.337843	1.05492	1	1	1	8	11430.1	10289.4	12288.1	11535.9	11441.6	10459.7	9971.84	11632.9	10258.6	11322.4	11482.5	11116.2
2877	k__Bacteria	p__Proteobacteria	c__Gammaproteobacteria	o__Thiotrichales	f__unclassified	g__sfB	s__unclassified	FJ905691.1 gg_id:575131 s Tonga-Kermadec iron oxide chimney-like structure on Volcano 19 Tonga Arc clone V19F168b	0.206878	0.978161	0.499195	0.350274	0.281979	0.409596	1.88628	0.500916	1.3307	1	1	1	8	10837.2	10946.2	10814.1	11023.7	11502.9	10770.2	11372.9	11084.4	11089.5	11231.3	11169.9	10978.1
2879	k__Bacteria	p__Proteobacteria	c__Gammaproteobacteria	o__Chromatiales	f__Sinobacteraceae	g__unclassified	s__unclassified	DQ070798.1 gg_id:146059 Prokaryotic Structures Seafloor Basalts Varying Age and Juan de Fuca Ridge basalt glass 9N latitude East Pacific Rise clone 9NBGBact_23	0.992585	0.983296	0.041669	0.0996708	0.190516	0.361696	9.19233e-05	5.86986	2.04564	1	1	1	8	11340.3	11222.3	11640.2	11537	11364.4	10943.7	11382.9	11739.6	11599.1	11150	11080.6	11102.7
2880	k__Bacteria	p__Proteobacteria	c__Gammaproteobacteria	o__Chromatiales	f__Sinobacteraceae	g__unclassified	s__unclassified	AM176878.1 gg_id:160646 Recovery mangrove sediment clone SZB50	0.103103	0.978161	0.354636	0.291926	0.710732	0.571921	3.38426	0.965278	0.147728	1	1	1	8	8496.54	6423.83	10256.5	7910.45	8659.2	9768.4	8717.14	9408.36	9876.55	10466.8	9804.37	10384.3
2882	k__Bacteria	p__Proteobacteria	c__Gammaproteobacteria	o__Legionellales	f__Coxiellaceae	g__Aquicella	s__unclassified	GQ054582.1 gg_id:454783 Topographical and Temporal Human Skin Microbiome skin back clone nbw1092b02c1	0.194583	0.978161	0.925246	0.488999	0.525555	0.511903	2.00432	0.00937529	0.440472	1	1	1	8	8234.95	9223.03	10134.8	9814.83	8626.12	8171.1	9353.51	9152.38	10056.7	10193.5	9069.78	10030.3
2883	k__Bacteria	p__Proteobacteria	c__Gammaproteobacteria	o__Chromatiales	f__Sinobacteraceae	g__unclassified	s__unclassified	DQ395393.1 gg_id:154568 deep-sea octacoral clone ctg_BRRAA68	0.268112	0.978161	0.453204	0.331622	0.126347	0.323519	1.41641	0.621532	2.91138	1	1	1	8	11305.3	10171.1	10070.5	9109.86	10487.3	10962.8	9137.51	9623.21	9671.68	10650.1	10227	10237.8
2886	k__Bacteria	p__Proteobacteria	c__Gammaproteobacteria	o__Chromatiales	f__Chromatiaceae	g__unclassified	s__unclassified	EU491810.1 gg_id:261375 Abundance and microbial life ocean crust seafloor lavas East Pacific Rise clone EPR3967-O2-Bc65	0.0646411	0.978161	0.135731	0.175936	0.951997	0.636295	4.58535	2.75177	0.00385792	1	1	1	8	10514.9	10470.4	10369.5	10342.9	11007.8	10726.3	10853.5	10431.3	10994.7	11188.5	10862.1	10899
2888	k__Bacteria	p__Proteobacteria	c__Gammaproteobacteria	o__Pseudomonadales	f__Moraxellaceae	g__Psychrobacter	s__Psychrobacter aquaticus	AJ830006.1 gg_id:104541 Psychrobacter aquaticus str. CMS 58	0.796388	0.978161	0.376513	0.301879	0.638089	0.549446	0.0711701	0.876679	0.238943	1	1	1	8	10396.6	10591.1	10356.7	10312.3	10674.2	10678.5	10334.8	10654.9	10195.6	10317.6	10282.4	11606.5
2889	k__Bacteria	p__Proteobacteria	c__Gammaproteobacteria	o__Chromatiales	f__Sinobacteraceae	g__unclassified	s__unclassified	FJ628300.1 gg_id:554137 transition and zone within near-shore basin: brackish water anoxic fjord Nitinat Lake depth 13 clone Nit5Au0613_680	0.812629	0.978161	0.064997	0.122085	0.233786	0.385132	0.0600218	4.57026	1.65866	1	1	1	8	11316.5	9502.3	10264.3	10303.7	10962	10600.2	10258.3	10157.2	9707.15	11146.7	10742.8	11388.2
2891	k__Bacteria	p__Proteobacteria	c__Gammaproteobacteria	o__Legionellales	f__Coxiellaceae	g__unclassified	s__unclassified	CU466806.1 gg_id:317285 Evry wastewater treatment plant anoxic basin clone	0.455082	0.978161	0.161569	0.191201	0.581804	0.529941	0.616191	2.37875	0.329367	1	1	1	8	9813.62	9607.22	9869.11	9696.04	9706.44	10566.2	10259.7	9913.04	9265.18	9955.74	10680.5	10284.8
2892	k__Bacteria	p__Proteobacteria	c__Gammaproteobacteria	o__Chromatiales	f__Chromatiaceae	g__unclassified	s__unclassified	AM491592.1 gg_id:274061 Thiohalocapsa marina str. JA142	0.834977	0.978161	0.0249484	0.0798402	0.0368048	0.242735	0.0463221	7.57824	6.26195	1	1	1	8	10539.2	9296.8	8281.28	8231.31	10184.7	10063.9	7999.01	8342.45	7841.91	11126.4	10129.1	10535.2
2893	k__Bacteria	p__Proteobacteria	c__Gammaproteobacteria	o__Legionellales	f__Legionellaceae	g__Legionella	s__unclassified	AY050582.1 gg_id:21751 MCB-contaminated groundwater-treating reactor clone GOUTA10	0.741582	0.978161	0.176347	0.199948	0.450875	0.480193	0.116568	2.19946	0.628212	1	1	1	8	10389.6	11423.8	11096	11557.8	10769.3	11179.1	11051.3	10029.2	11439	11443.8	11350.9	11691.8
2897	k__Bacteria	p__Proteobacteria	c__Gammaproteobacteria	o__Pseudomonadales	f__Moraxellaceae	g__Psychrobacter	s__unclassified	FJ900925.1 gg_id:552614 Polymorphism microbial reservoirs water cut stage oil field clone L-48	0.757865	0.978161	0.650234	0.408099	0.655129	0.555247	0.101788	0.221818	0.215138	1	1	1	8	12882.9	12315	12535.1	12675.5	12657.1	12397.3	12589.3	12777.8	12428.4	12302.4	12240.4	12848.8
2898	k__Bacteria	p__Proteobacteria	c__Gammaproteobacteria	o__Chromatiales	f__Halothiobacillaceae	g__Halothiobacillus	s__Halothiobacillus hydrothermalis	AJ294337.1 gg_id:76987 Halothiobacillus hydrothermalis HY-66	0.479263	0.978161	0.0180235	0.0715	0.26928	0.404624	0.550666	8.78792	1.40895	1	1	1	8	8452.89	9261.81	9352.62	9339.54	8168.44	8299.94	9549.48	9491.84	9392.8	8445.12	8459.92	8587.64
2900	k__Bacteria	p__Proteobacteria	c__Gammaproteobacteria	o__Legionellales	f__Coxiellaceae	g__Aquicella	s__unclassified	FJ793155.1 gg_id:529786 Archaea and Hot Spring Thailand Tao Dam hot spring clone TDB06	0.135803	0.978161	0.513525	0.35618	0.446616	0.478769	2.75061	0.467335	0.640579	1	1	1	8	11544	11370.2	11503	11534.2	11562.1	11346.6	11574.6	11504.6	11878.2	11522.8	11503.4	11605.2
2901	k__Bacteria	p__Proteobacteria	c__Gammaproteobacteria	o__Chromatiales	f__Chromatiaceae	g__Marichromatium	s__unclassified	EU850807.1 gg_id:342759 Marichromatium purpuratum str. DSM 1591	0.762267	0.978161	0.619782	0.397553	0.768281	0.588248	0.097984	0.266299	0.0929163	1	1	1	8	10890.9	8855.77	7484.36	7742.84	10173.3	9771.13	9016.84	7412.34	9467.41	9080.25	9929.26	8660.01
2902	k__Bacteria	p__Proteobacteria	c__unclassified	o__unclassified	f__unclassified	g__sfA	s__unclassified	EF095420.1 gg_id:571046 Application and DGGE fingerprinting detection microbial Malaysian sweet crude oil clone MOB121	0.403867	0.978161	0.0887605	0.142233	0.899428	0.623817	0.77665	3.75186	0.0170182	1	1	1	8	11521.6	9537.72	10463.5	10960.1	11357.6	11380.5	10528.7	11174.3	10884.5	11730.1	10841.2	11917
2904	k__Bacteria	p__Proteobacteria	c__Gammaproteobacteria	o__Chromatiales	f__Halothiobacillaceae	g__unclassified	s__unclassified	EU101158.1 gg_id:236588 Sulfide/oxygen supply ratio predicts outcome competition among sulfur-oxidizing waters Frasassi sulfidic cave stream biofilm clone PC06110_B96	0.565682	0.978161	0.98131	0.505053	0.235758	0.385499	0.35892	0.000584106	1.64342	1	1	1	8	11957.2	12428.6	12037.5	12373.8	12269	12143.7	12474.9	12229.4	12242.2	12244.8	12100.9	12250.9
2905	k__Bacteria	p__Proteobacteria	c__Gammaproteobacteria	o__Chromatiales	f__Sinobacteraceae	g__unclassified	s__unclassified	EU735012.1 gg_id:314085 assemblages sediment station DBSE Northern Bering Sea clone 108A48	0.559836	0.978161	0.183948	0.205002	0.295383	0.4156	0.370071	2.11494	1.25343	1	1	1	8	11622.7	10153.6	11100	10825.3	11233.6	11080.7	10539.3	10759.3	11175.6	11840.1	11138.4	11520.1
2906	k__Bacteria	p__Proteobacteria	c__Gammaproteobacteria	o__Legionellales	f__Legionellaceae	g__Legionella	s__unclassified	EU937840.1 gg_id:331322 Biogeochemistry Iron Oxidation Circumneutral Freshwater Habitat riparian iron oxidizing biofilm clone 3BR-2G	0.985394	0.983296	0.00176067	0.0400898	0.0462032	0.259621	0.000356702	21.1391	5.55354	1	1	1	8	11379.1	11023.8	11250	11342	10738.3	10395.7	11754.9	11857.9	11287.4	10299	10529.4	10420.1
2913	k__Bacteria	p__Proteobacteria	c__Gammaproteobacteria	o__Legionellales	f__Legionellaceae	g__Legionella	s__unclassified	EU800944.1 gg_id:306074 It's all ranking aquatic Delaware Bay NJ clone 2C229203	0.0386292	0.978161	0.101801	0.152127	0.00819946	0.195417	6.10756	3.41481	12.1795	1	1	1	8	10196.1	10502.4	10453.7	9824.53	10504.1	10192.1	10295.7	10346.1	10118.7	11053.9	10706.3	11053.5
2920	k__Bacteria	p__Proteobacteria	c__Gammaproteobacteria	o__Chromatiales	f__Chromatiaceae	g__unclassified	s__unclassified	EU236358.1 gg_id:295840 Haliclona gellius: sponge and symbionts 13 m depth Pacific Ocean clone Hg91C2	0.535594	0.978161	0.0164074	0.06793	0.0475189	0.259622	0.418939	9.15705	5.46908	1	1	1	8	9621.86	9282.02	9755.36	9448.04	9569.37	9977.81	9111.2	9340.49	9380.94	10559.1	10137.8	9757.65
2922	k__Bacteria	p__Proteobacteria	c__Gammaproteobacteria	o__unclassified	f__unclassified	g__sfS	s__unclassified	DQ270618.1 gg_id:144237 hydrothermal carbonate chimney clone LC1133B-43	0.903234	0.982258	0.795068	0.454936	0.109002	0.310916	0.0157469	0.0721213	3.25189	1	1	1	8	7754.14	8355.72	8451.07	9664.34	7483.09	9296.4	8922.13	8836.82	8860.41	8179.22	7255.61	8642.66
2924	k__Bacteria	p__Proteobacteria	c__Gammaproteobacteria	o__Thiotrichales	f__Endoecteinascidiaceae	g__unclassified	s__unclassified	GQ346935.1 gg_id:561050 Metagenome versatile chemolithoautotroph expanding oceanic dead zones Saanich Inlet 100 m depth clone SGPZ571	0.596525	0.978161	0.00547572	0.051175	0.0710782	0.279241	0.303865	14.2032	4.32779	1	1	1	8	9768.35	9573.96	10373.7	10205.4	9310.6	8714.65	10518.4	10256.5	10286.3	8047.65	8821.47	9046.33
2925	k__Bacteria	p__Proteobacteria	c__Gammaproteobacteria	o__Chromatiales	f__Sinobacteraceae	g__unclassified	s__unclassified	GQ263482.1 gg_id:584461 Structure Simulated Level Waste Site simulated level waste site clone FW2_172B	0.323615	0.978161	0.0796765	0.134513	0.331571	0.432556	1.10632	4.02711	1.06825	1	1	1	8	10302.3	9247.91	10484.7	10482.6	10576.8	9808.17	9788.03	9779.34	10483.2	11284.4	10417	10950.5
2927	k__Bacteria	p__Proteobacteria	c__Gammaproteobacteria	o__Legionellales	f__Coxiellaceae	g__Aquicella	s__unclassified	FJ542873.1 gg_id:529296 Microbiomic intestine earthworm Eisenia fetida fed ergovaline treatment gut clone A06-10E	0.0785001	0.978161	0.0315244	0.0883697	0.426772	0.471688	4.06572	6.7699	0.700931	1	1	1	8	10616.9	10780.1	9653.77	10511.5	10843.7	10745.2	10635.4	10340.2	10776.5	11435.1	11213.6	11148.9
[truncated: 10,271 more rows]
